# Supplementary material for: Microecological insight into the microbial structure, key cellulolytic community, and microbial interaction during cellulose degradation in high-diversity and low-diversity communities
Source: Appl Environ Microbiol. 2026 Feb 18;92(3):e02376-25. doi: 10.1128/aem.02376-25 (PMC12997860; doi:10.1128/aem.02376-25)
Supplement: Supplemental tables — Tables S1 and S2. [file aem.02376-25-s0002.xlsx]

## Sheet: Table S1
Table S1: Phylogenetic analysis and abundance of cellulosic functional genes in the high-diversity and low-diversity communities in metagenome.
Gene ID	KEGG_Enzyme	KO_description	HD_D1	HD_D2	HD_D3	HD_D4	HD_D5	HD_D6	HD_D7	HD_D8	HD_D9	HD_D10	LD_D1	LD_D2	LD_D3	LD_D4	LD_D5	LD_D6	LD_D7	LD_D8	LD_D9	LD_D10	Domain	Kingdom	Phylum	Class	Order	Family	Genus	Species
g_L_d2_k97_137791_2	3.2.1.4	endoglucanase [EC:3.2.1.4]	0.358654	0.586055	1.21325	1.31639	1.55487	1.21476	1.00509	1.0466	0.936537	0.662978	0.923847	1.75921	1.88198	2.50352	1.78582	1.61537	1.97376	2.13746	1.90516	1.82873	d__Bacteria	k__unclassified_d__Bacteria	p__Proteobacteria	c__Gammaproteobacteria	o__Aeromonadales	f__Aeromonadaceae	g__Aeromonas	s__Aeromonas_caviae
g_L_d6_k97_69349_22	3.2.1.4	endoglucanase [EC:3.2.1.4]	0.169263	0.276582	0.753391	1.11172	1.02732	0.741907	1.08421	0.95493	0.475987	0.824878	0.813865	0.885589	0.945482	1.06898	1.14186	1.04189	1.67121	1.19216	1.69833	1.38087	d__Bacteria	k__unclassified_d__Bacteria	p__Proteobacteria	c__Gammaproteobacteria	o__Aeromonadales	f__Aeromonadaceae	g__Aeromonas	s__Aeromonas_caviae
g_L_d6_k97_133619_1	3.2.1.4	endoglucanase [EC:3.2.1.4]	0	0	0.250014	0.678171	0.152196	0.279777	0	0	0	0	0.120573	0.344396	0.594242	0	0.225552	1.05412	0.113646	0.380404	0.414408	0.143202	d__Bacteria	k__unclassified_d__Bacteria	p__Proteobacteria	c__Alphaproteobacteria	o__Hyphomicrobiales	f__Phyllobacteriaceae	g__Aminobacter	s__unclassified_g__Aminobacter
g_L_d8_k97_149895_1	3.2.1.4	endoglucanase [EC:3.2.1.4]	0	0	0.152428	0	0.371162	0.51172	0.342751	0.166555	0.17197	0.143872	0	0.13998	0.144918	0.426867	0.137514	0.385605	0	0.463848	0	0	d__Bacteria	k__unclassified_d__Bacteria	p__Proteobacteria	c__Alphaproteobacteria	o__Hyphomicrobiales	f__Phyllobacteriaceae	g__Aminobacter	s__unclassified_g__Aminobacter
g_L_d5_k97_168590_1	3.2.1.4	endoglucanase [EC:3.2.1.4]	0	0	0.310873	0	0	0	0	0	0	0.293423	0	0	0	0	0.560912	0.262144	0.28262	0.63067	0	0	d__Bacteria	k__unclassified_d__Bacteria	p__Bacteroidota	c__Flavobacteriia	o__Flavobacteriales	f__Flavobacteriaceae	g__Aquimarina	s__Aquimarina_sp._RZ0
g_L_d2_k97_165777_1	3.2.1.4	endoglucanase [EC:3.2.1.4]	0	0.471392	0	0	0	0	0	0	0.231785	0	0.396317	0.188669	0	0	0.185345	0	0	0.208395	0.227023	0.235349	d__Bacteria	k__unclassified_d__Bacteria	p__Bacteroidota	c__Sphingobacteriia	o__Sphingobacteriales	f__Sphingobacteriaceae	g__Arcticibacter	s__Arcticibacter_tournemirensis
g_H_d9_k97_19441_1	3.2.1.4	endoglucanase [EC:3.2.1.4]	0	0	0.146748	0	0	0.246325	0.0824944	0	0.248341	0.0692552	0.353854	0.134763	0.209277	0.0684932	0.0661946	0.0618725	0	0.0744269	0	0.336213	d__Bacteria	k__unclassified_d__Bacteria	p__Bacteroidota	c__Sphingobacteriia	o__Sphingobacteriales	f__Sphingobacteriaceae	g__Arcticibacter	s__Arcticibacter_tournemirensis
g_L_d6_k97_57102_2	3.2.1.4	endoglucanase [EC:3.2.1.4]	0	0.258143	0.225013	0.366213	0	0.125899	0	0	0.38079	0	0	0.206637	0	0.525115	0.101498	0.379485	0.102282	0	0.248645	0	d__Bacteria	k__unclassified_d__Bacteria	p__Bacteroidota	c__Sphingobacteriia	o__Sphingobacteriales	f__Sphingobacteriaceae	g__Arcticibacter	s__Arcticibacter_tournemirensis
g_L_d2_k97_130003_1	3.2.1.4	endoglucanase [EC:3.2.1.4]	0	0	0	0	0.0838631	0	0	0	0.0777122	0.065015	0	0.0632563	0.0654879	0.0642997	0.124284	0.0580844	0.0626215	0	0	0	d__Bacteria	k__unclassified_d__Bacteria	p__Bacteroidota	c__Sphingobacteriia	o__Sphingobacteriales	f__Sphingobacteriaceae	g__Arcticibacter	s__Arcticibacter_tournemirensis
g_L_d6_k97_175582_1	3.2.1.4	endoglucanase [EC:3.2.1.4]	0.372061	0	0	0	0	0.123546	0.124127	0	0.249115	0	0.106487	0	0.209929	0.20612	0.0996012	0.372392	0.10037	0	0.121999	0.126473	d__Bacteria	k__unclassified_d__Bacteria	p__Bacteroidota	c__Sphingobacteriia	o__Sphingobacteriales	f__Sphingobacteriaceae	g__Arcticibacter	s__Arcticibacter_tournemirensis
g_L_d7_k97_44369_1	3.2.1.4	endoglucanase [EC:3.2.1.4]	0.207347	0.211758	0	0	0.224727	0	0.207525	0	0	0.17422	0.178033	0	0.175487	0.861516	0.166521	0	0.335612	0.18723	0.815865	0.422893	d__Bacteria	k__unclassified_d__Bacteria	p__Bacteroidota	c__Sphingobacteriia	o__Sphingobacteriales	f__Sphingobacteriaceae	g__Arcticibacter	s__Arcticibacter_tournemirensis
g_L_d4_k97_65559_1	3.2.1.4	endoglucanase [EC:3.2.1.4]	0.0982977	0	0	0.094944	0.0532686	0.0979218	0.147573	0.0478075	0.0987233	0.12389	0.0844008	0.160718	0.374373	0.245053	0.236829	0.0737887	0.0397762	0	0.19339	0.200482	d__Bacteria	k__unclassified_d__Bacteria	p__Bacteroidota	c__Sphingobacteriia	o__Sphingobacteriales	f__Sphingobacteriaceae	g__Arcticibacter	s__Arcticibacter_tournemirensis
g_H_d9_k97_52412_1	3.2.1.4	endoglucanase [EC:3.2.1.4]	0	0	0	0	0	0	0	0	0	0	0	0	0	0	0	0	0	0.435736	0.94937	0	d__Bacteria	k__unclassified_d__Bacteria	p__Bacteroidota	c__Sphingobacteriia	o__Sphingobacteriales	f__Sphingobacteriaceae	g__Arcticibacter	s__Arcticibacter_tournemirensis
g_H_d10_k97_115384_1	3.2.1.4	endoglucanase [EC:3.2.1.4]	0	0.315175	0	0	0	0	0.308874	0	0.309945	0.518608	0	0	0.26119	0.256451	0	0.463324	0	0	0.303578	0.629422	d__Bacteria	k__unclassified_d__Bacteria	p__Bacteroidota	c__Sphingobacteriia	o__Sphingobacteriales	f__Sphingobacteriaceae	g__Arcticibacter	s__Arcticibacter_tournemirensis
g_L_d1_k97_99266_1	3.2.1.4	endoglucanase [EC:3.2.1.4]	0.193725	0	0	0	0	0.385969	0.387784	0	0.778257	0.162775	0.332675	0	0.655835	0.80492	0	0.727115	0.470347	0.349861	0.190567	0.197556	d__Bacteria	k__unclassified_d__Bacteria	p__Bacteroidota	c__Sphingobacteriia	o__Sphingobacteriales	f__Sphingobacteriaceae	g__Arcticibacter	s__Arcticibacter_tournemirensis
g_H_d9_k97_80935_1	3.2.1.4	endoglucanase [EC:3.2.1.4]	0	0	0	0	0	0	0	0.367053	0.126328	0	0	0	0	0	0	0	0	0	0	0	d__Bacteria	k__unclassified_d__Bacteria	p__Proteobacteria	c__Alphaproteobacteria	o__Caulobacterales	f__Caulobacteraceae	g__Asticcacaulis	s__Asticcacaulis_tiandongensis
g_H_d8_k97_23169_2	3.2.1.4	endoglucanase [EC:3.2.1.4]	0	0.523769	0.228274	0.6192	0.277923	1.02179	0.384974	1.49658	0.386308	0.10773	0	0	0	0	0	0	0	0.23155	0.126124	0	d__Bacteria	k__unclassified_d__Bacteria	p__Proteobacteria	c__Alphaproteobacteria	o__Caulobacterales	f__Caulobacteraceae	g__Asticcacaulis	s__Asticcacaulis_tiandongensis
g_H_d5_k97_107189_1	3.2.1.4	endoglucanase [EC:3.2.1.4]	0	0	0	0	0	0	0	0	0.125142	0	0	0	0	0	0	0	0	0	0	0	d__Bacteria	k__unclassified_d__Bacteria	p__Proteobacteria	c__Alphaproteobacteria	o__Caulobacterales	f__Caulobacteraceae	g__Asticcacaulis	s__Asticcacaulis_tiandongensis
g_H_d7_k97_191163_1	3.2.1.4	endoglucanase [EC:3.2.1.4]	0.171782	0.526311	0.841067	0.414804	0.465454	0.94119	0.687721	1.00256	0.690104	1.1547	0	0	0	0	0	0.193427	0	0	0.168982	0.175179	d__Bacteria	k__unclassified_d__Bacteria	p__Proteobacteria	c__Alphaproteobacteria	o__Caulobacterales	f__Caulobacteraceae	g__Asticcacaulis	s__Asticcacaulis_tiandongensis
g_H_d9_k97_122679_1	3.2.1.4	endoglucanase [EC:3.2.1.4]	0.140673	0.191555	0.834853	0.860535	0.660681	0.653965	0.563178	1.45956	0.8006	0.748592	0	0.0383338	0	0	0	0	0.037949	0	0.0461266	0.0478183	d__Bacteria	k__unclassified_d__Bacteria	p__Proteobacteria	c__Alphaproteobacteria	o__Caulobacterales	f__Caulobacteraceae	g__Asticcacaulis	s__Asticcacaulis_tiandongensis
g_H_d3_k97_108685_1	3.2.1.4	endoglucanase [EC:3.2.1.4]	0.122306	0.124908	0.435509	0.118133	0.265116	0.609191	0.244822	0.237936	0.245671	0.411063	0	0	0	0	0	0	0	0	0	0	d__Bacteria	k__unclassified_d__Bacteria	p__Proteobacteria	c__Alphaproteobacteria	o__Caulobacterales	f__Caulobacteraceae	g__Asticcacaulis	s__Asticcacaulis_tiandongensis
g_H_d8_k97_194898_1	3.2.1.4	endoglucanase [EC:3.2.1.4]	0	0	0	0	0	0.251799	0	0.245867	0	0	0	0	0	0	0	0	0	0	0	0	d__Bacteria	k__unclassified_d__Bacteria	p__Proteobacteria	c__Alphaproteobacteria	o__Caulobacterales	f__Caulobacteraceae	g__Caulobacter	s__Caulobacter_sp._UNC358MFTsu5.1
g_H_d10_k97_113885_2	3.2.1.4	endoglucanase [EC:3.2.1.4]	0.0252766	0.154886	0.337519	0.488283	0.657487	0.931656	0.860142	0.835948	0.63465	0.955721	0	0	0	0	0	0	0	0	0	0	d__Bacteria	k__unclassified_d__Bacteria	p__Actinobacteria	c__Actinomycetia	o__Micrococcales	f__Cellulomonadaceae	g__Cellulomonas	s__Cellulomonas_gelida
g_H_d10_k97_92959_2	3.2.1.4	endoglucanase [EC:3.2.1.4]	0.0475634	0.072863	0.296388	0.390496	0.515503	0.900249	0.54745	0.809643	0.668771	1.01909	0	0	0	0	0	0.0178521	0	0	0	0	d__Bacteria	k__unclassified_d__Bacteria	p__Actinobacteria	c__Actinomycetia	o__Micrococcales	f__Cellulomonadaceae	g__Cellulomonas	s__Cellulomonas_sp._A375-1
g_L_d2_k97_164451_5	3.2.1.4	endoglucanase [EC:3.2.1.4]	0.114893	0.352013	6.95494	36.6767	35.0535	42.863	32.9453	40.0093	48.1757	56.8606	0.0986503	2.06637	2.62547	3.05521	4.33675	5.60602	11.437	11.3084	19.4395	24.4289	d__Bacteria	k__unclassified_d__Bacteria	p__Actinobacteria	c__Actinomycetia	o__Micrococcales	f__Cellulomonadaceae	g__Cellulomonas	s__Cellulomonas_sp._PSBB021
g_L_d2_k97_164451_8	3.2.1.4	endoglucanase [EC:3.2.1.4]	0	0.877501	8.15874	48.5034	40.4573	48.7883	40.1315	50.5177	57.7212	65.3764	0.081972	3.12186	3.55519	3.57002	5.82703	7.81152	13.0575	14.3965	20.6608	23.2682	d__Bacteria	k__unclassified_d__Bacteria	p__Actinobacteria	c__Actinomycetia	o__Micrococcales	f__Cellulomonadaceae	g__Cellulomonas	s__Cellulomonas_sp._PSBB021
g_L_d2_k97_164451_10	3.2.1.4	endoglucanase [EC:3.2.1.4]	0.0756136	0.308889	5.11568	35.4945	37.2061	40.7505	32.9959	39.717	42.2991	54.7656	0.194771	2.22533	2.87979	3.07888	4.00788	6.58422	9.54629	10.1734	16.6613	20.8964	d__Bacteria	k__unclassified_d__Bacteria	p__Actinobacteria	c__Actinomycetia	o__Micrococcales	f__Cellulomonadaceae	g__Cellulomonas	s__Cellulomonas_sp._PSBB021
g_L_d2_k97_132291_1	3.2.1.4	endoglucanase [EC:3.2.1.4]	0.430743	0.406068	1.06186	1.88821	1.32872	1.08924	1.12753	0.902434	0.66555	1.05794	0.625894	1.4898	0.841287	1.51438	0.585421	0.746178	0.724017	0.688147	1.01041	1.11504	d__Bacteria	k__unclassified_d__Bacteria	p__Actinobacteria	c__Actinomycetia	o__Micrococcales	f__Cellulomonadaceae	g__Cellulomonas	s__Cellulomonas_iranensis
g_H_d5_k97_46328_2	3.2.1.4	endoglucanase [EC:3.2.1.4]	0	0.235696	0.667701	1.11456	1.75092	2.06913	1.32816	2.301	1.44866	2.32697	0	0	0	0	0	0	0	0	0	0	d__Bacteria	k__unclassified_d__Bacteria	p__Actinobacteria	c__Actinomycetia	o__Micrococcales	f__Cellulomonadaceae	g__Cellulomonas	s__Cellulomonas_gelida
g_H_d5_k97_26995_2	3.2.1.4	endoglucanase [EC:3.2.1.4]	0.0769286	0.314261	0.547857	0.594432	1.25065	1.83923	1.23192	1.42175	1.69976	1.29276	0	0	0	0.063927	0	0.0577477	0	0	0.0756744	0.0784497	d__Bacteria	k__unclassified_d__Bacteria	p__Actinobacteria	c__Actinomycetia	o__Micrococcales	f__Cellulomonadaceae	g__Cellulomonas	s__Cellulomonas_sp.
g_H_d5_k97_171723_1	3.2.1.4	endoglucanase [EC:3.2.1.4]	0.0426009	0.217536	0.455082	0.82295	1.10812	0.721446	1.15121	0.828765	0.941278	1.43179	0	0	0	0	0	0	0	0	0.0419064	0	d__Bacteria	k__unclassified_d__Bacteria	p__Actinobacteria	c__Actinomycetia	o__Micrococcales	f__Cellulomonadaceae	g__Cellulomonas	s__Cellulomonas_sp.
g_L_d2_k97_34382_3	3.2.1.4	endoglucanase [EC:3.2.1.4]	0.217346	0.271297	0.644941	0.863049	0.601998	0.673602	0.70094	0.46981	0.533591	0.791362	0.352502	0.888409	0.449656	0.742519	0.581838	0.362565	0.566784	0.479746	0.57014	0.394033	d__Bacteria	k__unclassified_d__Bacteria	p__Actinobacteria	c__Actinomycetia	o__Micrococcales	f__Cellulomonadaceae	g__Cellulomonas	s__Cellulomonas_iranensis
g_L_d2_k97_47041_1	3.2.1.4	endoglucanase [EC:3.2.1.4]	0.444562	0.408619	0.791503	1.28818	1.68639	1.10716	1.6018	0.951345	1.07157	0.859135	0.725253	2.25328	1.05351	1.25605	0.785465	0.767551	0.755548	0.642291	1.18075	1.31472	d__Bacteria	k__unclassified_d__Bacteria	p__Actinobacteria	c__Actinomycetia	o__Micrococcales	f__Cellulomonadaceae	g__Cellulomonas	s__Cellulomonas_iranensis
g_L_d2_k97_2347_13	3.2.1.4	endoglucanase [EC:3.2.1.4]	0.422393	0.395432	1.37873	1.32594	1.4497	0.771426	1.37396	0.821731	1.16661	1.12388	0.87647	1.43879	0.714982	1.31627	0.67845	1.13619	0.740661	0.826396	0.796388	0.825594	d__Bacteria	k__unclassified_d__Bacteria	p__Actinobacteria	c__Actinomycetia	o__Micrococcales	f__Cellulomonadaceae	g__Cellulomonas	s__Cellulomonas_iranensis
g_H_d9_k97_58226_2	3.2.1.4	endoglucanase [EC:3.2.1.4]	0	0.0738557	0.193131	1.1176	1.17568	2.01714	1.30283	2.32133	1.52523	1.51908	0	0	0	0	0	0	0	0	0	0	d__Bacteria	k__unclassified_d__Bacteria	p__Actinobacteria	c__Actinomycetia	o__Micrococcales	f__Cellulomonadaceae	g__Cellulomonas	s__Cellulomonas_sp.
g_L_d2_k97_79771_4	3.2.1.4	endoglucanase [EC:3.2.1.4]	0	0.340231	7.46355	38.7205	37.0696	44.747	34.0098	44.665	51.3031	62.8417	0.190696	2.5419	3.38345	3.5989	4.19158	6.83549	10.9193	10.8296	19.9358	25.4797	d__Bacteria	k__unclassified_d__Bacteria	p__Actinobacteria	c__Actinomycetia	o__Micrococcales	f__Cellulomonadaceae	g__Cellulomonas	s__Cellulomonas_uda
g_L_d2_k97_161714_5	3.2.1.4	endoglucanase [EC:3.2.1.4]	0.0255196	0.0521251	3.24862	16.6134	15.5165	17.5666	13.2305	18.4436	20.4015	28.3684	0	0.980534	1.18791	1.2936	1.988	2.91182	4.7915	4.83918	8.5352	9.86316	d__Bacteria	k__unclassified_d__Bacteria	p__Actinobacteria	c__Actinomycetia	o__Micrococcales	f__Cellulomonadaceae	g__Cellulomonas	s__Cellulomonas_uda
g_L_d2_k97_149556_2	3.2.1.4	endoglucanase [EC:3.2.1.4]	0.327082	0.238601	0.603137	0.767241	0.683676	0.651663	0.584578	0.431782	0.680461	0.745956	0.521561	0.993169	0.43501	0.970722	0.394021	0.455983	0.340339	0.569602	0.413678	0.357374	d__Bacteria	k__unclassified_d__Bacteria	p__Actinobacteria	c__Actinomycetia	o__Micrococcales	f__Cellulomonadaceae	g__Cellulomonas	s__Cellulomonas_sp._FA1
g_L_d2_k97_167094_1	3.2.1.4	endoglucanase [EC:3.2.1.4]	0	0.11212	3.78706	18.5303	17.7885	18.838	15.7401	19.7558	20.5634	31.294	0.188527	1.90717	1.50988	1.34564	2.49075	3.13163	5.77516	5.74973	9.9895	9.29227	d__Bacteria	k__unclassified_d__Bacteria	p__Actinobacteria	c__Actinomycetia	o__Micrococcales	f__Cellulomonadaceae	g__Cellulomonas	s__Cellulomonas_sp._PSBB021
g_L_d2_k97_38344_6	3.2.1.4	endoglucanase [EC:3.2.1.4]	0.758297	0.77443	1.29815	1.85923	1.07474	1.62701	1.16761	1.02129	1.46458	1.42133	0.901512	1.43057	1.13546	1.59958	1.35852	0.875734	1.51062	1.00076	1.83614	0.951741	d__Bacteria	k__unclassified_d__Bacteria	p__Actinobacteria	c__Actinomycetia	o__Micrococcales	f__Cellulomonadaceae	g__Cellulomonas	s__Cellulomonas_sp._FA1
g_L_d2_k97_70621_1	3.2.1.4	endoglucanase [EC:3.2.1.4]	0	0.497755	5.36425	31.4552	32.6548	37.65	33.6586	37.7113	44.8111	54.2426	0.0760876	1.77487	2.21249	2.90873	4.3768	5.38818	10.5782	9.12208	16.6496	22.9534	d__Bacteria	k__unclassified_d__Bacteria	p__Actinobacteria	c__Actinomycetia	o__Micrococcales	f__Cellulomonadaceae	g__Cellulomonas	s__Cellulomonas_uda
g_H_d10_k97_84552_1	3.2.1.4	endoglucanase [EC:3.2.1.4]	0	0	0	0	0.345181	0.423022	0.106253	0.826113	1.38607	0.892006	0	0	0	0	0	0	0	0	0	0	d__Bacteria	k__unclassified_d__Bacteria	p__Bacteroidota	c__Chitinophagia	o__Chitinophagales	f__Chitinophagaceae	g__Chitinophaga	s__Chitinophaga_cymbidii
g_H_d10_k97_55184_1	3.2.1.4	endoglucanase [EC:3.2.1.4]	0	0	0	0	0	0	0.132155	0.128438	0.39784	0.776623	0	0	0	0	0	0	0	0	0	0	d__Bacteria	k__unclassified_d__Bacteria	p__Bacteroidota	c__Chitinophagia	o__Chitinophagales	f__Chitinophagaceae	g__Chitinophaga	s__Chitinophaga_cymbidii
g_H_d10_k97_83548_1	3.2.1.4	endoglucanase [EC:3.2.1.4]	0	0	0	0	0.465454	0.427814	0.51579	0.751924	0.690104	1.01036	0	0	0	0	0	0	0	0	0	0	d__Bacteria	k__unclassified_d__Bacteria	p__Bacteroidota	c__Chitinophagia	o__Chitinophagales	f__Chitinophagaceae	g__Chitinophaga	s__Chitinophaga_sp._SYP-B3965
g_H_d10_k97_30694_2	3.2.1.4	endoglucanase [EC:3.2.1.4]	0	0	0	0	0	0.469329	1.25743	0.152758	0.788618	0.791722	0	0	0	0	0	0	0	0	0	0	d__Bacteria	k__unclassified_d__Bacteria	p__Bacteroidota	c__Chitinophagia	o__Chitinophagales	f__Chitinophagaceae	g__Chitinophaga	s__Chitinophaga_cymbidii
g_H_d10_k97_99880_1	3.2.1.4	endoglucanase [EC:3.2.1.4]	0	0	0	0	0	0.197305	0.198233	0.192657	0.39784	0.998515	0	0	0	0	0	0	0	0	0	0	d__Bacteria	k__unclassified_d__Bacteria	p__Bacteroidota	c__Chitinophagia	o__Chitinophagales	f__Chitinophagaceae	g__Chitinophaga	s__Chitinophaga_cymbidii
g_H_d8_k97_142106_2	3.2.1.4	endoglucanase [EC:3.2.1.4]	0	0	0	0	0	0.179856	0.361404	1.75619	0.181328	0.455105	0	0	0	0	0	0	0	0	0	0	d__Bacteria	k__unclassified_d__Bacteria	p__Bacteroidota	c__Chitinophagia	o__Chitinophagales	f__Chitinophagaceae	g__Chitinophaga	s__Chitinophaga_sp._XS-30
g_H_d7_k97_195304_1	3.2.1.4	endoglucanase [EC:3.2.1.4]	0	0	0	0	0.344492	0.316633	1.11343	0.309174	0.798062	0.400602	0	0	0	0	0	0	0	0	0	0	d__Bacteria	k__unclassified_d__Bacteria	p__Bacteroidota	c__Chitinophagia	o__Chitinophagales	f__Chitinophagaceae	g__Chitinophaga	s__Chitinophaga_cymbidii
g_L_d7_k97_25134_1	3.2.1.4	endoglucanase [EC:3.2.1.4]	0	0.188229	0.164072	0.35604	0.0998786	0	0	0.179278	0.277659	0.0774311	0	0.150673	0.155989	0.306317	0.148018	0.345885	0.820385	0.24964	0.362607	0.375905	d__Bacteria	k__unclassified_d__Bacteria	p__Bacteroidota	c__Chitinophagia	o__Chitinophagales	f__Chitinophagaceae	g__Chitinophaga	s__Chitinophaga_niabensis
g_H_d7_k97_153792_2	3.2.1.4	endoglucanase [EC:3.2.1.4]	0	0	0	0	0	0	0.533934	0.259458	0.267892	0.336183	0	0	0	0	0	0	0	0	0	0	d__Bacteria	k__unclassified_d__Bacteria	p__Bacteroidota	c__Chitinophagia	o__Chitinophagales	f__Chitinophagaceae	g__Chitinophaga	s__Chitinophaga_cymbidii
g_H_d9_k97_125612_1	3.2.1.4	endoglucanase [EC:3.2.1.4]	0	0	0	0	0	0.154613	0.776702	0.754855	0.779394	0.13041	0	0	0	0	0	0	0	0	0	0	d__Bacteria	k__unclassified_d__Bacteria	p__Bacteroidota	c__Chitinophagia	o__Chitinophagales	f__Chitinophagaceae	g__Chitinophaga	s__Chitinophaga_cymbidii
g_H_d9_k97_123689_1	3.2.1.4	endoglucanase [EC:3.2.1.4]	0	0	0	0	0.224727	0.206554	0.41505	0.605064	1.04122	0.43555	0	0	0	0	0	0	0	0	0	0	d__Bacteria	k__unclassified_d__Bacteria	p__Bacteroidota	c__Chitinophagia	o__Chitinophagales	f__Chitinophagaceae	g__Chitinophaga	s__Chitinophaga_sp._XS-30
g_H_d9_k97_54384_1	3.2.1.4	endoglucanase [EC:3.2.1.4]	0	0	0	0	0.558545	0.256688	0.257895	0.250641	1.03516	0	0	0	0	0	0	0	0	0	0	0	d__Bacteria	k__unclassified_d__Bacteria	p__Bacteroidota	c__Chitinophagia	o__Chitinophagales	f__Chitinophagaceae	g__Chitinophaga	s__Chitinophaga_cymbidii
g_H_d2_k97_4057_3	3.2.1.4	endoglucanase [EC:3.2.1.4]	0.347908	0.406068	0.221221	0.192022	0.269336	0.297066	0.497438	0.773514	0.449246	0.66817	0	0.0812619	0.210322	0.0413011	0.0798302	0.223853	0.362008	0.314154	0.440017	0.101368	d__Bacteria	k__unclassified_d__Bacteria	p__Bacteroidota	c__Chitinophagia	o__Chitinophagales	f__Chitinophagaceae	g__Chitinophaga	s__Chitinophaga_terrae_(ex_Kim_and_Jung_2007)
g_H_d2_k97_111363_2	3.2.1.4	endoglucanase [EC:3.2.1.4]	0.108995	1.11314	0.921767	0.526384	1.06318	0.922918	1.30907	1.27225	0.766271	0.824236	0.140379	0.133657	0.184496	0.0905742	0.306371	0.531824	0.970311	1.96842	1.1794	0.889203	d__Bacteria	k__unclassified_d__Bacteria	p__Bacteroidota	c__Chitinophagia	o__Chitinophagales	f__Chitinophagaceae	g__Chitinophaga	s__Chitinophaga_terrae_(ex_Kim_and_Jung_2007)
g_H_d8_k97_72218_5	3.2.1.4	endoglucanase [EC:3.2.1.4]	0.0918352	0.468945	0.286132	0.310457	0.248833	0.731872	0.505528	0.40198	0.230582	0.655887	0.078852	0.0375379	0.272035	0.114471	0.11063	0.206813	0.222967	0.539016	0.45169	0.374604	d__Bacteria	k__unclassified_d__Bacteria	p__Bacteroidota	c__Chitinophagia	o__Chitinophagales	f__Chitinophagaceae	g__Chitinophaga	s__Chitinophaga_terrae_(ex_Kim_and_Jung_2007)
g_H_d8_k97_67167_1	3.2.1.4	endoglucanase [EC:3.2.1.4]	0	0	0	0	0.0684882	0.566547	0.632457	1.16787	0.50772	0.424765	0	0	0	0	0	0	0	0	0	0	d__Bacteria	k__unclassified_d__Bacteria	p__Bacteroidota	c__Chitinophagia	o__Chitinophagales	f__Chitinophagaceae	g__Chitinophaga	s__Chitinophaga_sp._XS-30
g_L_d8_k97_177394_3	3.2.1.4	endoglucanase [EC:3.2.1.4]	0.450601	0.874356	0.722028	0.304659	0.293023	0.269326	0.541186	0.964267	0.452552	0.908665	0.0386897	0.331532	0.152546	0.187222	0.253315	0.608851	0.51054	0.813768	0.886509	0.413559	d__Bacteria	k__unclassified_d__Bacteria	p__Bacteroidota	c__Chitinophagia	o__Chitinophagales	f__Chitinophagaceae	g__Chitinophaga	s__Chitinophaga_terrae_(ex_Kim_and_Jung_2007)
g_L_d8_k97_122113_1	3.2.1.4	endoglucanase [EC:3.2.1.4]	0	0.28059	0.440243	0.37152	0.178665	0.328433	0.329978	0.374146	0.386308	0.13851	0	0.314448	0	0.0913243	0.0882594	0.206242	0.311292	0.347326	0.378372	0.168106	d__Bacteria	k__unclassified_d__Bacteria	p__Bacteroidota	c__Chitinophagia	o__Chitinophagales	f__Chitinophagaceae	g__Chitinophaga	s__Chitinophaga_terrae_(ex_Kim_and_Jung_2007)
g_H_d3_k97_220687_1	3.2.1.4	endoglucanase [EC:3.2.1.4]	0	0.336013	0	0.423717	0.118864	0.218503	0.219531	0.320034	0.220292	0.0921494	0	0	0	0	0.264231	0.164652	0.0887569	0.297093	0.215766	0.335518	d__Bacteria	k__unclassified_d__Bacteria	p__Bacteroidota	c__Chitinophagia	o__Chitinophagales	f__Chitinophagaceae	g__Chitinophaga	s__Chitinophaga_terrae_(ex_Kim_and_Jung_2007)
g_L_d7_k97_139814_2	3.2.1.4	endoglucanase [EC:3.2.1.4]	0.225191	0.558528	0.42957	0.403944	0.488134	0.576848	0.515165	0.876181	0.54926	0.864976	0	0.157796	0.108908	0.0267331	0.103344	0.362235	0.755025	0.726226	0.664559	0.623318	d__Bacteria	k__unclassified_d__Bacteria	p__Bacteroidota	c__Chitinophagia	o__Chitinophagales	f__Chitinophagaceae	g__Chitinophaga	s__Chitinophaga_terrae_(ex_Kim_and_Jung_2007)
g_H_d6_k97_57071_1	3.2.1.4	endoglucanase [EC:3.2.1.4]	0	0	0	0	0	0	0.399447	0.194106	0.400831	0.335341	0	0	0	0	0	0	0	0	0	0	d__Bacteria	k__unclassified_d__Bacteria	p__Bacteroidota	c__Chitinophagia	o__Chitinophagales	f__Chitinophagaceae	g__Chitinophaga	s__Chitinophaga_cymbidii
g_H_d2_k97_159229_1	3.2.1.4	endoglucanase [EC:3.2.1.4]	0	0.661098	0.144063	0.15631	0.350793	0	0	0.157415	0	0	0	0	0	0	0	0	0	0	0	0	d__Bacteria	k__unclassified_d__Bacteria	p__Firmicutes	c__Bacilli	o__Bacillales	f__Paenibacillaceae	g__Cohnella	s__Cohnella_sp._LGH
g_H_d2_k97_148071_1	3.2.1.4	endoglucanase [EC:3.2.1.4]	0	0.599006	0.391597	0	0.317846	0	0	0	0	0	0	0.119872	0	0	0	0	0	0	0	0	d__Bacteria	k__unclassified_d__Bacteria	p__Firmicutes	c__Bacilli	o__Bacillales	f__Paenibacillaceae	g__Cohnella	s__Cohnella_sp._LGH
g_H_d3_k97_185642_1	3.2.1.4	endoglucanase [EC:3.2.1.4]	0	0.146514	0.63855	0.277134	0	0.142913	0	0	0	0	0	0	0	0	0	0.107692	0	0	0	0	d__Bacteria	k__unclassified_d__Bacteria	p__Firmicutes	c__Bacilli	o__Bacillales	f__Paenibacillaceae	g__Cohnella	s__Cohnella_sp._LGH
g_H_d3_k97_87388_1	3.2.1.4	endoglucanase [EC:3.2.1.4]	0	0.427974	0.497397	0.13492	0.60558	0.139152	0	0	0	0	0	0	0	0	0	0	0	0	0	0	d__Bacteria	k__unclassified_d__Bacteria	p__Firmicutes	c__Bacilli	o__Bacillales	f__Paenibacillaceae	g__Cohnella	s__Cohnella_phaseoli
g_H_d2_k97_94660_1	3.2.1.4	endoglucanase [EC:3.2.1.4]	0	1.0368	0.129106	0.280163	0	0	0	0.141071	0	0	0	0.118562	0	0	0	0.217737	0	0	0	0	d__Bacteria	k__unclassified_d__Bacteria	p__Firmicutes	c__Bacilli	o__Bacillales	f__Paenibacillaceae	g__Cohnella	s__Cohnella_phaseoli
g_H_d2_k97_29618_1	3.2.1.4	endoglucanase [EC:3.2.1.4]	0	1.06294	0.154421	0.167548	0	0.345606	0	0	0	0	0	0.14181	0	0	0	0	0	0	0	0	d__Bacteria	k__unclassified_d__Bacteria	p__Firmicutes	c__Bacilli	o__Bacillales	f__Paenibacillaceae	g__Cohnella	s__Cohnella_phaseoli
g_H_d3_k97_140383_1	3.2.1.4	endoglucanase [EC:3.2.1.4]	0	0.407594	0.177642	0	0	0	0	0	0	0	0	0	0	0	0	0	0	0	0	0	d__Bacteria	k__unclassified_d__Bacteria	p__Firmicutes	c__Bacilli	o__Bacillales	f__Paenibacillaceae	g__Cohnella	s__Cohnella_phaseoli
g_H_d10_k97_58463_1	3.2.1.4	endoglucanase [EC:3.2.1.4]	0	0	0.384168	0	0	0.21495	0	0	0.21671	0.906511	0	0	0	0	0.17329	0.161975	0	0	0	0.220042	d__Bacteria	k__unclassified_d__Bacteria	p__Proteobacteria	c__Alphaproteobacteria	o__Sphingomonadales	f__Erythrobacteraceae	g__Croceibacterium	s__Croceibacterium_sp._LX-88
g_H_d10_k97_139659_2	3.2.1.4	endoglucanase [EC:3.2.1.4]	0.0729131	0	0.25963	0.281702	0.237075	0.653709	0.291903	0.567386	0.659059	0.980227	0	0	0	0.0605901	0.0585567	0.0547334	0	0	0.0717244	0.0743548	d__Bacteria	k__unclassified_d__Bacteria	p__Proteobacteria	c__Alphaproteobacteria	o__Sphingomonadales	f__Erythrobacteraceae	g__Croceibacterium	s__Croceibacterium_sp._LX-88
g_H_d9_k97_149299_62	3.2.1.4	endoglucanase [EC:3.2.1.4]	0.230786	0	0.61634	2.00621	3.75196	2.60557	3.46477	13.3196	3.47678	2.06842	0	0	0	0	0	0	0	0	0	0	d__Bacteria	k__unclassified_d__Bacteria	p__Actinobacteria	c__Actinomycetia	o__Micrococcales	f__Demequinaceae	g__Demequina	s__Demequina_salsinemoris
g_H_d6_k97_96359_2	3.2.1.4	endoglucanase [EC:3.2.1.4]	0	0.139717	0.365356	0.264277	0.296547	0.95398	0.136924	0.133072	0.274797	0.574746	0.117465	0.335519	0.231571	0.454738	0.329608	0.102696	0.442869	0.494133	0.538303	0.697555	d__Bacteria	k__unclassified_d__Bacteria	p__Proteobacteria	c__Alphaproteobacteria	o__Hyphomicrobiales	f__Devosiaceae	g__Devosia	s__Devosia_sp.
g_L_d2_k97_151889_19	3.2.1.4	endoglucanase [EC:3.2.1.4]	1.04962	2.67988	3.87098	6.08285	4.87543	3.58493	4.35216	4.66731	3.99076	5.10258	0.579362	2.81937	1.84014	1.74445	1.92675	1.85722	1.88094	2.50487	1.69626	2.37011	d__Bacteria	k__unclassified_d__Bacteria	p__Proteobacteria	c__Alphaproteobacteria	o__Hyphomicrobiales	f__Devosiaceae	g__Devosia	s__Devosia_equisanguinis
g_H_d10_k97_104678_1	3.2.1.4	endoglucanase [EC:3.2.1.4]	0	0	0	0.280163	0	0.144475	0.290308	0.282143	0	0.487435	0	0	0	0	0	0	0	0	0	0	d__Bacteria	k__unclassified_d__Bacteria	p__Proteobacteria	c__Alphaproteobacteria	o__Hyphomicrobiales	f__Devosiaceae	g__Devosia	s__Devosia_chinhatensis
g_H_d8_k97_24141_1	3.2.1.4	endoglucanase [EC:3.2.1.4]	0	0	0	0.163279	0.366434	0.168401	0.169192	0.657734	0.339558	0.284078	0	0	0	0	0	0	0	0	0	0	d__Bacteria	k__unclassified_d__Bacteria	p__Proteobacteria	c__Alphaproteobacteria	o__Hyphomicrobiales	f__Devosiaceae	g__Devosia	s__Devosia_chinhatensis
g_H_d4_k97_159210_2	3.2.1.4	endoglucanase [EC:3.2.1.4]	0.287701	0.220366	0.192084	0.486299	0.233862	0.21495	0.431922	0.699622	0.433419	0.241736	0	0.352795	0.182621	0.179307	0.0577633	0.269959	0.465673	0.194841	0.141505	0.220042	d__Bacteria	k__unclassified_d__Bacteria	p__Proteobacteria	c__Alphaproteobacteria	o__Hyphomicrobiales	f__Devosiaceae	g__Devosia	s__Devosia_sp.
g_L_d9_k97_61759_1	3.2.1.4	endoglucanase [EC:3.2.1.4]	0	0	0	0	0	0	0.255415	0	0.512602	0	0	0	0	0	0	0.191567	0	0.460874	1.00414	0.520483	d__Bacteria	k__unclassified_d__Bacteria	p__Proteobacteria	c__Gammaproteobacteria	o__Xanthomonadales	f__Rhodanobacteraceae	g__Dokdonella	s__Dokdonella_sp.
g_L_d7_k97_144015_2	3.2.1.4	endoglucanase [EC:3.2.1.4]	0	0	0	0	0	0	0	0	0.225892	0.283477	0	0	0	0.186905	0.180633	0.253258	0.637094	0	0.331877	0.688097	d__Bacteria	k__unclassified_d__Bacteria	p__Proteobacteria	c__Gammaproteobacteria	o__Xanthomonadales	f__Rhodanobacteraceae	g__Dokdonella	s__Dokdonella_sp.
g_L_d6_k97_53930_1	3.2.1.4	endoglucanase [EC:3.2.1.4]	0	0	0	0	0	0	0	0	0	0.270305	0	0	0	0	0	0.24149	0.39053	1.01672	0	0.492093	d__Bacteria	k__unclassified_d__Bacteria	p__Proteobacteria	c__Gammaproteobacteria	o__Xanthomonadales	f__Rhodanobacteraceae	g__Dokdonella	s__Dokdonella_sp.
g_L_d6_k97_86800_1	3.2.1.4	endoglucanase [EC:3.2.1.4]	0	0.122647	0	0.115995	0	0	0.120196	0.233629	0	0.100906	0	0.0981761	0.10164	0	0.192893	0.270447	0	0	0.118134	0.122467	d__Bacteria	k__unclassified_d__Bacteria	p__Bacteroidota	c__Cytophagia	o__Cytophagales	f__Spirosomaceae	g__Dyadobacter	s__Dyadobacter_sp._LJ419
g_L_d4_k97_90892_1	3.2.1.4	endoglucanase [EC:3.2.1.4]	0.151659	0	0	0.29297	0	0.151079	0.303579	0	0.152316	0	0	0.247965	0.256713	0.378082	0.243596	0	0	0	0	0	d__Bacteria	k__unclassified_d__Bacteria	p__Bacteroidota	c__Cytophagia	o__Cytophagales	f__Spirosomaceae	g__Dyadobacter	s__Dyadobacter_sp._CY323
g_L_d4_k97_58137_1	3.2.1.4	endoglucanase [EC:3.2.1.4]	0	0	0.167563	0	0	0.37502	0.565175	0.366185	0.189045	0.158157	0.323237	0.307758	0	0.782085	0.151168	0.141298	0	0	0.185161	0.383903	d__Bacteria	k__unclassified_d__Bacteria	p__Bacteroidota	c__Cytophagia	o__Cytophagales	f__Spirosomaceae	g__Dyadobacter	s__Dyadobacter_flavalbus
g_H_d5_k97_137330_1	3.2.1.4	endoglucanase [EC:3.2.1.4]	0	0	0	0.239578	0.537664	0	0.248254	0	0	0.208413	0	0	0	0.20612	0	0	0	0	0	0	d__Bacteria	k__unclassified_d__Bacteria	p__Bacteroidota	c__Bacteroidia	o__Bacteroidales	f__Dysgonomonadaceae	g__Dysgonomonas	s__uncultured_Dysgonomonas_sp.
g_H_d7_k97_59730_1	3.2.1.4	endoglucanase [EC:3.2.1.4]	0	0.244189	0.21285	0	0.259145	0	0.717924	0	0	0.401805	0	0	0	0	0	0	0	0	0	0	d__Bacteria	k__unclassified_d__Bacteria	p__Bacteroidota	c__Bacteroidia	o__Bacteroidales	f__Dysgonomonadaceae	g__Dysgonomonas	s__Dysgonomonas_mossii
g_L_d4_k97_72794_1	3.2.1.4	endoglucanase [EC:3.2.1.4]	0.210638	0.215119	0	0.813806	0.228294	0	0	0	0.21155	0.530956	0.180859	0.688791	0.178273	0.525115	0.338328	0.158119	0.340939	0	0.414408	0.644408	d__Bacteria	k__unclassified_d__Bacteria	p__Actinobacteria	c__Actinomycetia	o__Micrococcales	f__Jonesiaceae	g__Flavimobilis	s__Flavimobilis_soli
g_L_d5_k97_121872_1	3.2.1.4	endoglucanase [EC:3.2.1.4]	0	0.253318	0	0.239578	0.268832	0	0	0	0.249115	0.208413	0	0	0	0.20612	0.597607	0	0	0	0	0.50589	d__Bacteria	k__unclassified_d__Bacteria	p__Actinobacteria	c__Actinomycetia	o__Micrococcales	f__Jonesiaceae	g__Flavimobilis	s__Flavimobilis_soli
g_L_d10_k97_148857_1	3.2.1.4	endoglucanase [EC:3.2.1.4]	0	0	0	0	0	0.161213	0.647883	0.157415	0.812661	0	0.138953	0.529193	0.136966	0.134481	0.259935	0	0	0.730655	0	1.15522	d__Bacteria	k__unclassified_d__Bacteria	p__Actinobacteria	c__Actinomycetia	o__Micrococcales	f__Jonesiaceae	g__Flavimobilis	s__Flavimobilis_soli
g_L_d2_k97_103146_19	3.2.1.4	endoglucanase [EC:3.2.1.4]	2.39262	3.03178	4.06263	3.46649	3.02537	2.73658	3.7694	2.49972	3.55997	3.87181	1.55979	1.9922	0.862494	1.95143	2.52644	1.69628	1.32676	0.640146	2.26644	0.677758	d__Bacteria	k__unclassified_d__Bacteria	p__Bacteroidota	c__Flavobacteriia	o__Flavobacteriales	f__Flavobacteriaceae	g__Flavobacterium	s__Flavobacterium_anhuiense
g_H_d9_k97_157512_11	3.2.1.4	endoglucanase [EC:3.2.1.4]	2.51723	3.74441	4.18941	3.32989	3.49925	3.48884	3.56002	3.51311	3.18764	3.35652	1.64451	2.54995	0.879968	2.04632	2.46107	2.71116	1.0186	1.13651	2.74534	0.89287	d__Bacteria	k__unclassified_d__Bacteria	p__Bacteroidota	c__Flavobacteriia	o__Flavobacteriales	f__Flavobacteriaceae	g__Flavobacterium	s__Flavobacterium_anhuiense
g_L_d2_k97_73906_8	3.2.1.4	endoglucanase [EC:3.2.1.4]	2.55513	4.20886	4.62255	4.69707	4.46662	4.26963	4.70218	3.44748	5.29795	3.67052	1.76927	2.89741	1.32542	2.94521	3.57451	3.27924	1.46752	1.33968	3.48643	0.672426	d__Bacteria	k__unclassified_d__Bacteria	p__Bacteroidota	c__Flavobacteriia	o__Flavobacteriales	f__Flavobacteriaceae	g__Flavobacterium	s__Flavobacterium_anhuiense
g_L_d7_k97_126901_1	3.2.1.4	endoglucanase [EC:3.2.1.4]	0	0	0	0	0	0	0.187065	0	0.187713	0	0	0	0	0.155316	0.300206	0.701512	0.756308	0.168771	0	0.1906	d__Bacteria	k__unclassified_d__Bacteria	p__Proteobacteria	c__Betaproteobacteria	o__Burkholderiales	f__Oxalobacteraceae	g__Herbaspirillum	s__Herbaspirillum_frisingense
g_L_d2_k97_157042_3	3.2.1.4	endoglucanase [EC:3.2.1.4]	0.159402	0.162793	0.07095	0.0769816	0.259145	0.079396	0.0797694	0	0.0800459	0.133935	1.84769	1.30312	1.28164	1.05969	1.6002	1.31623	0.96753	1.51134	1.17602	1.30043	d__Bacteria	k__unclassified_d__Bacteria	p__Proteobacteria	c__Gammaproteobacteria	o__Enterobacterales	f__Enterobacteriaceae	g__Klebsiella	s__Klebsiella_pasteurii
g_L_d2_k97_88543_159	3.2.1.4	endoglucanase [EC:3.2.1.4]	50.0681	39.8517	40.0371	27.852	26.7437	21.4369	25.3427	22.3972	21.1801	21.3961	43.7903	31.2553	25.9835	23.6642	21.3147	21.2691	22.0016	20.5974	20.745	21.3595	d__Bacteria	k__unclassified_d__Bacteria	p__Proteobacteria	c__Gammaproteobacteria	o__Enterobacterales	f__Enterobacteriaceae	g__Klebsiella	s__unclassified_g__Klebsiella
g_L_d2_k97_174425_2	3.2.1.4	endoglucanase [EC:3.2.1.4]	0.143462	0	0.12771	0.138567	0.0777434	0.0714564	0	0.418639	0.0720413	0	1.60133	0.996885	1.39631	1.13254	0.691286	0.861533	1.21909	0.971573	1.48179	0.804639	d__Bacteria	k__unclassified_d__Bacteria	p__Proteobacteria	c__Gammaproteobacteria	o__Enterobacterales	f__Enterobacteriaceae	g__Klebsiella	s__unclassified_g__Klebsiella
g_L_d6_k97_28991_4	3.2.1.4	endoglucanase [EC:3.2.1.4]	0	0.141911	0.185547	0.134214	1.20482	0.622906	1.25167	0.878556	0.767561	0.525396	0	0.454386	0.646822	2.19393	1.00436	1.98186	2.02421	1.94484	1.84531	1.84213	d__Bacteria	k__unclassified_d__Bacteria	p__Verrucomicrobia	c__Opitutae	o__Opitutales	f__Opitutaceae	g__Lacunisphaera	s__Lacunisphaera_limnophila
g_L_d5_k97_114712_1	3.2.1.4	endoglucanase [EC:3.2.1.4]	0.097935	0	0	0	0	0.0975605	0.0980192	0.285786	0.196718	0	0.0840894	0.400312	0.165774	0.325532	0.157304	0.0735164	0.0792589	0	0.289015	0	d__Bacteria	k__unclassified_d__Bacteria	p__Bacteroidota	c__Cytophagia	o__Cytophagales	f__Spirosomaceae	g__Larkinella	s__Larkinella_arboricola
g_L_d2_k97_177762_19	3.2.1.4	endoglucanase [EC:3.2.1.4]	0.853638	1.26807	0.207249	0.374779	0.336433	0.154613	0	0.301942	0.155879	0	3.19835	5.64627	3.74373	3.35336	1.30879	1.28159	1.3817	1.12119	0.687044	1.10793	d__Bacteria	k__unclassified_d__Bacteria	p__Actinobacteria	c__Actinomycetia	o__Micrococcales	f__Microbacteriaceae	g__Microbacterium	s__Microbacterium_caowuchunii
g_H_d6_k97_122824_1	3.2.1.4	endoglucanase [EC:3.2.1.4]	0	0	0.134241	0.145653	0	0.751105	0	0.293364	0	0.253411	0.647393	0.61639	0	0.250623	0.121106	0	0.610203	0.136167	0.148339	0	d__Bacteria	k__unclassified_d__Bacteria	p__Proteobacteria	c__Alphaproteobacteria	o__Hyphomicrobiales	f__Rhizobiaceae	g__Neorhizobium	s__Neorhizobium_sp._SOG26
g_L_d2_k97_176836_164	3.2.1.4	endoglucanase [EC:3.2.1.4]	1.67844	6.10667	9.10502	8.30854	7.27653	6.94935	6.92953	6.58156	7.48034	6.61072	3.51281	8.57586	11.6307	11.5069	11.7525	10.1977	11.249	9.47252	8.92614	8.34419	d__Bacteria	k__unclassified_d__Bacteria	p__Bacteroidota	c__Chitinophagia	o__Chitinophagales	f__Chitinophagaceae	g__Niabella	s__Niabella_yanshanensis
g_L_d2_k97_202362_193	3.2.1.4	endoglucanase [EC:3.2.1.4]	1.09445	4.05178	8.44378	6.25456	6.67231	5.76931	5.84208	5.6334	5.90813	6.43716	3.1324	6.48671	8.87687	9.47372	10.4376	8.04449	8.59904	7.94731	8.70256	8.23115	d__Bacteria	k__unclassified_d__Bacteria	p__Bacteroidota	c__Chitinophagia	o__Chitinophagales	f__Chitinophagaceae	g__Niabella	s__Niabella_yanshanensis
g_L_d2_k97_109854_39	3.2.1.4	endoglucanase [EC:3.2.1.4]	0.845649	3.7203	5.79077	4.58663	4.89993	4.40648	3.90635	4.58741	5.32452	5.00114	1.84317	5.26469	6.49646	7.3516	7.31385	6.47008	6.58062	6.7256	5.56708	5.73807	d__Bacteria	k__unclassified_d__Bacteria	p__Bacteroidota	c__Chitinophagia	o__Chitinophagales	f__Chitinophagaceae	g__Niabella	s__Niabella_yanshanensis
g_L_d2_k97_161207_129	3.2.1.4	endoglucanase [EC:3.2.1.4]	0.0604564	10.311	8.1266	5.37223	5.11087	3.79419	4.23559	5.35139	3.27878	4.82578	0	7.5618	4.86087	5.17459	3.69001	3.26755	4.35454	3.27546	2.8546	3.26754	d__Bacteria	k__unclassified_d__Bacteria	p__Actinobacteria	c__Actinomycetia	o__Propionibacteriales	f__Nocardioidaceae	g__Nocardioides	s__Nocardioides_carbamazepini
g_L_d9_k97_49740_1	3.2.1.4	endoglucanase [EC:3.2.1.4]	0.0574467	0	0.0511393	0.443894	0.560358	0.686724	0.689953	0.894062	1.09621	0.434419	0.0493252	0.422667	0.437578	1.76629	0.784305	0.948712	1.30177	1.60807	1.52577	2.3433	d__Bacteria	k__unclassified_d__Bacteria	p__Verrucomicrobia	c__Opitutae	o__Opitutales	f__Opitutaceae	g__Opitutus	s__Opitutus_terrae
g_L_d6_k97_192335_3	3.2.1.4	endoglucanase [EC:3.2.1.4]	0	0.146911	0.064028	0.347356	0.779541	1.21805	0.935831	0.699622	1.08355	0.785643	0	0.411595	0.608736	2.21146	0.924213	1.34979	2.21195	3.4422	3.89139	2.6405	d__Bacteria	k__unclassified_d__Bacteria	p__Verrucomicrobia	c__Opitutae	o__Opitutales	f__Opitutaceae	g__Opitutus	s__Opitutus_terrae
g_L_d7_k97_105864_15	3.2.1.4	endoglucanase [EC:3.2.1.4]	0	0.0977345	0.170382	0.0924335	0.449454	0.476663	0.638539	0.55852	0.192226	0.321637	0	0.156468	0.296978	0.795246	0.614846	0.383134	0.748673	0.748921	0.941383	0.715665	d__Bacteria	k__unclassified_d__Bacteria	p__Verrucomicrobia	c__Opitutae	o__Opitutales	f__Opitutaceae	g__Opitutus	s__Opitutus_sp.
g_L_d6_k97_62721_4	3.2.1.4	endoglucanase [EC:3.2.1.4]	0	0	0.0556569	0.181165	0.542098	0.5294	0.750903	0.334483	0.345357	0.446529	0	0.127779	0.476234	1.06507	0.552323	1.00905	1.06257	1.41139	1.69131	1.24327	d__Bacteria	k__unclassified_d__Bacteria	p__Verrucomicrobia	c__Opitutae	o__Opitutales	f__Opitutaceae	g__Opitutus	s__Opitutus_terrae
g_H_d9_k97_22133_1	3.2.1.4	endoglucanase [EC:3.2.1.4]	0.215775	0	0	0	0.467724	0.644851	0.215961	0.209887	0	0.181302	0	0	0.182621	0.537922	0.866449	0.647901	0.698509	0.584524	0.424515	0.660125	d__Bacteria	k__unclassified_d__Bacteria	p__Verrucomicrobia	c__Opitutae	o__Opitutales	f__Opitutaceae	g__Opitutus	s__Opitutus_sp.
g_L_d2_k97_68543_1	3.2.1.4	endoglucanase [EC:3.2.1.4]	0.14772	0.301726	1.00817	0.760961	0.533674	0.392414	0.295694	0.143689	0.0494532	0	0.845574	0.966097	2.79217	0.081836	0.197724	0.110888	0	0	0.0968745	0.0502136	d__Bacteria	k__unclassified_d__Bacteria	p__Firmicutes	c__Bacilli	o__Bacillales	f__Paenibacillaceae	g__Paenibacillus	s__Paenibacillus_sp._BK720
g_L_d2_k97_29263_4	3.2.1.4	endoglucanase [EC:3.2.1.4]	0.140425	0.286826	0.593784	0.678171	0.684882	0.454637	0.210819	0.0682964	0	0.0294976	0.964581	1.09059	1.66388	0.116692	0.056388	0.105412	0.0852348	0.0317004	0	0.107401	d__Bacteria	k__unclassified_d__Bacteria	p__Firmicutes	c__Bacilli	o__Bacillales	f__Paenibacillaceae	g__Paenibacillus	s__unclassified_g__Paenibacillus
g_L_d3_k97_167897_1	3.2.1.4	endoglucanase [EC:3.2.1.4]	0.0360114	0.257443	0.577034	0.452176	0.585449	0.322863	0.108127	0	0.144669	0	0.711166	1.00094	1.55438	0.0897753	0.231367	0.054065	0.029144	0.0325176	0.0354243	0.0734468	d__Bacteria	k__unclassified_d__Bacteria	p__Firmicutes	c__Bacilli	o__Bacillales	f__Paenibacillaceae	g__Paenibacillus	s__Paenibacillus_kobensis
g_L_d3_k97_172375_14	3.2.1.4	endoglucanase [EC:3.2.1.4]	0.0319379	0.0978521	0.142156	0.431875	0.13846	0.127263	0.0639307	0.155331	0	0.0268353	0.41134	0.574407	0.892007	0	0.0512988	0.0479493	0.0258474	0	0.0314172	0	d__Bacteria	k__unclassified_d__Bacteria	p__Firmicutes	c__Bacilli	o__Bacillales	f__Paenibacillaceae	g__Paenibacillus	s__Paenibacillus_kobensis
g_H_d2_k97_111911_1	3.2.1.4	endoglucanase [EC:3.2.1.4]	0	0.908549	0.131991	0.143212	0	0.295407	0	0	0	0	0	0	0	0	0	0	0	0	0	0	d__Bacteria	k__unclassified_d__Bacteria	p__Firmicutes	c__Bacilli	o__Bacillales	f__Paenibacillaceae	g__Paenibacillus	s__Paenibacillus_flagellatus
g_L_d2_k97_117051_2	3.2.1.4	endoglucanase [EC:3.2.1.4]	0.289531	0.542101	0.988011	0.652524	0.523001	0.336495	0.28978	0.0469383	0.0969283	0.0810915	0.994395	1.06512	2.32792	0.120299	0.155016	0.0362235	0.039053	0	0.0474685	0.295256	d__Bacteria	k__unclassified_d__Bacteria	p__Firmicutes	c__Bacilli	o__Bacillales	f__Paenibacillaceae	g__Paenibacillus	s__Paenibacillus_sinopodophylli
g_H_d4_k97_128620_1	3.2.1.4	endoglucanase [EC:3.2.1.4]	0	0.215119	0.187511	0.406903	0	0	0	0	0.21155	0	0.180859	0	0	0	0	0	0	0	0	0	d__Bacteria	k__unclassified_d__Bacteria	p__Firmicutes	c__Bacilli	o__Bacillales	f__Paenibacillaceae	g__Paenibacillus	s__Paenibacillus_montaniterrae
g_L_d1_k97_68296_9	3.2.1.4	endoglucanase [EC:3.2.1.4]	0.238244	0.340638	0.721091	0.874439	0.309857	0.901865	0	0.0926967	0.0957102	0	0.940986	1.20755	3.3875	0.118787	0.306135	0.0357683	0	0	0	0.145773	d__Bacteria	k__unclassified_d__Bacteria	p__Firmicutes	c__Bacilli	o__Bacillales	f__Paenibacillaceae	g__Paenibacillus	s__Paenibacillus_kobensis
g_H_d4_k97_146513_2	3.2.1.4	endoglucanase [EC:3.2.1.4]	0.40623	0.138291	0.683075	1.3951	0.929483	0.674461	0.451755	0.0439048	0	0	0.852621	1.18078	1.87186	0	0.0362494	0.0338826	0.0730584	0.122273	0.0444008	0.0920583	d__Bacteria	k__unclassified_d__Bacteria	p__Firmicutes	c__Bacilli	o__Bacillales	f__Paenibacillaceae	g__Paenibacillus	s__unclassified_g__Paenibacillus
g_H_d3_k97_201413_1	3.2.1.4	endoglucanase [EC:3.2.1.4]	0	0.699485	1.067	0.496159	0.371162	0.341147	0.171376	0.166555	0	0	0	0.559921	0	0	0	0	0	0	0	0	d__Bacteria	k__unclassified_d__Bacteria	p__Firmicutes	c__Bacilli	o__Bacillales	f__Paenibacillaceae	g__Paenibacillus	s__Paenibacillus_sp._YPD9-1
g_H_d3_k97_81673_1	3.2.1.4	endoglucanase [EC:3.2.1.4]	0	0	0	0	0	0	0	0	0	0	0	0	0.0306863	0	0	0	0	0	0	0	d__Bacteria	k__unclassified_d__Bacteria	p__Firmicutes	c__Bacilli	o__Bacillales	f__Paenibacillaceae	g__Paenibacillus	s__Paenibacillus_sp._PR3
g_L_d2_k97_132882_2	3.2.1.4	endoglucanase [EC:3.2.1.4]	0.0854763	0.17459	0.399479	0.6192	0.509526	0.255448	0.213874	0.103929	0.107308	0	0.715572	0.716243	1.26599	0.07103	0.0343231	0.112287	0.017294	0.0192959	0.0420414	0.0871663	d__Bacteria	k__unclassified_d__Bacteria	p__Firmicutes	c__Bacilli	o__Bacillales	f__Paenibacillaceae	g__Paenibacillus	s__Paenibacillus_kobensis
g_L_d3_k97_21142_158	3.2.1.4	endoglucanase [EC:3.2.1.4]	0.122165	0.155955	0.462196	0.82598	0.562722	0.486792	0.12227	0.0891233	0.061347	0.0513237	0.603141	0.749031	2.01618	0.0507591	0.0981112	0.0687789	0	0.0275782	0.0600867	0.0934354	d__Bacteria	k__unclassified_d__Bacteria	p__Firmicutes	c__Bacilli	o__Bacillales	f__Paenibacillaceae	g__Paenibacillus	s__Paenibacillus_kobensis
g_L_d4_k97_50313_1	3.2.1.4	endoglucanase [EC:3.2.1.4]	0	0.222172	0	0.0700407	0	0.0722374	0.0725771	0.0705356	0.0728287	0.0609294	0	0.177844	0.122745	0.120518	0.17471	0.108869	0.352117	0.196438	0.142665	0.221845	d__Bacteria	k__unclassified_d__Bacteria	p__Bacteroidota	c__Sphingobacteriia	o__Sphingobacteriales	f__Sphingobacteriaceae	g__Parapedobacter	s__Parapedobacter_pyrenivorans
g_L_d2_k97_157237_4	3.2.1.4	endoglucanase [EC:3.2.1.4]	0.0951268	0.582904	0.338729	0.551288	0.463952	0.663341	0.714065	0.601449	0.71654	0.71936	0.0408391	0.505484	0.442806	0.276673	0.305586	0.357042	0.50041	0.515387	0.514668	0.824565	d__Bacteria	k__unclassified_d__Bacteria	p__Bacteroidota	c__Sphingobacteriia	o__Sphingobacteriales	f__Sphingobacteriaceae	g__Parapedobacter	s__Parapedobacter_sp._SGR-10
g_H_d9_k97_64999_1	3.2.1.4	endoglucanase [EC:3.2.1.4]	0	0.156676	0	0.148179	0.249408	0.382065	0.153545	0.149226	0.308154	0.128903	0	0.0627079	0	0	0	0	0	0.138529	0	0	d__Bacteria	k__unclassified_d__Bacteria	p__Bacteroidota	c__Sphingobacteriia	o__Sphingobacteriales	f__Sphingobacteriaceae	g__Parapedobacter	s__Parapedobacter_pyrenivorans
g_H_d10_k97_90661_1	3.2.1.4	endoglucanase [EC:3.2.1.4]	0	0.664701	0.128754	0.279399	0.235137	0.504284	0.217138	0.281374	0.363151	0.668397	0.310466	0.532077	0.428437	0.300474	0.29039	0.217144	0.351158	0.326505	0.213414	0.663723	d__Bacteria	k__unclassified_d__Bacteria	p__Bacteroidota	c__Sphingobacteriia	o__Sphingobacteriales	f__Sphingobacteriaceae	g__Parapedobacter	s__Parapedobacter_pyrenivorans
g_H_d10_k97_43006_1	3.2.1.4	endoglucanase [EC:3.2.1.4]	0	0.302006	0.658116	0.214219	0.240376	0.220938	0.591938	0.503377	0.371244	1.30447	0	0	0	0.122868	0.0593723	0.0554957	0.0598305	0	0.145447	0.376952	d__Bacteria	k__unclassified_d__Bacteria	p__Bacteroidota	c__Sphingobacteriia	o__Sphingobacteriales	f__Sphingobacteriaceae	g__Parapedobacter	s__Parapedobacter_defluvii
g_L_d2_k97_177852_403	3.2.1.4	endoglucanase [EC:3.2.1.4]	0.535215	0.578755	0.476451	0.69941	0.6142	0.188177	0.441145	0.275616	0.569152	0.529067	0.892066	2.13623	2.93103	3.24412	3.69151	3.80498	2.77726	3.26931	2.84924	2.60056	d__Bacteria	k__unclassified_d__Bacteria	p__Bacteroidota	c__Sphingobacteriia	o__Sphingobacteriales	f__Sphingobacteriaceae	g__Pedobacter	s__Pedobacter_chitinilyticus
g_L_d2_k97_129458_161	3.2.1.4	endoglucanase [EC:3.2.1.4]	0.521678	0.93236	0.4644	0.88179	0.636082	1.10433	1.04425	0.634301	0.720413	0.71229	1.67972	4.10482	6.34686	5.41887	6.02257	6.02094	6.43847	5.41726	5.32417	5.71892	d__Bacteria	k__unclassified_d__Bacteria	p__Bacteroidota	c__Sphingobacteriia	o__Sphingobacteriales	f__Sphingobacteriaceae	g__Pedobacter	s__Pedobacter_sp._ASV17
g_H_d6_k97_136643_1	3.2.1.4	endoglucanase [EC:3.2.1.4]	0	0.210117	0	0	0.222985	0.614858	0.617749	0	0.20663	0	0.176653	0	0.174127	0.170968	0.16523	0.154441	0.166505	0.185779	0	0.209807	d__Bacteria	k__unclassified_d__Bacteria	p__Proteobacteria	c__Betaproteobacteria	o__Burkholderiales	f__Alcaligenaceae	g__Pigmentiphaga	s__unclassified_g__Pigmentiphaga
g_L_d10_k97_21005_1	3.2.1.4	endoglucanase [EC:3.2.1.4]	0	1.23205	0	0.194204	0	0.400589	0.402473	0	0.403868	0	0.172638	0.164371	0.340339	0.668328	0.322949	0.301863	0.325442	0.726226	0.197785	1.02519	d__Bacteria	k__unclassified_d__Bacteria	p__Proteobacteria	c__Betaproteobacteria	o__Burkholderiales	f__Alcaligenaceae	g__Pigmentiphaga	s__unclassified_g__Pigmentiphaga
g_L_d10_k97_46489_1	3.2.1.4	endoglucanase [EC:3.2.1.4]	0	0	0	0.162246	0	0	0	0	0	0.14114	0	0	0	0	0	0	0	0	0.165238	0.342597	d__Bacteria	k__unclassified_d__Bacteria	p__Proteobacteria	c__Betaproteobacteria	o__Burkholderiales	f__Alcaligenaceae	g__Pigmentiphaga	s__unclassified_g__Pigmentiphaga
g_L_d4_k97_8208_1	3.2.1.4	endoglucanase [EC:3.2.1.4]	0	0.516286	0.450026	0.244142	0.273953	0	0	0	0	0.424765	0.217031	0	0	1.47032	0.202997	0	0.409127	0.228243	0	0	d__Bacteria	k__unclassified_d__Bacteria	p__Proteobacteria	c__Betaproteobacteria	o__Burkholderiales	f__Alcaligenaceae	g__Pigmentiphaga	s__Pigmentiphaga_kullae
g_H_d4_k97_163579_1	3.2.1.4	endoglucanase [EC:3.2.1.4]	0.663509	0.169406	0.442994	0.80109	0	0.165243	0.66408	0	0.166596	0.278752	0.284853	0	0.701949	0	0.532866	0.124518	0.134245	0.299568	0.326346	0.338314	d__Bacteria	k__unclassified_d__Bacteria	p__Proteobacteria	c__Betaproteobacteria	o__Burkholderiales	f__Alcaligenaceae	g__Pigmentiphaga	s__unclassified_g__Pigmentiphaga
g_L_d9_k97_14928_2	3.2.1.4	endoglucanase [EC:3.2.1.4]	0.265404	0	0.236264	0	0.28765	0	0.265632	0.25816	0.266553	0.446003	0	0	0.224624	0	0.213147	0	0.429583	0	1.04431	0	d__Bacteria	k__unclassified_d__Bacteria	p__Proteobacteria	c__Betaproteobacteria	o__Burkholderiales	f__Alcaligenaceae	g__Pigmentiphaga	s__Pigmentiphaga_kullae
g_H_d10_k97_19806_1	3.2.1.4	endoglucanase [EC:3.2.1.4]	0	0	0	0	0.143825	0.132194	0.132816	0.387241	0.533106	0.669005	0	0	0	0	0	0.298844	0	0	0.261077	0	d__Bacteria	k__unclassified_d__Bacteria	p__Proteobacteria	c__Alphaproteobacteria	o__Sphingomonadales	f__Erythrobacteraceae	g__Porphyrobacter	s__Porphyrobacter_sp.
g_H_d9_k97_9303_1	3.2.1.4	endoglucanase [EC:3.2.1.4]	0	0	0	0	0.513662	0	0.474343	0.461001	0.713981	0.398217	0	0	0	0	0	0	0	0	0	0.483306	d__Bacteria	k__unclassified_d__Bacteria	p__Proteobacteria	c__Alphaproteobacteria	o__Sphingomonadales	f__Erythrobacteraceae	g__Porphyrobacter	s__Porphyrobacter_sp.
g_H_d6_k97_214013_1	3.2.1.4	endoglucanase [EC:3.2.1.4]	0.0899674	0	0.160179	0.173796	0	0.179247	0.360179	0.087512	0.451785	0.151188	0	0	0	0	0	0	0	0	0	0	d__Bacteria	k__unclassified_d__Bacteria	p__Actinobacteria	c__Actinomycetia	o__Micrococcales	f__Microbacteriaceae	g__Protaetiibacter	s__Protaetiibacter_sp._SSC-01
g_H_d7_k97_207146_1	3.2.1.4	endoglucanase [EC:3.2.1.4]	0.120638	0	0.214785	0.116522	0	0	0	0	0	0.101364	0	0	0	0	0	0	0	0	0	0	d__Bacteria	k__unclassified_d__Bacteria	p__Actinobacteria	c__Actinomycetia	o__Micrococcales	f__Microbacteriaceae	g__Protaetiibacter	s__Protaetiibacter_sp._SSC-01
g_H_d7_k97_123284_1	3.2.1.4	endoglucanase [EC:3.2.1.4]	0	0	0.159638	0.519626	0	0.357282	0.358962	0.174433	0.180103	0.301354	0	0	0	0	0	0	0	0	0	0	d__Bacteria	k__unclassified_d__Bacteria	p__Actinobacteria	c__Actinomycetia	o__Micrococcales	f__Microbacteriaceae	g__Protaetiibacter	s__Protaetiibacter_sp._SSC-01
g_H_d9_k97_40748_1	3.2.1.4	endoglucanase [EC:3.2.1.4]	0	0	0.316424	0.114441	0	0.118031	0.237171	0.345751	0.118997	0.199109	0	0	0	0	0	0	0	0	0	0	d__Bacteria	k__unclassified_d__Bacteria	p__Actinobacteria	c__Actinomycetia	o__Micrococcales	f__Microbacteriaceae	g__Protaetiibacter	s__Protaetiibacter_sp._SSC-01
g_H_d3_k97_145749_1	3.2.1.4	endoglucanase [EC:3.2.1.4]	0	0	0.0952675	0.103366	0.115988	0	0.10711	0	0	0	0	0	0	0	0	0	0	0	0	0	d__Bacteria	k__unclassified_d__Bacteria	p__Actinobacteria	c__Actinomycetia	o__Micrococcales	f__Microbacteriaceae	g__Protaetiibacter	s__Protaetiibacter_sp._SSC-01
g_L_d4_k97_121645_1	3.2.1.4	endoglucanase [EC:3.2.1.4]	0	0	0	0	0	0	0.16397	0	0	0	0	0.267863	0	0.136141	0	0.122981	0.132587	0	0.322317	0.167069	d__Bacteria	k__unclassified_d__Bacteria	p__Proteobacteria	c__Betaproteobacteria	o__Burkholderiales	f__Comamonadaceae	g__Pseudacidovorax	s__Pseudacidovorax_sp.
g_L_d7_k97_142339_1	3.2.1.4	endoglucanase [EC:3.2.1.4]	0	0	0	0	0	0	0	0	0	0	0	0	0.122078	0.119863	0.11584	0	0.233469	0	0	0	d__Bacteria	k__unclassified_d__Bacteria	p__Proteobacteria	c__Betaproteobacteria	o__Burkholderiales	f__Comamonadaceae	g__Pseudacidovorax	s__Pseudacidovorax_sp.
g_L_d3_k97_42073_1	3.2.1.4	endoglucanase [EC:3.2.1.4]	0.121189	0.123767	0	0	0	0.241451	0.242586	0	0	0	0.208112	0.0990727	0.820543	0	0.291982	0.36389	0.196157	0	0.238426	0.123585	d__Bacteria	k__unclassified_d__Bacteria	p__Proteobacteria	c__Betaproteobacteria	o__Burkholderiales	f__Comamonadaceae	g__Pseudacidovorax	s__Pseudacidovorax_sp.
g_L_d4_k97_132942_2	3.2.1.4	endoglucanase [EC:3.2.1.4]	0	0	0	0	0	0	0.257895	0	0.258789	0	0	0.21065	0	0.642373	0.413877	0	0	0	0	0.788305	d__Bacteria	k__unclassified_d__Bacteria	p__Proteobacteria	c__Betaproteobacteria	o__Burkholderiales	f__Comamonadaceae	g__Pseudacidovorax	s__Pseudacidovorax_intermedius
g_L_d10_k97_160940_3	3.2.1.4	endoglucanase [EC:3.2.1.4]	0	0	0.148593	0.0537419	0	0.0554274	0.111376	0.0541217	0.0558811	0.0935017	0.0477741	0.36389	0.800545	0.92473	0.491533	0.29237	0.900594	1.20581	1.14939	0.851105	d__Bacteria	k__unclassified_d__Bacteria	p__Bacteroidota	c__Chitinophagia	o__Chitinophagales	f__Chitinophagaceae	g__Pseudobacter	s__Pseudobacter_ginsenosidimutans
g_L_d6_k97_4312_2	3.2.1.4	endoglucanase [EC:3.2.1.4]	0	0	0	0	0	0	0.0445691	0.173262	0.313065	0	0	0.25483	0.527639	0.70309	0.715257	0.701983	0.792855	0.804211	0.744682	0.953637	d__Bacteria	k__unclassified_d__Bacteria	p__Bacteroidota	c__Chitinophagia	o__Chitinophagales	f__Chitinophagaceae	g__Pseudobacter	s__Pseudobacter_ginsenosidimutans
g_L_d7_k97_32700_2	3.2.1.4	endoglucanase [EC:3.2.1.4]	0	0	0	0	0	0	0.135527	0.0878097	0.362657	0.227553	0	0.295196	0.420214	0.450098	0.652489	0.813182	1.27852	1.58955	0.888016	0.782495	d__Bacteria	k__unclassified_d__Bacteria	p__Bacteroidota	c__Chitinophagia	o__Chitinophagales	f__Chitinophagaceae	g__Pseudobacter	s__Pseudobacter_ginsenosidimutans
g_L_d8_k97_95750_1	3.2.1.4	endoglucanase [EC:3.2.1.4]	0	0	0.0784929	0.0851657	0	0.0878368	0	0.171535	0.0885558	0.0740869	0.0757084	0.288331	0.0746258	0.512903	0.141626	0.198568	0.570875	0.796195	0.260209	0.539504	d__Bacteria	k__unclassified_d__Bacteria	p__Bacteroidota	c__Chitinophagia	o__Chitinophagales	f__Chitinophagaceae	g__Pseudoflavitalea	s__Pseudoflavitalea_rhizosphaerae
g_H_d10_k97_7191_1	3.2.1.4	endoglucanase [EC:3.2.1.4]	0	0	0.56931	0	0	0.637081	0.320039	0.311037	0	0.268677	0	0	0	0	0	0	0	0	0	0	d__Bacteria	k__unclassified_d__Bacteria	p__Proteobacteria	c__Gammaproteobacteria	o__Pseudomonadales	f__Pseudomonadaceae	g__Pseudomonas	s__Pseudomonas_putida
g_L_d7_k97_154312_1	3.2.1.4	endoglucanase [EC:3.2.1.4]	0	0	0	0	0	0	0.161971	0	0	0.135977	0	0.264597	0	0.134481	0	0.121481	0.523882	0.146131	0.159193	0	d__Bacteria	k__unclassified_d__Bacteria	p__Proteobacteria	c__Gammaproteobacteria	o__Pseudomonadales	f__Pseudomonadaceae	g__Pseudomonas	s__Pseudomonas_sp._ODNR1LW
g_H_d9_k97_110201_2	3.2.1.4	endoglucanase [EC:3.2.1.4]	0.599783	0	0.266964	0.28966	0.650058	0.597489	0.600298	0.145853	0.752974	0.503958	0	0	0	0	0	0	0	0	0.295002	0	d__Bacteria	k__unclassified_d__Bacteria	p__Proteobacteria	c__Gammaproteobacteria	o__Pseudomonadales	f__Pseudomonadaceae	g__Pseudomonas	s__Pseudomonas_putida
g_H_d3_k97_38170_1	3.2.1.4	endoglucanase [EC:3.2.1.4]	0.95469	0.0975001	0.594908	0.368847	0.413886	0.475519	0.0955511	0.928635	0.191765	0.320866	0	0	0	0	0	0	0	0	0	0	d__Bacteria	k__unclassified_d__Bacteria	p__Proteobacteria	c__Gammaproteobacteria	o__Pseudomonadales	f__Pseudomonadaceae	g__Pseudomonas	s__Pseudomonas_putida
g_L_d2_k97_107836_2	3.2.1.4	endoglucanase [EC:3.2.1.4]	0.0668523	0	0.0595122	0	0	0	0.0669098	0.0650278	0.134284	0.168515	0.459209	1.96748	1.24477	2.38881	1.61068	1.80662	2.27235	2.41466	3.09083	2.38609	d__Bacteria	k__unclassified_d__Bacteria	p__Proteobacteria	c__Gammaproteobacteria	o__Xanthomonadales	f__Xanthomonadaceae	g__Pseudoxanthomonas	s__Pseudoxanthomonas_suwonensis
g_L_d2_k97_112966_5	3.2.1.4	endoglucanase [EC:3.2.1.4]	0.271282	0.92351	0.402493	0.567723	0.441031	0.585529	0.633535	0.791633	0.817368	1.44362	1.74697	4.13979	2.90824	3.9075	3.30432	4.07283	3.91528	3.26616	3.11335	3.6886	d__Bacteria	k__unclassified_d__Bacteria	p__Proteobacteria	c__Gammaproteobacteria	o__Xanthomonadales	f__Xanthomonadaceae	g__Pseudoxanthomonas	s__Pseudoxanthomonas_suwonensis
g_L_d2_k97_60426_7	3.2.1.4	endoglucanase [EC:3.2.1.4]	0	0	0.347446	0.22619	0.0846031	0.233284	0.312508	0.303718	0	0.196766	0.268097	2.04206	1.12312	1.94601	2.06877	3.28143	3.47457	2.39655	4.60724	2.86572	d__Bacteria	k__unclassified_d__Bacteria	p__Proteobacteria	c__Gammaproteobacteria	o__Xanthomonadales	f__Xanthomonadaceae	g__Pseudoxanthomonas	s__Pseudoxanthomonas_suwonensis
g_H_d9_k97_106539_13	3.2.1.4	endoglucanase [EC:3.2.1.4]	0.068403	0.908158	1.09607	3.36953	3.48443	5.24689	5.40849	7.91781	5.42724	7.58665	0.0587325	0.335519	0.0578927	0.113685	0	0.616174	0.332152	0.494133	0.874742	0.627799	d__Bacteria	k__unclassified_d__Bacteria	p__Proteobacteria	c__Gammaproteobacteria	o__Xanthomonadales	f__Xanthomonadaceae	g__Pseudoxanthomonas	s__Pseudoxanthomonas_suwonensis
g_H_d9_k97_53527_15	3.2.1.4	endoglucanase [EC:3.2.1.4]	0	0.519434	0.90554	2.18834	3.30748	3.77698	4.25752	6.11669	3.8079	6.64343	0.0794015	0.226797	0.078266	0.115269	0.222801	0.590053	0.598722	0.542772	0.909675	0.471518	d__Bacteria	k__unclassified_d__Bacteria	p__Proteobacteria	c__Gammaproteobacteria	o__Xanthomonadales	f__Xanthomonadaceae	g__Pseudoxanthomonas	s__Pseudoxanthomonas_jiangsuensis
g_L_d2_k97_139929_20	3.2.1.4	endoglucanase [EC:3.2.1.4]	3.60135	18.6297	16.1691	23.1395	32.9228	31.1183	32.0482	33.3552	33.3388	34.733	3.15943	22.465	20.2095	24.5921	13.581	19.6879	15.7134	21.2084	23.1041	20.8378	d__Bacteria	k__unclassified_d__Bacteria	p__Proteobacteria	c__Gammaproteobacteria	o__Xanthomonadales	f__Xanthomonadaceae	g__Pseudoxanthomonas	s__unclassified_g__Pseudoxanthomonas
g_L_d6_k97_58572_2	3.2.1.4	endoglucanase [EC:3.2.1.4]	0.0769286	0.471392	2.05447	4.90406	4.16885	5.82422	5.8516	7.85706	6.79903	8.85543	0.0660528	0.314448	0.325541	0.319635	0.247126	1.03946	0.373551	0.972512	1.21079	0.470698	d__Bacteria	k__unclassified_d__Bacteria	p__Proteobacteria	c__Gammaproteobacteria	o__Xanthomonadales	f__Xanthomonadaceae	g__Pseudoxanthomonas	s__Pseudoxanthomonas_jiangsuensis
g_L_d2_k97_175752_1	3.2.1.4	endoglucanase [EC:3.2.1.4]	0.181783	1.39238	2.42736	2.45814	2.8568	1.90143	4.36655	2.03346	3.01241	2.67296	1.09259	4.01244	3.15396	5.58923	2.84682	3.9573	3.23659	3.85746	4.91754	3.24411	d__Bacteria	k__unclassified_d__Bacteria	p__Proteobacteria	c__Gammaproteobacteria	o__Xanthomonadales	f__Xanthomonadaceae	g__Pseudoxanthomonas	s__Pseudoxanthomonas_suwonensis
g_H_d9_k97_125352_3	3.2.1.4	endoglucanase [EC:3.2.1.4]	0.0452136	0.507931	0.724488	1.39747	2.30316	2.83756	3.57495	5.01368	3.72357	4.48283	0.077643	0.221774	0	0.0751442	0.0726223	0.475164	0.365914	0.449097	0.711623	0.18443	d__Bacteria	k__unclassified_d__Bacteria	p__Proteobacteria	c__Gammaproteobacteria	o__Xanthomonadales	f__Xanthomonadaceae	g__Pseudoxanthomonas	s__Pseudoxanthomonas_jiangsuensis
g_L_d2_k97_149214_4	3.2.1.4	endoglucanase [EC:3.2.1.4]	0	0	0.0803617	0.13079	0	0.0449641	0	0.0439048	0.0906642	0.151702	0.155022	1.14389	1.06964	1.68787	1.15998	1.15201	1.78993	1.38576	1.77603	1.33484	d__Bacteria	k__unclassified_d__Bacteria	p__Proteobacteria	c__Gammaproteobacteria	o__Xanthomonadales	f__Xanthomonadaceae	g__Pseudoxanthomonas	s__Pseudoxanthomonas_suwonensis
g_L_d2_k97_166176_3	3.2.1.4	endoglucanase [EC:3.2.1.4]	2.55325	11.8027	11.3646	12.6552	18.2057	17.8713	21.5868	18.3653	21.3917	19.0822	2.42305	14.3364	12.5675	15.8013	7.87833	12.3573	10.8211	11.4064	13.153	12.8816	d__Bacteria	k__unclassified_d__Bacteria	p__Proteobacteria	c__Gammaproteobacteria	o__Xanthomonadales	f__Xanthomonadaceae	g__Pseudoxanthomonas	s__Pseudoxanthomonas_sp._SGD-10
g_H_d3_k97_195656_1	3.2.1.4	endoglucanase [EC:3.2.1.4]	0	0.874356	0.609712	1.98464	7.97998	6.99351	7.36915	8.66087	4.47121	9.63942	0.294042	0.41994	0	0.284578	0.412542	0.771211	0.831451	0.463848	0.50531	0.523841	d__Bacteria	k__unclassified_d__Bacteria	p__Proteobacteria	c__Gammaproteobacteria	o__Xanthomonadales	f__Xanthomonadaceae	g__Pseudoxanthomonas	s__Pseudoxanthomonas_jiangsuensis
g_L_d1_k97_110655_29	3.2.1.4	endoglucanase [EC:3.2.1.4]	0.445522	1.4625	1.0765	1.96719	2.20739	2.21909	2.38878	2.7859	2.68471	2.45997	1.72141	5.17708	4.22852	4.36336	3.34798	3.77437	4.06919	4.42528	4.4765	4.4135	d__Bacteria	k__unclassified_d__Bacteria	p__Proteobacteria	c__Gammaproteobacteria	o__Xanthomonadales	f__Xanthomonadaceae	g__Pseudoxanthomonas	s__Pseudoxanthomonas_suwonensis
g_L_d2_k97_108132_7	3.2.1.4	endoglucanase [EC:3.2.1.4]	2.04157	7.27434	7.91584	9.50901	9.98172	11.7054	13.0319	15.5779	14.3073	15.6292	2.02562	9.34637	9.4841	9.31203	4.62728	7.73079	6.86599	8.93072	9.63976	8.83665	d__Bacteria	k__unclassified_d__Bacteria	p__Proteobacteria	c__Gammaproteobacteria	o__Xanthomonadales	f__Xanthomonadaceae	g__Pseudoxanthomonas	s__Pseudoxanthomonas_sp._SGNA-20
g_L_d2_k97_152205_1	3.2.1.4	endoglucanase [EC:3.2.1.4]	0	0	0	0.0360547	0.0404572	0.074371	0.0747207	0	0.11247	0.125458	0.288459	1.43425	0.853001	0.961602	1.01927	1.0648	1.63133	1.21344	1.83598	1.06586	d__Bacteria	k__unclassified_d__Bacteria	p__Proteobacteria	c__Gammaproteobacteria	o__Xanthomonadales	f__Xanthomonadaceae	g__Pseudoxanthomonas	s__Pseudoxanthomonas_suwonensis
g_L_d2_k97_180906_6	3.2.1.4	endoglucanase [EC:3.2.1.4]	2.02182	8.84929	11.2847	11.686	16.0695	15.2495	17.2163	18.886	19.0809	21.9226	2.28709	10.7304	10.4028	12.1875	7.16502	9.61216	8.80464	10.8671	10.1337	10.1781	d__Bacteria	k__unclassified_d__Bacteria	p__Proteobacteria	c__Gammaproteobacteria	o__Xanthomonadales	f__Xanthomonadaceae	g__Pseudoxanthomonas	s__Pseudoxanthomonas_sp._SGNA-20
g_L_d7_k97_37280_2	3.2.1.4	endoglucanase [EC:3.2.1.4]	0.802309	3.50694	3.85678	4.71161	6.08692	6.07423	6.61671	8.02264	7.21981	7.79292	0.799103	4.7749	3.8569	4.72032	2.39693	4.19177	4.02572	4.17295	4.16713	4.02541	d__Bacteria	k__unclassified_d__Bacteria	p__Proteobacteria	c__Gammaproteobacteria	o__Xanthomonadales	f__Xanthomonadaceae	g__Pseudoxanthomonas	s__unclassified_g__Pseudoxanthomonas
g_L_d2_k97_22889_15	3.2.1.4	endoglucanase [EC:3.2.1.4]	0	0	0	0.0931049	0.069649	0.0640167	0.0321588	0.0625086	0	0.0539955	0.137943	1.07697	0.843018	1.33504	0.696726	1.18187	1.48222	0.899431	1.48555	1.40896	d__Bacteria	k__unclassified_d__Bacteria	p__Proteobacteria	c__Gammaproteobacteria	o__Xanthomonadales	f__Xanthomonadaceae	g__Pseudoxanthomonas	s__Pseudoxanthomonas_suwonensis
g_H_d9_k97_69739_12	3.2.1.4	endoglucanase [EC:3.2.1.4]	0.0959291	0.261253	0.370051	0.864791	1.17833	1.08304	1.37617	2.02174	1.89477	2.5793	0	0.104563	0.0270631	0.13286	0	0.0720107	0.18115	0.0577481	0.440371	0.0652172	d__Bacteria	k__unclassified_d__Bacteria	p__Proteobacteria	c__Gammaproteobacteria	o__Xanthomonadales	f__Xanthomonadaceae	g__Pseudoxanthomonas	s__Pseudoxanthomonas_jiangsuensis
g_H_d9_k97_198473_10	3.2.1.4	endoglucanase [EC:3.2.1.4]	0	0.417001	1.45393	3.15506	2.65524	4.2709	5.10831	7.34764	4.71594	7.20467	0	0.166899	0	0	0.655835	0.45976	0.330449	0.3687	1.00414	1.04097	d__Bacteria	k__unclassified_d__Bacteria	p__Proteobacteria	c__Gammaproteobacteria	o__Xanthomonadales	f__Xanthomonadaceae	g__Pseudoxanthomonas	s__Pseudoxanthomonas_sp.
g_H_d10_k97_172760_1	3.2.1.4	endoglucanase [EC:3.2.1.4]	0.236968	0.484018	0.21095	0.114441	0	0.472123	0.711514	0.345751	0.832978	0.298663	0	0.193722	0.401113	0.098459	0.570928	0.355767	0.479445	0.106989	0	0	d__Bacteria	k__unclassified_d__Bacteria	p__Proteobacteria	c__Betaproteobacteria	o__Burkholderiales	f__Alcaligenaceae	g__Pusillimonas	s__Pusillimonas_faecipullorum
g_L_d2_k97_161263_1	3.2.1.4	endoglucanase [EC:3.2.1.4]	0	0	0	0.11868	0.133172	0	0	0	0	0.103241	0	0	0	0	0	0	0	0	0	0	d__Bacteria	k__unclassified_d__Bacteria	p__Proteobacteria	c__Betaproteobacteria	o__Burkholderiales	f__Alcaligenaceae	g__Pusillimonas	s__Pusillimonas_faecipullorum
g_L_d5_k97_122129_1	3.2.1.4	endoglucanase [EC:3.2.1.4]	0.647326	0.550915	0.192084	0.833655	0.233862	0.21495	0.215961	0.31483	0.21671	0.453255	0.18527	0.529193	0.365242	0.0896537	0.34658	0.728888	0.698509	0.194841	0.530644	0.330063	d__Bacteria	k__unclassified_d__Bacteria	p__Proteobacteria	c__Betaproteobacteria	o__Burkholderiales	f__Alcaligenaceae	g__Pusillimonas	s__Pusillimonas_faecipullorum
g_L_d2_k97_20778_2	3.2.1.4	endoglucanase [EC:3.2.1.4]	0.327659	0	0	0	0	0	0	0	0	0	0.281336	0	0	0	0	0.491925	0	0.29587	0.322317	0	d__Bacteria	k__unclassified_d__Bacteria	p__Proteobacteria	c__Alphaproteobacteria	o__Hyphomicrobiales	f__Rhizobiaceae	g__Rhizobium	s__Rhizobium_sp._NTR19
g_H_d6_k97_31089_1	3.2.1.4	endoglucanase [EC:3.2.1.4]	0	0.107988	0.0941289	0.204262	0	0.105334	0	0.308558	0	0	0.181579	0.259326	0	0	0.0849189	0.158749	0.0855743	0.19096	0.104015	0.107829	d__Bacteria	k__unclassified_d__Bacteria	p__Proteobacteria	c__Alphaproteobacteria	o__Hyphomicrobiales	f__Rhizobiaceae	g__Shinella	s__Shinella_zoogloeoides
g_H_d2_k97_36920_1	3.2.1.4	endoglucanase [EC:3.2.1.4]	0	1.12938	0.328144	0	0	0	0.368933	0	0.370212	0	0	0	0	0.306317	0	0	0	0	0	0	d__Bacteria	k__unclassified_d__Bacteria	p__Proteobacteria	c__Alphaproteobacteria	o__Hyphomicrobiales	f__Rhizobiaceae	g__Shinella	s__Shinella_zoogloeoides
g_H_d6_k97_135089_2	3.2.1.4	endoglucanase [EC:3.2.1.4]	0.292456	0.896034	0.585777	0.776815	0.31697	0.801178	0.585415	0.640067	0.881166	0.430031	0.50222	1.01611	0.433158	0.425299	0.058718	0.219537	0	0.396124	0.143844	0.149119	d__Bacteria	k__unclassified_d__Bacteria	p__Proteobacteria	c__Alphaproteobacteria	o__Hyphomicrobiales	f__Rhizobiaceae	g__Shinella	s__Shinella_zoogloeoides
g_H_d9_k97_125656_1	3.2.1.4	endoglucanase [EC:3.2.1.4]	0	0	0	0.241839	0.271368	0.74827	0.250596	0	0.754395	0.210379	0	0.204688	0.211909	0.208064	0.201082	0	0	0.452179	0	0	d__Bacteria	k__unclassified_d__Bacteria	p__Proteobacteria	c__Alphaproteobacteria	o__Hyphomicrobiales	f__Rhizobiaceae	g__Shinella	s__Shinella_zoogloeoides
g_H_d2_k97_114700_1	3.2.1.4	endoglucanase [EC:3.2.1.4]	0.317849	0.486917	0.424425	0.460507	0.172246	0	0.159061	0.463761	0.159612	0	0	0	0.403515	0	0.127633	0.238598	0.257235	0.143506	0.312667	0	d__Bacteria	k__unclassified_d__Bacteria	p__Proteobacteria	c__Alphaproteobacteria	o__Hyphomicrobiales	f__Rhizobiaceae	g__Shinella	s__Shinella_zoogloeoides
g_L_d6_k97_149872_1	3.2.1.4	endoglucanase [EC:3.2.1.4]	0.151659	0.619544	1.08006	1.0254	0.98623	0.982016	0.607159	0.958882	0.456948	0.509718	0.390655	0.743894	1.09103	0.50411	0.60899	0.739995	0.736428	1.02709	0.22378	0.309316	d__Bacteria	k__unclassified_d__Bacteria	p__Proteobacteria	c__Alphaproteobacteria	o__Hyphomicrobiales	f__Rhizobiaceae	g__Shinella	s__Shinella_sumterensis
g_H_d3_k97_45699_2	3.2.1.4	endoglucanase [EC:3.2.1.4]	0.305062	0.623104	0.407351	0.589308	0.330633	0.151948	0.457986	0.445104	0.153191	0.256324	0	0.49878	0.129094	0.507007	0	0	0.246887	0.55093	0.150044	0	d__Bacteria	k__unclassified_d__Bacteria	p__Proteobacteria	c__Alphaproteobacteria	o__Hyphomicrobiales	f__Rhizobiaceae	g__Shinella	s__Shinella_zoogloeoides
g_H_d4_k97_117944_1	3.2.1.4	endoglucanase [EC:3.2.1.4]	0	0.287333	0.417427	0.271748	0.203287	0.186847	0.375452	0.0912228	0.0941883	0.157598	0.161048	0.153335	0.396861	0.0779322	0.0753168	0.211197	0.151796	0.169367	0	0	d__Bacteria	k__unclassified_d__Bacteria	p__Proteobacteria	c__Alphaproteobacteria	o__Hyphomicrobiales	f__Rhizobiaceae	g__Shinella	s__Shinella_zoogloeoides
g_H_d2_k97_68802_1	3.2.1.4	endoglucanase [EC:3.2.1.4]	0.136806	1.39717	0.608927	0.396416	0.296547	1.22655	0.684619	0.133072	0.961789	0.229899	0.939721	0.671039	0.231571	0.227369	0.219739	0.410782	0.442869	0	0.403727	0.697555	d__Bacteria	k__unclassified_d__Bacteria	p__Bacteroidota	c__Sphingobacteriia	o__Sphingobacteriales	f__Sphingobacteriaceae	g__Sphingobacterium	s__Sphingobacterium_puteale
g_L_d2_k97_197057_3	3.2.1.4	endoglucanase [EC:3.2.1.4]	4.58425	8.87074	7.30269	5.67075	5.66584	7.2106	4.91017	7.04074	6.94653	6.41974	5.45536	8.87601	4.56054	3.6758	3.10031	5.43353	2.60353	2.68704	3.24368	3.11659	d__Bacteria	k__unclassified_d__Bacteria	p__Bacteroidota	c__Sphingobacteriia	o__Sphingobacteriales	f__Sphingobacteriaceae	g__Sphingobacterium	s__Sphingobacterium_thalpophilum
g_H_d6_k97_129030_2	3.2.1.4	endoglucanase [EC:3.2.1.4]	0.667216	0.681411	1.58389	0.85927	1.20524	0.88622	1.03878	0.649007	0.521193	0.560619	0.0636543	0.0606059	0	0.0616056	0	0.0556507	0.0599976	0	0	0.151202	d__Bacteria	k__unclassified_d__Bacteria	p__Bacteroidota	c__Sphingobacteriia	o__Sphingobacteriales	f__Sphingobacteriaceae	g__Sphingobacterium	s__Sphingobacterium_sp._DR205
g_L_d2_k97_77617_49	3.2.1.4	endoglucanase [EC:3.2.1.4]	50.4335	47.2778	38.9744	35.1414	39.2853	35.2969	34.5118	34.7295	38.04	31.1974	10.3742	11.4866	7.12361	6.48671	5.72388	7.03163	5.10885	5.14859	7.61196	4.56854	d__Bacteria	k__unclassified_d__Bacteria	p__Bacteroidota	c__Sphingobacteriia	o__Sphingobacteriales	f__Sphingobacteriaceae	g__Sphingobacterium	s__Sphingobacterium_thalpophilum
g_L_d6_k97_3996_4	3.2.1.4	endoglucanase [EC:3.2.1.4]	0.0320924	0.131101	0	0.0309974	0.347824	0.127879	0.0642399	0.062433	0.0966939	0.0808954	0.606216	0.341064	0.679031	0.400027	0.463922	0.867263	0.883061	0.521619	0.568245	0.818172	d__Bacteria	k__unclassified_d__Bacteria	p__Bacteroidota	c__Sphingobacteriia	o__Sphingobacteriales	f__Sphingobacteriaceae	g__Sphingobacterium	s__Sphingobacterium_spiritivorum
g_L_d2_k97_51721_9	3.2.1.4	endoglucanase [EC:3.2.1.4]	31.1861	30.6752	26.4107	22.7471	23.032	21.8109	23.5708	22.5051	21.8047	22.9185	5.84516	6.3549	4.28225	4.31923	2.80748	4.14342	3.61088	4.07039	3.57454	3.28346	d__Bacteria	k__unclassified_d__Bacteria	p__Bacteroidota	c__Sphingobacteriia	o__Sphingobacteriales	f__Sphingobacteriaceae	g__Sphingobacterium	s__Sphingobacterium_thalpophilum
g_L_d2_k97_64723_17	3.2.1.4	endoglucanase [EC:3.2.1.4]	30.6805	33.5586	28.3982	24.3721	23.286	23.096	24.3387	22.8911	22.6723	24.131	7.37156	9.22743	5.23753	4.96143	4.54993	5.59413	4.26762	5.03708	5.18724	3.64424	d__Bacteria	k__unclassified_d__Bacteria	p__Bacteroidota	c__Sphingobacteriia	o__Sphingobacteriales	f__Sphingobacteriaceae	g__Sphingobacterium	s__Sphingobacterium_thalpophilum
g_H_d4_k97_106683_2	3.2.1.4	endoglucanase [EC:3.2.1.4]	1.37978	1.82358	0.79477	1.48949	0.703732	0.808529	0.81233	1.10527	0.652117	1.29573	0.139378	0	0.0686922	0.202338	0	0.243706	0.0656855	0.219867	0	0.41384	d__Bacteria	k__unclassified_d__Bacteria	p__Bacteroidota	c__Sphingobacteriia	o__Sphingobacteriales	f__Sphingobacteriaceae	g__Sphingobacterium	s__Sphingobacterium_sp._DR205
g_L_d2_k97_132437_5	3.2.1.4	endoglucanase [EC:3.2.1.4]	0.580571	1.10114	1.10749	0.400545	0.719126	0.165243	0.33204	0.726076	0.583084	0.627192	1.78033	1.55947	1.47409	1.44735	1.86503	1.18293	1.8123	1.94719	1.30538	1.94531	d__Bacteria	k__unclassified_d__Bacteria	p__Proteobacteria	c__Alphaproteobacteria	o__Sphingomonadales	f__Sphingomonadaceae	g__Sphingobium	s__Sphingobium_yanoikuyae
g_L_d6_k97_11879_1	3.2.1.4	endoglucanase [EC:3.2.1.4]	0.54164	0.553164	0.361628	0.26158	0.513662	0.472123	0.813159	0.263429	0.475987	0.227553	1.3952	0.664191	0.974133	0.956459	1.35935	1.01648	1.42464	0.917046	1.06562	1.79514	d__Bacteria	k__unclassified_d__Bacteria	p__Proteobacteria	c__Alphaproteobacteria	o__Sphingomonadales	f__Sphingomonadaceae	g__Sphingobium	s__Sphingobium_yanoikuyae
g_L_d7_k97_132286_1	3.2.1.4	endoglucanase [EC:3.2.1.4]	0.155207	0.554781	0.621746	0.524691	0.756975	0.46384	0.543691	0.528399	0.623515	0.195615	1.26601	1.96668	1.05087	1.93463	1.0595	1.04858	1.3189	1.26134	1.14507	2.21586	d__Bacteria	k__unclassified_d__Bacteria	p__Proteobacteria	c__Alphaproteobacteria	o__Sphingomonadales	f__Sphingomonadaceae	g__Sphingobium	s__unclassified_g__Sphingobium
g_L_d2_k97_132678_8	3.2.1.4	endoglucanase [EC:3.2.1.4]	2.17659	1.86437	2.06262	2.23797	2.05465	1.32894	2.03792	1.16104	1.41033	2.00583	2.47174	2.75516	3.03063	3.38407	3.04495	3.32049	3.97762	3.61384	3.17713	3.58004	d__Bacteria	k__unclassified_d__Bacteria	p__Proteobacteria	c__Gammaproteobacteria	o__Xanthomonadales	f__Xanthomonadaceae	g__Stenotrophomonas	s__Stenotrophomonas_acidaminiphila
g_H_d7_k97_180741_1	3.2.1.4	endoglucanase [EC:3.2.1.4]	0.552925	0.847032	1.23054	0.26703	0.898908	0.826215	0.2767	0.268917	0.277659	0.464587	0.474755	0.452019	0.233983	0	0.444055	1.03765	0	0.24964	0.271955	0.563857	d__Bacteria	k__unclassified_d__Bacteria	p__Proteobacteria	c__Gammaproteobacteria	o__Xanthomonadales	f__Xanthomonadaceae	g__Stenotrophomonas	s__Stenotrophomonas_sp.
g_L_d1_k97_114488_6	3.2.1.4	endoglucanase [EC:3.2.1.4]	0.744993	0.427974	0.746095	0.449735	0.656045	0.46384	0.559225	0.543496	0.607928	0.5086	0.879545	0.723231	0.788153	0.773853	1.53316	0.803909	0.866703	1.34543	0.687044	1.04462	d__Bacteria	k__unclassified_d__Bacteria	p__Proteobacteria	c__Gammaproteobacteria	o__Xanthomonadales	f__Xanthomonadaceae	g__Stenotrophomonas	s__Stenotrophomonas_acidaminiphila
g_L_d2_k97_175681_9	3.2.1.4	endoglucanase [EC:3.2.1.4]	0.601034	1.0338	0.872964	1.22216	0.925693	1.16596	1.42473	1.47696	1.58852	1.59477	1.8198	2.224	1.79378	2.39212	2.05779	2.1134	2.53449	2.71361	2.36494	2.22586	d__Bacteria	k__unclassified_d__Bacteria	p__Proteobacteria	c__Alphaproteobacteria	o__unclassified_c__Alphaproteobacteria	f__unclassified_c__Alphaproteobacteria	g__unclassified_c__Alphaproteobacteria	s__Alphaproteobacteria_bacterium
g_L_d9_k97_46639_1	3.2.1.4	endoglucanase [EC:3.2.1.4]	0.34468	0	0.306836	0.332921	0	0	0	0.335273	0.346173	0.289612	0	1.12711	0.291719	0.286426	0.830441	0.517479	0.5579	0.62248	0.678122	1.05449	d__Bacteria	k__unclassified_d__Bacteria	p__Proteobacteria	c__Alphaproteobacteria	o__unclassified_c__Alphaproteobacteria	f__unclassified_c__Alphaproteobacteria	g__unclassified_c__Alphaproteobacteria	s__Alphaproteobacteria_bacterium
g_L_d2_k97_88543_167	3.2.1.4	endoglucanase [EC:3.2.1.4]	64.6822	46.3382	46.1916	37.6081	34.8798	28.4178	32.1303	27.5165	28.7302	23.5687	57.1752	37.2875	31.4742	27.5355	28.845	24.3967	26.238	26.4051	28.2963	26.66	d__Bacteria	k__unclassified_d__Bacteria	p__Proteobacteria	c__Gammaproteobacteria	o__unclassified_c__Gammaproteobacteria	f__unclassified_c__Gammaproteobacteria	g__unclassified_c__Gammaproteobacteria	s__unclassified_c__Gammaproteobacteria
g_L_d4_k97_73546_1	3.2.1.4	endoglucanase [EC:3.2.1.4]	0	0	0	0	0	0	0	0	0	0	0	0.061639	0	0.250623	0.121106	0.169798	0.244081	0	0.222509	0.230669	d__Bacteria	k__unclassified_d__Bacteria	p__Verrucomicrobia	c__Opitutae	o__unclassified_c__Opitutae	f__unclassified_c__Opitutae	g__unclassified_c__Opitutae	s__Opitutae_bacterium
g_L_d4_k97_116758_1	3.2.1.4	endoglucanase [EC:3.2.1.4]	0	0	0	0	0	0	0	0	0	0	0	0	0	0.105023	0	0	0	0	0	0	d__Bacteria	k__unclassified_d__Bacteria	p__unclassified_d__Bacteria	c__unclassified_d__Bacteria	o__unclassified_d__Bacteria	f__unclassified_d__Bacteria	g__unclassified_d__Bacteria	s__bacterium
g_L_d9_k97_11265_1	3.2.1.4	endoglucanase [EC:3.2.1.4]	0	0	0	0	0	0	0	0	0	0	0	0.0522817	0.216505	0.159432	0.154082	0.384057	0.155271	0.230993	0.18873	0.195652	d__Bacteria	k__unclassified_d__Bacteria	p__Verrucomicrobia	c__Verrucomicrobiae	o__Verrucomicrobiales	f__Akkermansiaceae	g__unclassified_f__Akkermansiaceae	s__Akkermansiaceae_bacterium
g_L_d4_k97_120330_1	3.2.1.4	endoglucanase [EC:3.2.1.4]	0	0	0	0	0	0	0	0	0	0	0	0	0.0562966	0	0	0	0	0	0	0	d__Bacteria	k__unclassified_d__Bacteria	p__Verrucomicrobia	c__Verrucomicrobiae	o__Verrucomicrobiales	f__Akkermansiaceae	g__unclassified_f__Akkermansiaceae	s__Akkermansiaceae_bacterium
g_L_d2_k97_123982_2	3.2.1.4	endoglucanase [EC:3.2.1.4]	0	0	0	0	0	0	0	0	0	0	0	1.46145	1.16385	0.914189	0.993947	1.03228	1.44678	0.620867	0.541092	0.981637	d__Bacteria	k__unclassified_d__Bacteria	p__Verrucomicrobia	c__Verrucomicrobiae	o__Verrucomicrobiales	f__Akkermansiaceae	g__unclassified_f__Akkermansiaceae	s__Akkermansiaceae_bacterium
g_L_d7_k97_154421_2	3.2.1.4	endoglucanase [EC:3.2.1.4]	0	0	0	0	0	0	0	0	0	0	0	0.291234	0.502513	0.394717	0.333786	0.445704	0.624673	0.428912	0.408845	0.484387	d__Bacteria	k__unclassified_d__Bacteria	p__Verrucomicrobia	c__Verrucomicrobiae	o__Verrucomicrobiales	f__Akkermansiaceae	g__unclassified_f__Akkermansiaceae	s__Akkermansiaceae_bacterium
g_L_d2_k97_180147_1	3.2.1.4	endoglucanase [EC:3.2.1.4]	0	0	0.052503	0	0.0639223	0	0	0	0	0.0495559	0	0.337508	0.0998327	0.196043	0	0	0.0954629	0	0	0	d__Bacteria	k__unclassified_d__Bacteria	p__Verrucomicrobia	c__Verrucomicrobiae	o__Verrucomicrobiales	f__Akkermansiaceae	g__unclassified_f__Akkermansiaceae	s__Akkermansiaceae_bacterium
g_L_d7_k97_21852_4	3.2.1.4	endoglucanase [EC:3.2.1.4]	0	0.0648446	0.0282612	0.337301	0.103224	0.379505	0.508387	0.648489	0.669571	0.613521	0.0272586	0.467159	0.644852	0.554008	0.458928	0.691107	0.668012	0.774005	0.749503	0.453244	d__Bacteria	k__unclassified_d__Bacteria	p__Bacteroidota	c__Chitinophagia	o__Chitinophagales	f__Chitinophagaceae	g__unclassified_f__Chitinophagaceae	s__Chitinophagaceae_bacterium
g_L_d6_k97_112245_1	3.2.1.4	endoglucanase [EC:3.2.1.4]	0.110126	0	0	0.106369	0.119357	0.21941	0.110221	0.107121	0.110603	0	0.283671	0	0.372819	0.366055	0.176885	1.07468	0.891251	0.198884	0.324992	0.33691	d__Bacteria	k__unclassified_d__Bacteria	p__Bacteroidota	c__Chitinophagia	o__Chitinophagales	f__Chitinophagaceae	g__unclassified_f__Chitinophagaceae	s__Chitinophagaceae_bacterium
g_L_d7_k97_138782_2	3.2.1.4	endoglucanase [EC:3.2.1.4]	0	0.183763	0.0800893	0.217245	0.390035	0.53774	0.765381	1.0939	0.496963	1.02052	0.0386241	0.441293	0.41879	0.785002	0.614151	0.911728	0.910134	1.13734	1.15051	1.00921	d__Bacteria	k__unclassified_d__Bacteria	p__Bacteroidota	c__Chitinophagia	o__Chitinophagales	f__Chitinophagaceae	g__unclassified_f__Chitinophagaceae	s__Chitinophagaceae_bacterium
g_L_d8_k97_13591_1	3.2.1.4	endoglucanase [EC:3.2.1.4]	0	0	0	0	0	0	0	0	0	0	0	0.151374	0.365666	0.205161	0.396552	0.509657	0.399612	0.557337	0.182147	0.377653	d__Bacteria	k__unclassified_d__Bacteria	p__Verrucomicrobia	c__Opitutae	o__Opitutales	f__Opitutaceae	g__unclassified_f__Opitutaceae	s__Opitutaceae_bacterium
g_L_d6_k97_140157_9	3.2.1.4	endoglucanase [EC:3.2.1.4]	0	0.0235696	0.102723	0.156038	0.0750393	0.344855	0.485067	0.493872	0.185428	0.27148	0	0.226403	0.31252	0.652055	0.648707	0.779594	0.691069	0.958619	1.11241	0.964931	d__Bacteria	k__unclassified_d__Bacteria	p__Verrucomicrobia	c__Opitutae	o__Opitutales	f__Opitutaceae	g__unclassified_f__Opitutaceae	s__Opitutaceae_bacterium_EW11
g_L_d2_k97_139374_24	3.2.1.4	endoglucanase [EC:3.2.1.4]	0	0.0490145	0.555411	0.185424	0.468147	0.0956198	0.144104	0.0933672	0.144604	0.0403258	0.24725	3.06032	5.28048	3.66915	3.50747	2.55792	2.52467	2.51356	2.07728	3.03443	d__Bacteria	k__unclassified_d__Bacteria	p__Verrucomicrobia	c__Verrucomicrobiae	o__Verrucomicrobiales	f__Verrucomicrobiaceae	g__unclassified_f__Verrucomicrobiaceae	s__Verrucomicrobiaceae_bacterium
g_L_d3_k97_58689_1	3.2.1.4	endoglucanase [EC:3.2.1.4]	0	0	0	0	0	0	0	0	0	0	0	0.0634413	0.262718	0.386926	0.373941	0.349525	0.314023	0.280298	0.152676	0.553965	d__Bacteria	k__unclassified_d__Bacteria	p__Verrucomicrobia	c__Verrucomicrobiae	o__Verrucomicrobiales	f__Verrucomicrobiaceae	g__unclassified_f__Verrucomicrobiaceae	s__Verrucomicrobiaceae_bacterium
g_L_d10_k97_143955_1	3.2.1.4	endoglucanase [EC:3.2.1.4]	0	0	0	0	0	0	0	0	0	0.13851	0	0.539054	0.558071	0	0	0.123745	0.266822	0.297708	0	0.672426	d__Bacteria	k__unclassified_d__Bacteria	p__Verrucomicrobia	c__Verrucomicrobiae	o__Verrucomicrobiales	f__Verrucomicrobiaceae	g__unclassified_f__Verrucomicrobiaceae	s__Verrucomicrobiaceae_bacterium
g_L_d9_k97_131291_1	3.2.1.4	endoglucanase [EC:3.2.1.4]	0.239103	0.244189	0.4257	0	0	0.238188	0.957233	0	0	0	0.205299	0	0	0.198692	0.192024	0	0.387012	0.647716	0.470409	0.24383	d__Bacteria	k__unclassified_d__Bacteria	p__Proteobacteria	c__Betaproteobacteria	o__Burkholderiales	f__unclassified_o__Burkholderiales	g__unclassified_o__Burkholderiales	s__Burkholderiales_bacterium
g_L_d9_k97_13652_1	3.2.1.4	endoglucanase [EC:3.2.1.4]	0	0.258143	0.450026	0	0	0	0.252983	0.245867	0	0.212382	0.217031	0.206637	0	0	0	0.189742	0	0	0.497289	0	d__Bacteria	k__unclassified_d__Bacteria	p__Proteobacteria	c__Betaproteobacteria	o__Burkholderiales	f__unclassified_o__Burkholderiales	g__unclassified_o__Burkholderiales	s__Burkholderiales_bacterium
g_L_d5_k97_185818_1	3.2.1.4	endoglucanase [EC:3.2.1.4]	0.241276	0.246409	0.85914	0	0.2615	0	0	0.234691	0	0.405457	0.207166	0.197245	0	0.400997	0.968848	0.181118	0	0.435736	0.237343	0.246047	d__Bacteria	k__unclassified_d__Bacteria	p__Proteobacteria	c__Betaproteobacteria	o__Burkholderiales	f__unclassified_o__Burkholderiales	g__unclassified_o__Burkholderiales	s__Burkholderiales_bacterium
g_L_d6_k97_74747_1	3.2.1.4	endoglucanase [EC:3.2.1.4]	0	0.263156	0.229382	0	0	0.256688	0.257895	0	0.258789	0	0	0	0.218081	0	0	0.58028	0.208536	0	0.253473	0	d__Bacteria	k__unclassified_d__Bacteria	p__Proteobacteria	c__Betaproteobacteria	o__Burkholderiales	f__unclassified_o__Burkholderiales	g__unclassified_o__Burkholderiales	s__Burkholderiales_bacterium
g_L_d2_k97_74873_1	3.2.1.4	endoglucanase [EC:3.2.1.4]	0	0	0	0	0	0	0	0	0	0	0	0.594436	0	0	0.145991	0	0	0	0.17882	0.556133	d__Bacteria	k__unclassified_d__Bacteria	p__Proteobacteria	c__Alphaproteobacteria	o__Caulobacterales	f__unclassified_o__Caulobacterales	g__unclassified_o__Caulobacterales	s__Caulobacterales_bacterium_32-67-6
g_L_d2_k97_202164_5	3.2.1.4	endoglucanase [EC:3.2.1.4]	1.58077	9.5165	10.443	11.7326	11.993	10.1943	9.57608	8.41652	10.3613	8.87812	4.57193	12.9229	13.1676	15.3485	16.7043	15.5511	15.2845	13.7482	12.5219	14.8476	d__Bacteria	k__unclassified_d__Bacteria	p__Bacteroidota	c__Sphingobacteriia	o__Sphingobacteriales	f__unclassified_o__Sphingobacteriales	g__unclassified_o__Sphingobacteriales	s__Sphingobacteriales_bacterium
g_L_d2_k97_30273_9	3.2.1.4	endoglucanase [EC:3.2.1.4]	2.12638	3.94109	2.80431	3.34699	3.67032	2.90279	4.65053	3.75367	4.74575	5.02912	4.73346	7.21085	7.99846	10.5366	10.2462	9.39985	11.7275	10.0271	8.05697	9.3965	d__Bacteria	k__unclassified_d__Bacteria	p__Proteobacteria	c__Alphaproteobacteria	o__Sphingomonadales	f__unclassified_o__Sphingomonadales	g__unclassified_o__Sphingomonadales	s__Sphingomonadales_bacterium_63-6
g_L_d6_k97_146383_13	3.2.1.4	endoglucanase [EC:3.2.1.4]	0	0.099468	0.173404	0.470365	0.475019	0.533629	0.584878	0.378951	0.146726	0.286424	0.0418133	0.398109	0.206077	1.01169	0.860408	1.2429	1.26116	1.58304	1.67664	1.04288	d__Bacteria	k__unclassified_d__Bacteria	p__Verrucomicrobia	c__unclassified_p__Verrucomicrobia	o__unclassified_p__Verrucomicrobia	f__unclassified_p__Verrucomicrobia	g__unclassified_p__Verrucomicrobia	s__Verrucomicrobia_bacterium
g_H_d6_k97_41226_1	3.2.1.91	cellulose 1,4-beta-cellobiosidase [EC:3.2.1.91]	0.0357206	0.0729611	0.286187	0.828045	0.967868	1.1031	1.17979	1.04237	1.04038	1.29059	0	0	0	0	0	0	0	0	0	0	d__Bacteria	k__unclassified_d__Bacteria	p__Actinobacteria	c__Actinomycetia	o__Micrococcales	f__Cellulomonadaceae	g__Cellulomonas	s__Cellulomonas_gelida
g_L_d10_k97_147057_1	3.2.1.91	cellulose 1,4-beta-cellobiosidase [EC:3.2.1.91]	0	0	0	0	0	0	0	0	0	0	0	0	0	0	0	0	0	0	0	0.239514	d__Bacteria	k__unclassified_d__Bacteria	p__Actinobacteria	c__Actinomycetia	o__Streptomycetales	f__Streptomycetaceae	g__Streptomyces	s__Streptomyces_sp._SID4956
g_H_d5_k97_5416_1	3.2.1.91	cellulose 1,4-beta-cellobiosidase [EC:3.2.1.91]	0.145029	0	0	0.420244	1.1003	0.144475	0.290308	0.564285	0.436972	0.121859	0	0	0	0	0	0	0	0	0	0	d__Bacteria	k__unclassified_d__Bacteria	p__Proteobacteria	c__Betaproteobacteria	o__Burkholderiales	f__Comamonadaceae	g__Acidovorax	s__Acidovorax_sp._GW101-3H11
g_L_d3_k97_172525_3	3.2.1.91	cellulose 1,4-beta-cellobiosidase [EC:3.2.1.91]	0.0829387	0.0847032	0.332246	0.680927	0.404509	0.165243	0.24903	0.0403376	0.0832978	0.069688	0.391673	0.813634	0.877436	0	0.0333041	0	0.0335612	0.0374461	0.0407933	0	d__Bacteria	k__unclassified_d__Bacteria	p__Firmicutes	c__Bacilli	o__Bacillales	f__Paenibacillaceae	g__Paenibacillus	s__Paenibacillus_curdlanolyticus
g_L_d2_k97_47041_2	3.2.1.91	cellulose 1,4-beta-cellobiosidase [EC:3.2.1.91]	0.165877	0.25411	0.701407	1.28174	0.809017	0.867526	1.16214	0.645401	1.08287	1.25438	0.320459	1.59337	0.421169	1.06828	0.865908	0.498074	1.00684	0.524245	0.979038	0.59205	d__Bacteria	k__unclassified_d__Bacteria	p__Actinobacteria	c__Actinomycetia	o__Micrococcales	f__Cellulomonadaceae	g__Cellulomonas	s__Cellulomonas_sp._FA1
g_L_d2_k97_86111_3	3.2.1.91	cellulose 1,4-beta-cellobiosidase [EC:3.2.1.91]	0	0.0459407	3.96442	27.1556	28.0337	34.505	26.5632	33.7796	35.5554	49.2871	0	1.47098	2.74117	2.31762	3.32364	4.59241	8.88291	8.89566	17.0806	19.0832	d__Bacteria	k__unclassified_d__Bacteria	p__Actinobacteria	c__Actinomycetia	o__Micrococcales	f__Cellulomonadaceae	g__Cellulomonas	s__Cellulomonas_sp._PSBB021
g_H_d3_k97_58222_1	3.2.1.91	cellulose 1,4-beta-cellobiosidase [EC:3.2.1.91]	0	0.410682	1.07393	0.194204	0.217917	0.200295	0	0	0	0	0	0	0	0	0	0	0	0	0	0	d__Bacteria	k__unclassified_d__Bacteria	p__Nitrospirae	c__Nitrospira	o__Candidatus_Troglogloeales	f__Candidatus_Manganitrophaceae	g__Candidatus_Manganitrophus	s__Candidatus_Manganitrophus_morganii
g_H_d3_k97_194545_1	3.2.1.91	cellulose 1,4-beta-cellobiosidase [EC:3.2.1.91]	0	0	1.17479	0.424888	1.43031	2.62928	2.64164	2.28208	1.61993	1.23205	0	0	0	0	0	0	0	0	0	0.299062	d__Bacteria	k__unclassified_d__Bacteria	p__Actinobacteria	c__Actinomycetia	o__Micrococcales	f__Cellulomonadaceae	g__Cellulomonas	s__Cellulomonas_sp._A375-1
g_H_d4_k97_54685_1	3.2.1.91	cellulose 1,4-beta-cellobiosidase [EC:3.2.1.91]	0.0469741	0	0	0	0	0	0	0	0	0	0.0403331	0	0	0	0	0	0	0	0	0	d__Bacteria	k__unclassified_d__Bacteria	p__Firmicutes	c__Bacilli	o__Bacillales	f__Paenibacillaceae	g__Paenibacillus	s__unclassified_g__Paenibacillus
g_L_d2_k97_112227_21	3.2.1.21	beta-glucosidase [EC:3.2.1.21]	0.495567	0.562345	0.833295	0.319106	0.119357	0.329115	0.330662	0.214241	0.110603	0.185064	4.01867	5.17665	4.66024	3.38601	1.37086	0.95068	1.64882	1.98884	0.974976	1.90916	d__Bacteria	k__unclassified_d__Bacteria	p__Actinobacteria	c__Actinomycetia	o__Micrococcales	f__Microbacteriaceae	g__Microbacterium	s__Microbacterium_caowuchunii
g_H_d6_k97_136784_1	3.2.1.21	beta-glucosidase [EC:3.2.1.21]	0.12402	0.126659	0.883228	0.239578	0.537664	0.741277	0.124127	0.120636	0.373672	0.521032	0	0	0	0	0	0	0	0	0	0	d__Bacteria	k__unclassified_d__Bacteria	p__Actinobacteria	c__Actinomycetia	o__Micrococcales	f__Microbacteriaceae	g__Protaetiibacter	s__Protaetiibacter_sp._SSC-01
g_H_d9_k97_85975_1	3.2.1.21	beta-glucosidase [EC:3.2.1.21]	0.431551	0.220366	0	0.208414	0	0	0.215961	0.209887	0.650129	0	0	0.176398	0.182621	0.358615	0.34658	0.32395	0	0	0.212258	0	d__Bacteria	k__unclassified_d__Bacteria	p__Bacteroidota	c__Sphingobacteriia	o__Sphingobacteriales	f__Sphingobacteriaceae	g__Arcticibacter	s__Arcticibacter_tournemirensis
g_H_d2_k97_103859_2	3.2.1.21	beta-glucosidase [EC:3.2.1.21]	0.180547	0.184388	0.321447	0	0.195681	0.539569	0.180702	0.175619	0.181328	0.606807	0	0	0	0	0	0	0	0	0	0	d__Bacteria	k__unclassified_d__Bacteria	p__Actinobacteria	c__Actinomycetia	o__Micrococcales	f__Microbacteriaceae	g__Protaetiibacter	s__Protaetiibacter_sp._SSC-01
g_H_d9_k97_127616_2	3.2.1.21	beta-glucosidase [EC:3.2.1.21]	0.0890617	0	0.158566	0.172046	0.337845	0.133082	0.0891383	0.129947	0.223618	0	0	0.182021	0.113066	0.148019	0.0357628	0.133711	0.252272	0.0804211	0.0876097	0.181645	d__Bacteria	k__unclassified_d__Bacteria	p__Bacteroidota	c__Sphingobacteriia	o__Sphingobacteriales	f__Sphingobacteriaceae	g__Sphingobacterium	s__unclassified_g__Sphingobacterium
g_H_d10_k97_13343_1	3.2.1.21	beta-glucosidase [EC:3.2.1.21]	0	0	0	0.134566	0.150998	0.555147	0.697197	0.474311	0.909498	1.28767	0	0	0	0	0	0	0	0	0	0	d__Bacteria	k__unclassified_d__Bacteria	p__Bacteroidota	c__Chitinophagia	o__Chitinophagales	f__Chitinophagaceae	g__Chitinophaga	s__Chitinophaga_cymbidii
g_H_d10_k97_158347_1	3.2.1.21	beta-glucosidase [EC:3.2.1.21]	0	0	0.299068	0.162246	0	0.167335	0.168122	0.490178	0.337409	1.12912	0	0	0	0	0	0	0	0.30336	0.165238	0	d__Bacteria	k__unclassified_d__Bacteria	p__Proteobacteria	c__Alphaproteobacteria	o__Hyphomicrobiales	f__Rhizobiaceae	g__unclassified_f__Rhizobiaceae	s__Rhizobiaceae_bacterium
g_H_d9_k97_34802_3	3.2.1.21	beta-glucosidase [EC:3.2.1.21]	0.0709636	0.0724734	0.221102	1.43939	1.61515	1.30781	1.98869	6.79915	1.60359	1.31177	0	0	0	0	0	0	0	0	0	0	d__Bacteria	k__unclassified_d__Bacteria	p__Actinobacteria	c__Actinomycetia	o__Micrococcales	f__Demequinaceae	g__Demequina	s__Demequina_sp._TMPB413
g_H_d10_k97_101864_1	3.2.1.21	beta-glucosidase [EC:3.2.1.21]	0.0421276	0.0860477	0	0.162761	0.0913176	0.0419665	0.252983	0.0409778	0.08462	0.24778	0	0.309956	0.0356545	0.140031	0.0338328	0.158119	0.0681878	0.0380404	0.165763	0.257763	d__Bacteria	k__unclassified_d__Bacteria	p__Bacteroidota	c__Sphingobacteriia	o__Sphingobacteriales	f__Sphingobacteriaceae	g__Sphingobacterium	s__unclassified_g__Sphingobacterium
g_L_d4_k97_185521_1	3.2.1.21	beta-glucosidase [EC:3.2.1.21]	0	0	0.289894	0.314538	0	0	0.162964	0	0.163529	0	0	0.26622	0.275612	0.947139	0.130765	0.244453	0.131774	0	0.32034	0	d__Bacteria	k__unclassified_d__Bacteria	p__Bacteroidota	c__Chitinophagia	o__Chitinophagales	f__Chitinophagaceae	g__Chitinophaga	s__Chitinophaga_niastensis
g_L_d2_k97_36470_6	3.2.1.21	beta-glucosidase [EC:3.2.1.21]	0	0.318883	4.86425	30.7619	32.826	37.2736	30.3654	36.7499	42.1258	52.9957	0.134048	2.42495	3.25924	3.37309	4.26293	6.75818	9.60245	10.808	17.7123	20.4315	d__Bacteria	k__unclassified_d__Bacteria	p__Actinobacteria	c__Actinomycetia	o__Micrococcales	f__Cellulomonadaceae	g__Cellulomonas	s__Cellulomonas_uda
g_H_d9_k97_91322_6	3.2.1.21	beta-glucosidase [EC:3.2.1.21]	1.07742	0.880272	1.18292	1.24879	0.973107	0.894414	1.15023	0.768543	0.865666	1.05616	2.03521	1.64415	1.85413	2.35769	2.07666	2.39938	2.29615	2.23764	2.08438	1.64808	d__Bacteria	k__unclassified_d__Bacteria	p__Proteobacteria	c__Gammaproteobacteria	o__Xanthomonadales	f__Xanthomonadaceae	g__Stenotrophomonas	s__Stenotrophomonas_sp._Y6
g_H_d6_k97_80467_2	3.2.1.21	beta-glucosidase [EC:3.2.1.21]	0.0990313	0.101138	0.088158	0.286958	0.107332	0.493263	0.0991164	0.192657	0.29838	0.0832096	0.0850307	0.0809587	0.251444	0.246882	0.874855	0.148679	0.160292	0	0	0	d__Bacteria	k__unclassified_d__Bacteria	p__Bacteroidota	c__Sphingobacteriia	o__Sphingobacteriales	f__Sphingobacteriaceae	g__Pararcticibacter	s__Pararcticibacter_amylolyticus
g_H_d3_k97_151744_1	3.2.1.21	beta-glucosidase [EC:3.2.1.21]	1.13318	0.730922	1.64588	1.20974	0.840327	0.712959	0.895389	0.638149	0.419297	0.55124	0	0	0	0	0	0	0	0	0	0.0608205	d__Bacteria	k__unclassified_d__Bacteria	p__Bacteroidota	c__Sphingobacteriia	o__Sphingobacteriales	f__Sphingobacteriaceae	g__Sphingobacterium	s__unclassified_g__Sphingobacterium
g_L_d2_k97_132491_1	3.2.1.21	beta-glucosidase [EC:3.2.1.21]	0	0	0.121161	0	0.590052	0.135584	0.272443	0.26478	0	0.343079	0	0.89013	0	0.452406	0.109306	0.408676	0	0.2458	0.401657	0.555182	d__Bacteria	k__unclassified_d__Bacteria	p__Actinobacteria	c__Actinomycetia	o__Micrococcales	f__Sanguibacteraceae	g__Sanguibacter	s__Sanguibacter_hominis
g_H_d9_k97_27983_1	3.2.1.21	beta-glucosidase [EC:3.2.1.21]	0	0.200778	0.35002	0	0	0	0.590293	0.19123	0.789786	0.495559	0	0	0	0	0	0	0	0	0	0	d__Bacteria	k__unclassified_d__Bacteria	p__Proteobacteria	c__Alphaproteobacteria	o__Sphingomonadales	f__Erythrobacteraceae	g__Altererythrobacter	s__Altererythrobacter_sp._Root672
g_H_d9_k97_61846_27	3.2.1.21	beta-glucosidase [EC:3.2.1.21]	0.110126	0.112469	0.343121	1.96782	1.79036	1.53587	2.31464	9.10524	3.15218	1.8969	0	0	0	0	0	0	0	0	0	0	d__Bacteria	k__unclassified_d__Bacteria	p__Actinobacteria	c__Actinomycetia	o__Micrococcales	f__Demequinaceae	g__Demequina	s__unclassified_g__Demequina
g_L_d4_k97_41460_1	3.2.1.21	beta-glucosidase [EC:3.2.1.21]	0	0.161339	0.140633	0.305177	0	0	0.316229	0.307334	0	0.265478	0.135644	0.129148	0.133704	0.787672	0.253746	0.355767	0.127852	0.142652	0.155403	0.161102	d__Bacteria	k__unclassified_d__Bacteria	p__Bacteroidota	c__Sphingobacteriia	o__Sphingobacteriales	f__Sphingobacteriaceae	g__Mucilaginibacter	s__Mucilaginibacter_galii
g_L_d10_k97_106125_3	3.2.1.21	beta-glucosidase [EC:3.2.1.21]	0	0.03614	0.189011	0.273439	0.536948	0.564029	0.708352	0.481899	0.746348	1.04067	0	0.231434	0.449247	0.499909	0.284195	0.823482	0.77325	1.15034	1.14874	1.08261	d__Bacteria	k__unclassified_d__Bacteria	p__Bacteroidota	c__Chitinophagia	o__Chitinophagales	f__Chitinophagaceae	g__Terrimonas	s__Terrimonas_sp._NA20
g_L_d2_k97_96045_1	3.2.1.21	beta-glucosidase [EC:3.2.1.21]	0	0.235696	0	0.334368	0	0.114952	0.230984	0.112244	0.347678	0.0969572	0.0990792	0.754675	0.195325	0.383562	0.0926724	0.259865	0.280163	0	0.227023	0.353023	d__Bacteria	k__unclassified_d__Bacteria	p__Bacteroidota	c__Sphingobacteriia	o__Sphingobacteriales	f__Sphingobacteriaceae	g__Arcticibacter	s__Arcticibacter_tournemirensis
g_H_d6_k97_166051_1	3.2.1.21	beta-glucosidase [EC:3.2.1.21]	0	0	0	0.187116	0.209964	0.771938	0.193892	0	0	0.488325	0	0	0	0	0	0	0	0	0	0	d__Bacteria	k__unclassified_d__Bacteria	p__Proteobacteria	c__Alphaproteobacteria	o__Sphingomonadales	f__Erythrobacteraceae	g__Porphyrobacter	s__Porphyrobacter_sp.
g_H_d10_k97_162887_1	3.2.1.21	beta-glucosidase [EC:3.2.1.21]	0	0.192234	0.167563	0	0.204007	0.37502	0.188392	0.183093	0.567134	1.1071	0	0	0	0	0	0	0	0	0.185161	0.191951	d__Bacteria	k__unclassified_d__Bacteria	p__Proteobacteria	c__Alphaproteobacteria	o__Sphingomonadales	f__Erythrobacteraceae	g__Croceibacterium	s__Croceibacterium_sp._LX-88
g_L_d4_k97_113239_1	3.2.1.21	beta-glucosidase [EC:3.2.1.21]	0.387451	0	0.34491	0.374232	0.209964	0.385969	0.193892	0.188438	0.389128	0.6511	0	0.633487	0.491876	0.965904	0.311163	0.290846	0.313564	0	0.381134	0.592667	d__Bacteria	k__unclassified_d__Bacteria	p__Bacteroidota	c__Sphingobacteriia	o__Sphingobacteriales	f__Sphingobacteriaceae	g__Arcticibacter	s__Arcticibacter_tournemirensis
g_H_d6_k97_163900_1	3.2.1.21	beta-glucosidase [EC:3.2.1.21]	0	0	0	0	0	0	0	0.0564903	0	0	0	0	0	0	0	0	0	0	0	0	d__Bacteria	k__unclassified_d__Bacteria	p__Proteobacteria	c__Gammaproteobacteria	o__Pseudomonadales	f__Pseudomonadaceae	g__Pseudomonas	s__Pseudomonas_sp._OG7
g_H_d9_k97_14407_2	3.2.1.21	beta-glucosidase [EC:3.2.1.21]	0	0	0.312243	0.282322	0.253437	0.815296	1.11168	0.568635	1.29167	0.343835	0	0.334534	0.692672	1.65168	0.845074	1.0532	1.23008	1.95313	1.89769	1.96729	d__Bacteria	k__unclassified_d__Bacteria	p__Verrucomicrobia	c__Opitutae	o__Opitutales	f__Opitutaceae	g__Opitutus	s__Opitutus_sp.
g_H_d9_k97_69256_1	3.2.1.21	beta-glucosidase [EC:3.2.1.21]	0.2602	0.177157	0.308841	0.335096	0.564021	0.777614	0.694463	0.590563	0.871088	0.728763	0	0	0	0	0	0	0	0	0	0	d__Bacteria	k__unclassified_d__Bacteria	p__Actinobacteria	c__Actinomycetia	o__Micrococcales	f__Microbacteriaceae	g__Protaetiibacter	s__Protaetiibacter_sp._SSC-01
g_L_d2_k97_202164_191	3.2.1.21	beta-glucosidase [EC:3.2.1.21]	0.900284	3.67775	7.24499	6.43481	5.50322	4.55595	5.26218	5.25428	4.88258	4.65974	2.00982	6.47669	7.22331	7.5112	9.42819	8.24491	8.13119	7.21891	5.95128	7.34468	d__Bacteria	k__unclassified_d__Bacteria	p__Bacteroidota	c__Chitinophagia	o__Chitinophagales	f__Chitinophagaceae	g__Niabella	s__Niabella_yanshanensis
g_L_d2_k97_29342_1	3.2.1.21	beta-glucosidase [EC:3.2.1.21]	0	0.200778	0.087505	0.094944	0	0.0979218	0.0983822	0.478075	0	0.165186	0.0844008	0.241077	0	0.0816845	0.394716	0.147577	0.159105	0.266283	0.38678	0.300724	d__Bacteria	k__unclassified_d__Bacteria	p__Bacteroidota	c__Sphingobacteriia	o__Sphingobacteriales	f__Sphingobacteriaceae	g__Arcticibacter	s__Arcticibacter_tournemirensis
g_H_d10_k97_133983_1	3.2.1.21	beta-glucosidase [EC:3.2.1.21]	0	0	0	0.114441	0.128415	0	0.355757	0.2305	0.35699	0.497771	0	0	0	0.492295	0.190309	0.177883	0	0.320966	0	0.241653	d__Bacteria	k__unclassified_d__Bacteria	p__Proteobacteria	c__Alphaproteobacteria	o__Sphingomonadales	f__Erythrobacteraceae	g__Croceibacterium	s__Croceibacterium_sp._LX-88
g_H_d10_k97_115386_1	3.2.1.21	beta-glucosidase [EC:3.2.1.21]	0	0.0558867	0.0487141	0.264277	0.296547	0.272566	0.109539	0.212916	0.494634	0.459797	0	0	0	0	0	0	0	0	0.107661	0	d__Bacteria	k__unclassified_d__Bacteria	p__Proteobacteria	c__Alphaproteobacteria	o__Sphingomonadales	f__Erythrobacteraceae	g__Croceibacterium	s__Croceibacterium_sp._LX-88
g_H_d10_k97_92677_1	3.2.1.21	beta-glucosidase [EC:3.2.1.21]	0	0	0.207249	0	0	0	0.233011	0	0	0.978077	0	0	0	0	0	0	0	0	0.229015	0.237413	d__Bacteria	k__unclassified_d__Bacteria	p__Proteobacteria	c__Alphaproteobacteria	o__Sphingomonadales	f__Erythrobacteraceae	g__Porphyrobacter	s__Porphyrobacter_sp.
g_L_d10_k97_74502_1	3.2.1.21	beta-glucosidase [EC:3.2.1.21]	0	0.164273	0.14319	0	0	0.320471	0.321978	0	0.484642	0.135152	0.13811	0	0	0.133666	0	0.120745	0.39053	0.145245	0	0.656124	d__Bacteria	k__unclassified_d__Bacteria	p__Proteobacteria	c__Betaproteobacteria	o__Burkholderiales	f__Alcaligenaceae	g__Pigmentiphaga	s__Pigmentiphaga_sp._NML030171
g_H_d6_k97_201223_2	3.2.1.21	beta-glucosidase [EC:3.2.1.21]	0.14827	0.454274	0.263982	0.716058	0.642794	0.738516	0.890387	0.576895	0.297824	0.747491	0	0	0	0	0	0	0	0	0	0	d__Bacteria	k__unclassified_d__Bacteria	p__Actinobacteria	c__Actinomycetia	o__Micrococcales	f__Microbacteriaceae	g__Protaetiibacter	s__Protaetiibacter_sp._SSC-01
g_H_d10_k97_28398_2	3.2.1.21	beta-glucosidase [EC:3.2.1.21]	0	0	0.214785	0	0	0.240353	0.482967	0.234691	0	0	0	0	0	0	0	0	0	0	0	0	d__Bacteria	k__unclassified_d__Bacteria	p__Actinobacteria	c__Actinomycetia	o__Micrococcales	f__Microbacteriaceae	g__Protaetiibacter	s__Protaetiibacter_sp._SSC-01
g_L_d10_k97_142695_1	3.2.1.21	beta-glucosidase [EC:3.2.1.21]	0	0	0	0	0	0	0	0	0	0	0	0.319072	0.165164	0	0	0	0.157935	0.176217	0.191968	0.597025	d__Bacteria	k__unclassified_d__Bacteria	p__Proteobacteria	c__Betaproteobacteria	o__Burkholderiales	f__Comamonadaceae	g__Pseudacidovorax	s__Pseudacidovorax_intermedius
g_H_d6_k97_86799_1	3.2.1.21	beta-glucosidase [EC:3.2.1.21]	0.14827	0	0.263982	0	0	0.738516	0.148398	0	0.446737	0.249164	0	0	0	0	0	0	0	0	0.145853	0.151202	d__Bacteria	k__unclassified_d__Bacteria	p__Proteobacteria	c__Alphaproteobacteria	o__Sphingomonadales	f__Erythrobacteraceae	g__Croceibacterium	s__Croceibacterium_sp._LX-88
g_L_d2_k97_112877_1	3.2.1.21	beta-glucosidase [EC:3.2.1.21]	0	0.470029	4.50676	25.5855	23.3335	29.2916	20.8821	28.4524	32.048	40.4754	0.0439079	2.00665	1.81776	2.12474	2.99801	4.29937	7.7805	7.80379	13.7832	15.436	d__Bacteria	k__unclassified_d__Bacteria	p__Actinobacteria	c__Actinomycetia	o__Micrococcales	f__Cellulomonadaceae	g__Cellulomonas	s__Cellulomonas_uda
g_H_d9_k97_91023_1	3.2.1.21	beta-glucosidase [EC:3.2.1.21]	0	0	0	0	0	0.192985	0	0	0	0	0	0	0	0	0	0	0	0	0	0	d__Bacteria	k__unclassified_d__Bacteria	p__Proteobacteria	c__Alphaproteobacteria	o__Sphingomonadales	f__Erythrobacteraceae	g__Croceibacterium	s__Croceibacterium_sp._LX-88
g_L_d4_k97_43768_1	3.2.1.21	beta-glucosidase [EC:3.2.1.21]	0.314708	0.321404	0.466924	0.506618	0.454783	0.522508	0.209986	0.306119	0.632141	0.176286	0.270216	0.428793	0.355136	0.435866	0.252743	0.314987	0.254694	0.568351	0.206385	0.427907	d__Bacteria	k__unclassified_d__Bacteria	p__Proteobacteria	c__Betaproteobacteria	o__Burkholderiales	f__Alcaligenaceae	g__Pigmentiphaga	s__Pigmentiphaga_sp._NML030171
g_H_d6_k97_139589_2	3.2.1.21	beta-glucosidase [EC:3.2.1.21]	0	0.233664	0	0.22099	0.247975	0.455843	0.228993	0.445104	0.229787	0.192243	0	0	0.387282	0.760511	0	0	0	0.206599	0.225066	0	d__Bacteria	k__unclassified_d__Bacteria	p__Proteobacteria	c__Alphaproteobacteria	o__Hyphomicrobiales	f__Devosiaceae	g__Devosia	s__Devosia_elaeis
g_H_d10_k97_91223_1	3.2.1.21	beta-glucosidase [EC:3.2.1.21]	0.241276	0.492819	0.42957	0.233044	0.784501	0	0.482967	0.469383	0	0.405457	0	0	0	0	0	0	0	0	0	0	d__Bacteria	k__unclassified_d__Bacteria	p__Actinobacteria	c__Actinomycetia	o__Micrococcales	f__Microbacteriaceae	g__Protaetiibacter	s__Protaetiibacter_sp._SSC-01
g_H_d10_k97_73027_1	3.2.1.21	beta-glucosidase [EC:3.2.1.21]	0.214035	0	0.190535	0.206733	0	0.426434	0.214219	0.624582	0.214962	0.35968	0	0	0	0	0	0	0	0	0	0	d__Bacteria	k__unclassified_d__Bacteria	p__Actinobacteria	c__Actinomycetia	o__Micrococcales	f__Microbacteriaceae	g__Protaetiibacter	s__Protaetiibacter_sp._SSC-01
g_H_d9_k97_84308_1	3.2.1.21	beta-glucosidase [EC:3.2.1.21]	0	0.451751	0	0	0.479417	0	0	0.215134	0	0.371669	0	0	0	0.18379	0	0	0.178993	0	0	0	d__Bacteria	k__unclassified_d__Bacteria	p__Proteobacteria	c__Alphaproteobacteria	o__Hyphomicrobiales	f__Devosiaceae	g__Devosia	s__Devosia_elaeis
g_L_d2_k97_69080_1	3.2.1.21	beta-glucosidase [EC:3.2.1.21]	0	0.213425	0	0	0.679489	0	0.418318	0.203276	0.209884	0	0.179435	0.170842	0.176869	0	0.167832	0	0	0.377409	0.205572	0.426223	d__Bacteria	k__unclassified_d__Bacteria	p__Bacteroidota	c__Sphingobacteriia	o__Sphingobacteriales	f__Sphingobacteriaceae	g__Sphingobacterium	s__Sphingobacterium_sp._CZ-UAM
g_L_d4_k97_74148_1	3.2.1.21	beta-glucosidase [EC:3.2.1.21]	0	0	0	0	0	0	0	0	0	0	0.591902	0.422667	0.729297	1.28892	0.553627	0.25874	0.418425	0.7781	0.16953	0.351495	d__Bacteria	k__unclassified_d__Bacteria	p__Proteobacteria	c__Gammaproteobacteria	o__Xanthomonadales	f__Xanthomonadaceae	g__Stenotrophomonas	s__Stenotrophomonas_maltophilia
g_L_d10_k97_169465_1	3.2.1.21	beta-glucosidase [EC:3.2.1.21]	0	0.225875	0.196886	0.427248	0	0	0.22136	0.645401	0.666382	0.185835	0	0.542423	0	0.36758	0.177622	0	0.715972	0.599137	0	0.676628	d__Bacteria	k__unclassified_d__Bacteria	p__Proteobacteria	c__Alphaproteobacteria	o__Sphingomonadales	f__Sphingomonadaceae	g__Sphingobium	s__Sphingobium_jiangsuense
g_H_d10_k97_99655_1	3.2.1.21	beta-glucosidase [EC:3.2.1.21]	0.44234	0.451751	0.393773	0	0	0.440648	0	0	0	0.743339	0	0	0	0	0	0	0	0	0	0	d__Bacteria	k__unclassified_d__Bacteria	p__Actinobacteria	c__Actinomycetia	o__Micrococcales	f__Microbacteriaceae	g__Protaetiibacter	s__Protaetiibacter_sp._SSC-01
g_H_d10_k97_87110_1	3.2.1.21	beta-glucosidase [EC:3.2.1.21]	0	0.224009	0	0	0	0	0.219531	0.213356	0	0.184299	0	0.179313	0.371279	0.182271	0.176154	0	0.177514	0	0.215766	0.447358	d__Bacteria	k__unclassified_d__Bacteria	p__Actinobacteria	c__Actinomycetia	o__Micrococcales	f__Microbacteriaceae	g__Leifsonia	s__Leifsonia_sp.
g_L_d10_k97_69573_1	3.2.1.21	beta-glucosidase [EC:3.2.1.21]	0	0	0	0	0	0	0	0	0	0	0	0	0	0	0	0	0	0	0	0.24383	d__Bacteria	k__unclassified_d__Bacteria	p__Proteobacteria	c__Gammaproteobacteria	o__Xanthomonadales	f__Xanthomonadaceae	g__unclassified_f__Xanthomonadaceae	s__Xanthomonadaceae_bacterium
g_L_d2_k97_5495_1	3.2.1.21	beta-glucosidase [EC:3.2.1.21]	0	0.162306	0	0	0	0	0	0	0	0	0	0	0	0	0.127633	0	0	0	0	0	d__Bacteria	k__unclassified_d__Bacteria	p__Bacteroidota	c__Sphingobacteriia	o__Sphingobacteriales	f__Sphingobacteriaceae	g__Arcticibacter	s__Arcticibacter_tournemirensis
g_H_d10_k97_174372_2	3.2.1.21	beta-glucosidase [EC:3.2.1.21]	0.0379148	0.193607	0.0337519	0.146485	0.205465	0.113309	0.455369	0.331921	0.152316	0.382288	0.0651092	0.185974	0.0320891	0.220548	0.121798	0.170768	0.368214	0.239655	0.22378	0.463974	d__Bacteria	k__unclassified_d__Bacteria	p__Proteobacteria	c__Betaproteobacteria	o__Burkholderiales	f__Comamonadaceae	g__Xenophilus	s__Xenophilus_azovorans
g_L_d10_k97_73947_1	3.2.1.21	beta-glucosidase [EC:3.2.1.21]	0	0	0.16876	0	0.410929	0	0.189737	0.1844	0	0	0	0.154978	0	0	0	0.142307	0	0.513546	0.745934	0.193322	d__Bacteria	k__unclassified_d__Bacteria	p__Bacteroidota	c__Chitinophagia	o__Chitinophagales	f__Chitinophagaceae	g__Chitinophaga	s__Chitinophaga_sp._S165
g_H_d10_k97_164380_1	3.2.1.21	beta-glucosidase [EC:3.2.1.21]	0	0	0	0	0.243772	0	0	0.87512	0.451785	0.566953	0	0	0	0	0	0.168839	0	0.203097	0.221252	0	d__Bacteria	k__unclassified_d__Bacteria	p__Proteobacteria	c__Alphaproteobacteria	o__Sphingomonadales	f__Erythrobacteraceae	g__Altererythrobacter	s__Altererythrobacter_sp._Root672
g_L_d4_k97_34869_1	3.2.1.21	beta-glucosidase [EC:3.2.1.21]	0.0782902	0	0.0696942	0.151238	0	0	0.0783575	0	0.0786292	0.0657822	0.403331	0.320014	0.265043	0.910818	0.628751	0.411388	0.190081	0.282778	0.462083	0.319353	d__Bacteria	k__unclassified_d__Bacteria	p__Proteobacteria	c__Gammaproteobacteria	o__Xanthomonadales	f__Xanthomonadaceae	g__Stenotrophomonas	s__Stenotrophomonas_maltophilia
g_H_d10_k97_30704_1	3.2.1.21	beta-glucosidase [EC:3.2.1.21]	0	0	0.365356	0.264277	0	0.272566	0.410771	0.266145	0.274797	0.344848	0	0	0	0	0	0	0	0.123533	0	0	d__Bacteria	k__unclassified_d__Bacteria	p__Proteobacteria	c__Alphaproteobacteria	o__Sphingomonadales	f__Erythrobacteraceae	g__Croceibacterium	s__Croceibacterium_sp._LX-88
g_L_d2_k97_113271_156	3.2.1.21	beta-glucosidase [EC:3.2.1.21]	0.322788	0.69594	0.702405	0.484984	0.544204	0.39301	0.430755	0.348865	0.684392	0.482166	0.739078	2.78542	3.85503	3.42744	4.09011	3.25767	3.19285	3.10903	2.43436	3.07226	d__Bacteria	k__unclassified_d__Bacteria	p__Bacteroidota	c__Sphingobacteriia	o__Sphingobacteriales	f__Sphingobacteriaceae	g__Pedobacter	s__Pedobacter_chitinilyticus
g_H_d9_k97_127743_1	3.2.1.21	beta-glucosidase [EC:3.2.1.21]	0.208979	0.320138	0.372069	0.807398	0.452993	0.31227	0.522898	0.914742	0.734594	0.790163	0	0	0	0	0	0	0	0	0	0	d__Bacteria	k__unclassified_d__Bacteria	p__Actinobacteria	c__Actinomycetia	o__Micrococcales	f__Microbacteriaceae	g__Protaetiibacter	s__Protaetiibacter_sp._SSC-01
g_H_d10_k97_179883_1	3.2.1.21	beta-glucosidase [EC:3.2.1.21]	0	0.109294	0.190535	0.310099	0.231976	0.213217	0.428439	0	0.537405	0.8992	0	0	0	0	0	0	0	0.096635	0.210546	0	d__Bacteria	k__unclassified_d__Bacteria	p__Proteobacteria	c__Alphaproteobacteria	o__Sphingomonadales	f__Erythrobacteraceae	g__Altererythrobacter	s__Altererythrobacter_sp._Root672
g_H_d10_k97_128980_1	3.2.1.21	beta-glucosidase [EC:3.2.1.21]	0	0.605699	0.131991	0.286423	0.321397	0.44311	0.445193	1.29801	0.595649	0.498328	0	0	0	0	0	0	0	0	0.145853	0	d__Bacteria	k__unclassified_d__Bacteria	p__Proteobacteria	c__Alphaproteobacteria	o__Caulobacterales	f__Caulobacteraceae	g__Asticcacaulis	s__Asticcacaulis_tiandongensis
g_H_d10_k97_155793_1	3.2.1.21	beta-glucosidase [EC:3.2.1.21]	0	0.123205	0.107393	0.0388407	0.13075	0.0801178	0.0804946	0.156461	0.0403868	0.202729	0	0	0	0	0	0	0	0	0.0395571	0	d__Bacteria	k__unclassified_d__Bacteria	p__Proteobacteria	c__Alphaproteobacteria	o__Caulobacterales	f__Caulobacteraceae	g__Asticcacaulis	s__Asticcacaulis_tiandongensis
g_L_d4_k97_190078_1	3.2.1.21	beta-glucosidase [EC:3.2.1.21]	0.147447	0.301167	0.262515	0	0	0.146883	0	0.143422	0.59234	0.24778	0.126601	0.120538	0.499163	0.612634	0.473659	0.664098	0.715972	0	0.290085	0.150362	d__Bacteria	k__unclassified_d__Bacteria	p__Bacteroidota	c__Sphingobacteriia	o__Sphingobacteriales	f__Sphingobacteriaceae	g__Arcticibacter	s__Arcticibacter_tournemirensis
g_H_d6_k97_60686_1	3.2.1.21	beta-glucosidase [EC:3.2.1.21]	0.110355	0.169054	0.196477	1.11919	1.25585	1.70396	1.43585	1.77116	1.60708	1.11269	0	0	0	0.045852	0	0	0	0	0	0	d__Bacteria	k__unclassified_d__Bacteria	p__Actinobacteria	c__Actinomycetia	o__Micrococcales	f__Cellulomonadaceae	g__Cellulomonas	s__Cellulomonas_gelida
g_L_d2_k97_74609_1	3.2.1.21	beta-glucosidase [EC:3.2.1.21]	0	0	0.262515	0.142416	0	0	0	0	0	0	0.759607	0.120538	0.374373	0	0	0	0	0	0	0	d__Bacteria	k__unclassified_d__Bacteria	p__Proteobacteria	c__Alphaproteobacteria	o__Hyphomicrobiales	f__Kaistiaceae	g__Kaistia	s__Kaistia_adipata
g_L_d5_k97_102582_1	3.2.1.21	beta-glucosidase [EC:3.2.1.21]	0	0	0	0	0.148273	0.136283	0	0	0	0	0.587325	0.22368	0.231571	0.113685	0.659216	0	0	0.123533	0.538303	0	d__Bacteria	k__unclassified_d__Bacteria	p__Proteobacteria	c__Gammaproteobacteria	o__Xanthomonadales	f__Xanthomonadaceae	g__Stenotrophomonas	s__Stenotrophomonas_sp.
g_L_d6_k97_154890_9	3.2.1.21	beta-glucosidase [EC:3.2.1.21]	0	0	0.398757	0.252383	0.202286	0.0371855	0	0.181547	0.0374899	0.062729	0.0961528	2.16664	4.07545	2.82277	1.97858	1.98949	2.65846	2.15723	1.46879	1.78912	d__Bacteria	k__unclassified_d__Bacteria	p__Verrucomicrobia	c__Verrucomicrobiae	o__Verrucomicrobiales	f__Verrucomicrobiaceae	g__unclassified_f__Verrucomicrobiaceae	s__Verrucomicrobiaceae_bacterium
g_L_d6_k97_66897_5	3.2.1.21	beta-glucosidase [EC:3.2.1.21]	0	0.238811	0.208162	0.621109	0.633591	0.990002	1.17019	0.909817	0.704545	0.540312	0	0.573487	0.494765	3.01189	0.98592	1.22873	1.18277	2.79773	2.70278	2.92113	d__Bacteria	k__unclassified_d__Bacteria	p__Verrucomicrobia	c__Opitutae	o__Opitutales	f__Opitutaceae	g__Opitutus	s__Opitutus_sp.
g_L_d6_k97_94026_8	3.2.1.21	beta-glucosidase [EC:3.2.1.21]	0.0676188	0.0345287	0.180584	0.0326559	0	0.0673602	0.0338385	0.0657734	0.135823	0.142039	0.870888	0.580427	0.600904	0.47762	0.461591	0.532971	0.766136	0.549527	0.465615	0.448212	d__Bacteria	k__unclassified_d__Bacteria	p__Proteobacteria	c__Gammaproteobacteria	o__Enterobacterales	f__Enterobacteriaceae	g__Klebsiella	s__Klebsiella_sp._BDA134-6
g_L_d6_k97_39351_1	3.2.1.21	beta-glucosidase [EC:3.2.1.21]	0.265404	0	0	0	0	0	0	0.25816	0	0	0	0	0	0.220548	0	0.796918	0	0.239655	0	0	d__Bacteria	k__unclassified_d__Bacteria	p__Proteobacteria	c__Alphaproteobacteria	o__Sphingomonadales	f__Sphingomonadaceae	g__Novosphingobium	s__Novosphingobium_sp._ES2-1
g_L_d3_k97_38597_1	3.2.1.21	beta-glucosidase [EC:3.2.1.21]	0	0	0	0.110495	0.123987	0	0.114497	0	0	0	0.589351	0	0.484102	0.190128	0.551241	0	0.277748	0.413198	0.225066	0.11666	d__Eukaryota	k__Fungi	p__Mucoromycota	c__Mucoromycetes	o__Mucorales	f__Rhizopodaceae	g__Rhizopus	s__Rhizopus_arrhizus
g_L_d5_k97_9117_1	3.2.1.21	beta-glucosidase [EC:3.2.1.21]	0	0	0	0	0	0	0	0.169842	0.175364	0.293423	0	0	0.147779	0.145097	0.70114	0.393216	0.28262	0.157668	0.343522	0.17806	d__Bacteria	k__unclassified_d__Bacteria	p__Proteobacteria	c__Alphaproteobacteria	o__Caulobacterales	f__Caulobacteraceae	g__Phenylobacterium	s__unclassified_g__Phenylobacterium
g_L_d3_k97_192029_1	3.2.1.21	beta-glucosidase [EC:3.2.1.21]	0	0	0.229382	0	0	0.256688	0	0.250641	0	0.216506	0.221245	0.21065	0.218081	0	0	0.193427	0.625607	0	0.506945	0	d__Bacteria	k__unclassified_d__Bacteria	p__Bacteroidota	c__Bacteroidia	o__Bacteroidales	f__Bacteroidaceae	g__unclassified_f__Bacteroidaceae	s__Bacteroidaceae_bacterium
g_L_d7_k97_113880_1	3.2.1.21	beta-glucosidase [EC:3.2.1.21]	0	0.0896034	0	0	0.0475455	0.0437006	0.0439061	0.0426711	0.132175	0.110579	0.0376665	0.107588	0.0371279	0.109363	0.0352308	0.0329305	0.0355027	0.0396124	0.258919	0	d__Bacteria	k__unclassified_d__Bacteria	p__Bacteroidota	c__Sphingobacteriia	o__Sphingobacteriales	f__Sphingobacteriaceae	g__Parapedobacter	s__Parapedobacter_pyrenivorans
g_L_d5_k97_43330_1	3.2.1.21	beta-glucosidase [EC:3.2.1.21]	0	0	0	0	0	0	0	0	0	0	0	0.193722	0	0.196918	0.190309	0	0	0.213977	0	0	d__Bacteria	k__unclassified_d__Bacteria	p__Proteobacteria	c__Alphaproteobacteria	o__Sphingomonadales	f__Sphingomonadaceae	g__Novosphingobium	s__Novosphingobium_subterraneum
g_L_d5_k97_185245_1	3.2.1.21	beta-glucosidase [EC:3.2.1.21]	0.134723	0	0	0	0.146015	0	0.134839	0	0	0	0.809734	0.220273	0.228044	0.33586	0.649177	0.101132	0.327094	0.243304	0	0	d__Bacteria	k__unclassified_d__Bacteria	p__Proteobacteria	c__Gammaproteobacteria	o__Xanthomonadales	f__Xanthomonadaceae	g__Stenotrophomonas	s__Stenotrophomonas_sp._HMWF022
g_H_d7_k97_90655_1	3.2.1.21	beta-glucosidase [EC:3.2.1.21]	0	0	0	0	0	0	0.758949	0.245867	0.25386	1.27429	0	0	0	0	0.60899	0	0.204563	0.91297	0	0	d__Bacteria	k__unclassified_d__Bacteria	p__Proteobacteria	c__Alphaproteobacteria	o__Sphingomonadales	f__Erythrobacteraceae	g__Altererythrobacter	s__Altererythrobacter_sp.
g_H_d7_k97_56899_3	3.2.1.21	beta-glucosidase [EC:3.2.1.21]	0.239103	0.244189	1.06425	0	0	0.238188	0.478616	0.465154	0.960551	0.401805	0	0	0	0	0	0	0	0	0	0	d__Bacteria	k__unclassified_d__Bacteria	p__Actinobacteria	c__Actinomycetia	o__Micrococcales	f__Microbacteriaceae	g__Protaetiibacter	s__Protaetiibacter_sp._SSC-01
g_H_d8_k97_142542_1	3.2.1.21	beta-glucosidase [EC:3.2.1.21]	0.122025	0.249242	0.488821	0.412515	0.727392	0.972465	0.732778	0.771514	0.612765	0.461383	0	0	0.0516376	0	0.0979984	0.0457999	0	0.055093	0.0600177	0	d__Bacteria	k__unclassified_d__Bacteria	p__Proteobacteria	c__Alphaproteobacteria	o__Caulobacterales	f__Caulobacteraceae	g__Asticcacaulis	s__Asticcacaulis_tiandongensis
g_L_d6_k97_24968_8	3.2.1.21	beta-glucosidase [EC:3.2.1.21]	0	0	0.420024	0.341798	0.703146	0.822543	0.94447	0.745797	0.473872	0.545115	0	0.241077	0.499163	1.56834	1.18415	1.19538	2.62523	2.60957	2.78482	2.34564	d__Bacteria	k__unclassified_d__Bacteria	p__Verrucomicrobia	c__Opitutae	o__Opitutales	f__Opitutaceae	g__unclassified_f__Opitutaceae	s__Opitutaceae_bacterium_LMO-M01
g_L_d6_k97_134747_24	3.2.1.21	beta-glucosidase [EC:3.2.1.21]	0.38617	0.573651	0.687539	1.28853	1.10342	0.734413	0.948686	0.717112	0.282067	1.2389	1.1153	1.32018	1.12906	1.66286	1.69164	1.63389	1.87516	2.25073	0.794281	1.82582	d__Bacteria	k__unclassified_d__Bacteria	p__Proteobacteria	c__Alphaproteobacteria	o__Sphingomonadales	f__unclassified_o__Sphingomonadales	g__unclassified_o__Sphingomonadales	s__Sphingomonadales_bacterium
g_L_d6_k97_91150_1	3.2.1.21	beta-glucosidase [EC:3.2.1.21]	0	0	0	0	0	0	0	0	0	0.175592	0	0	0	0	0.167832	0.313747	0.169127	0	0.411145	0.213111	d__Bacteria	k__unclassified_d__Bacteria	p__Proteobacteria	c__Betaproteobacteria	o__Burkholderiales	f__Oxalobacteraceae	g__Herbaspirillum	s__unclassified_g__Herbaspirillum
g_L_d6_k97_174495_8	3.2.1.21	beta-glucosidase [EC:3.2.1.21]	0	0.123205	0.107393	0.291305	0.849876	1.14168	0.784822	0.938765	0.545222	0.506822	0.0517914	0.295867	0.357356	1.55386	1.88925	1.49422	1.46449	2.28761	3.14479	2.52198	d__Bacteria	k__unclassified_d__Bacteria	p__Verrucomicrobia	c__Opitutae	o__Opitutales	f__Opitutaceae	g__unclassified_f__Opitutaceae	s__Opitutaceae_bacterium_EW11
g_H_d8_k97_84542_1	3.2.1.21	beta-glucosidase [EC:3.2.1.21]	0	0.202276	0	0.191305	0	0.591915	0	0.385314	0.19892	0.166419	0	0.161917	0.167629	0.329176	0	0	0.160292	0	0.194833	0	d__Bacteria	k__unclassified_d__Bacteria	p__Proteobacteria	c__Alphaproteobacteria	o__Hyphomicrobiales	f__Devosiaceae	g__Devosia	s__Devosia_elaeis
g_L_d6_k97_142488_1	3.2.1.21	beta-glucosidase [EC:3.2.1.21]	0.564689	0.384469	0	0.181808	0.204007	0.37502	0	0	0.378089	0.158157	0	0.307758	0.159307	0.312834	0.302335	0.282595	0.152334	0	0.185161	0.575854	d__Bacteria	k__unclassified_d__Bacteria	p__Bacteroidota	c__Sphingobacteriia	o__Sphingobacteriales	f__Sphingobacteriaceae	g__Arcticibacter	s__Arcticibacter_tournemirensis
g_L_d6_k97_128572_3	3.2.1.21	beta-glucosidase [EC:3.2.1.21]	0.0608724	0.124335	0.0541889	0.235182	0.461824	0.363838	0.548323	0.236844	0.855904	0.255736	0.0522666	0.447872	0.875826	1.01169	1.27106	1.18807	0.83749	1.53907	1.43712	1.5519	d__Bacteria	k__unclassified_d__Bacteria	p__Proteobacteria	c__Alphaproteobacteria	o__Hyphomicrobiales	f__Devosiaceae	g__Devosia	s__Devosia_sp.
g_H_d8_k97_91138_1	3.2.1.21	beta-glucosidase [EC:3.2.1.21]	0.462577	0.236209	0.360315	0.94944	0.62669	0.518409	0.462975	0.95615	0.522653	0.437258	0.695066	0.51997	0.929814	0.384398	0.232186	0.260431	0.467956	0.313274	0.170638	0.235862	d__Bacteria	k__unclassified_d__Bacteria	p__Proteobacteria	c__Alphaproteobacteria	o__Hyphomicrobiales	f__Rhizobiaceae	g__Shinella	s__Shinella_zoogloeoides
g_H_d8_k97_104387_1	3.2.1.21	beta-glucosidase [EC:3.2.1.21]	0	0.299503	0	0.141629	0.158923	0.438214	0.146758	0.57052	0.147267	0.492821	0	0	0	0	0	0	0	0	0	0	d__Bacteria	k__unclassified_d__Bacteria	p__Actinobacteria	c__Actinomycetia	o__Micrococcales	f__Microbacteriaceae	g__Protaetiibacter	s__Protaetiibacter_sp._SSC-01
g_L_d6_k97_89292_3	3.2.1.21	beta-glucosidase [EC:3.2.1.21]	0.231794	0.591813	0.103172	0.671656	1.1305	1.03908	1.10197	0.901871	0.698392	0.632974	0.497559	0.615851	1.07898	0.866783	0.65154	0.913498	0.60967	0.941875	0.399026	0.295471	d__Bacteria	k__unclassified_d__Bacteria	p__Proteobacteria	c__Alphaproteobacteria	o__Hyphomicrobiales	f__Rhizobiaceae	g__Shinella	s__Shinella_sp._H4-D48
g_H_d8_k97_117274_1	3.2.1.21	beta-glucosidase [EC:3.2.1.21]	0.210638	0.215119	0.562532	0.203451	0.228294	0.419665	0.421638	0.614668	0.4231	0	0	0	0	0	0	0	0	0	0	0	d__Bacteria	k__unclassified_d__Bacteria	p__Actinobacteria	c__Actinomycetia	o__Micrococcales	f__Microbacteriaceae	g__Protaetiibacter	s__Protaetiibacter_sp._SSC-01
g_L_d2_k97_154708_35	3.2.1.21	beta-glucosidase [EC:3.2.1.21]	45.4467	45.3781	38.0676	31.7412	36.328	34.5191	39.6359	34.5181	37.4971	31.7214	7.83505	11.653	5.35058	7.58289	6.22675	5.1934	4.68197	4.84695	5.39754	4.98728	d__Bacteria	k__unclassified_d__Bacteria	p__Bacteroidota	c__Sphingobacteriia	o__Sphingobacteriales	f__Sphingobacteriaceae	g__Sphingobacterium	s__Sphingobacterium_thalpophilum
g_L_d7_k97_103424_2	3.2.1.21	beta-glucosidase [EC:3.2.1.21]	0	0.0751873	0.0983066	0.142218	0.359064	0.623386	0.552633	0.930953	1.07213	0.773237	0.0632128	0.391207	0.342699	0.611784	0.354751	0.828972	0.863933	1.19661	0.869049	0.563075	d__Bacteria	k__unclassified_d__Bacteria	p__Bacteroidota	c__Chitinophagia	o__Chitinophagales	f__Chitinophagaceae	g__unclassified_f__Chitinophagaceae	s__Chitinophagaceae_bacterium
g_L_d6_k97_47144_7	3.2.1.21	beta-glucosidase [EC:3.2.1.21]	0	0.119143	0.051926	0.394383	0.316099	1.22026	0.758949	0.680863	1.34741	0.294068	0	0.238428	0.888621	1.59958	0.796372	1.05088	1.46342	2.63357	1.9509	2.31987	d__Bacteria	k__unclassified_d__Bacteria	p__Verrucomicrobia	c__Opitutae	o__Opitutales	f__Opitutaceae	g__Opitutus	s__Opitutus_sp.
g_L_d6_k97_134764_69	3.2.1.21	beta-glucosidase [EC:3.2.1.21]	0.222095	0	0.0494275	0.160888	0	0	0	0.162025	0	0.0933061	0	0	0	0.645957	0	3.5011	8.04345	5.46493	0	3.96351	d__Bacteria	k__unclassified_d__Bacteria	p__Bacteroidota	c__Bacteroidia	o__unclassified_c__Bacteroidia	f__unclassified_c__Bacteroidia	g__unclassified_c__Bacteroidia	s__Bacteroidia_bacterium
g_H_d8_k97_10227_1	3.2.1.21	beta-glucosidase [EC:3.2.1.21]	0	0	0	0	0	0	0.164989	0.801741	0.165561	0.13851	0	0	0	0	0	0	0	0	0	0	d__Bacteria	k__unclassified_d__Bacteria	p__Proteobacteria	c__Alphaproteobacteria	o__Caulobacterales	f__Caulobacteraceae	g__unclassified_f__Caulobacteraceae	s__Caulobacteraceae_bacterium
g_H_d8_k97_164758_4	3.2.1.21	beta-glucosidase [EC:3.2.1.21]	0	0.163283	0.664195	0.514757	1.44403	1.32725	1.60019	1.91806	1.17754	1.34338	0	0	0	0	0	0	0	0	0	0	d__Bacteria	k__unclassified_d__Bacteria	p__Actinobacteria	c__Actinomycetia	o__Micrococcales	f__Cellulomonadaceae	g__Cellulomonas	s__Cellulomonas_sp.
g_H_d8_k97_26256_1	3.2.1.21	beta-glucosidase [EC:3.2.1.21]	0	0	0	0	0	0	0.361404	0.526858	0	0.303404	0	0	0	0	0	0	0.146117	0	0	0.368233	d__Bacteria	k__unclassified_d__Bacteria	p__Actinobacteria	c__Thermoleophilia	o__Solirubrobacterales	f__Solirubrobacteraceae	g__Solirubrobacter	s__Solirubrobacter_sp._CPCC_204708
g_L_d2_k97_161201_2	3.2.1.21	beta-glucosidase [EC:3.2.1.21]	0.27193	0.333259	0.193659	0.367713	0.471558	0.54178	0.163298	0.31741	0.546215	0.548365	1.07404	1.37829	0.966618	1.22025	0.742519	0.85734	1.01234	1.32596	0.80249	0.998304	d__Bacteria	k__unclassified_d__Bacteria	p__Proteobacteria	c__Alphaproteobacteria	o__Sphingomonadales	f__Sphingomonadaceae	g__Sphingobium	s__unclassified_g__Sphingobium
g_L_d6_k97_192902_66	3.2.1.21	beta-glucosidase [EC:3.2.1.21]	0.0390875	0.518948	0.521937	0.868339	0.720185	0.895573	0.665058	0.57031	0.981417	0.952437	0.738352	0.447359	1.09169	1.0394	0.910346	1.08564	1.39187	1.20004	1.30731	1.39511	d__Bacteria	k__unclassified_d__Bacteria	p__Proteobacteria	c__Gammaproteobacteria	o__Aeromonadales	f__Aeromonadaceae	g__Aeromonas	s__Aeromonas_caviae
g_H_d5_k97_48692_1	3.2.1.21	beta-glucosidase [EC:3.2.1.21]	0	0	0.35002	0.189888	0.213074	0	0.590293	0	0.394893	0.330373	0	0	0	0	0	0	0	0.177522	0	0	d__Bacteria	k__unclassified_d__Bacteria	p__Proteobacteria	c__Alphaproteobacteria	o__Sphingomonadales	f__Erythrobacteraceae	g__Croceibacterium	s__Croceibacterium_sp._LX-88
g_L_d3_k97_136391_1	3.2.1.21	beta-glucosidase [EC:3.2.1.21]	0	0	0	0	0	0	0	0	0	0	0	0	0.157079	0	0.149054	0	0	0	0.365142	0.757067	d__Bacteria	k__unclassified_d__Bacteria	p__Proteobacteria	c__Betaproteobacteria	o__Burkholderiales	f__Comamonadaceae	g__Pseudacidovorax	s__Pseudacidovorax_sp.
g_L_d7_k97_114300_1	3.2.1.21	beta-glucosidase [EC:3.2.1.21]	0	0.0372834	0.0974953	0.317351	0.316534	0.581874	0.657686	0.781228	0.879954	0.58281	0	0.387978	0.556152	0.849429	0.469098	0.164426	1.00453	0.955982	0.502761	0.521199	d__Bacteria	k__unclassified_d__Bacteria	p__Bacteroidota	c__Sphingobacteriia	o__Sphingobacteriales	f__Sphingobacteriaceae	g__Pedobacter	s__Pedobacter_chitinilyticus
g_H_d7_k97_59165_2	3.2.1.21	beta-glucosidase [EC:3.2.1.21]	0	0	0.229382	0.497765	0	0.513376	0.51579	0	0	0	0	0	0	0	0	0.193427	0	0	0	0	d__Bacteria	k__unclassified_d__Bacteria	p__Proteobacteria	c__Alphaproteobacteria	o__Sphingomonadales	f__Sphingomonadaceae	g__Sphingobium	s__Sphingobium_jiangsuense
g_H_d7_k97_197435_1	3.2.1.21	beta-glucosidase [EC:3.2.1.21]	0.100152	0	0.089156	0.193471	0.108547	0.0997694	0.300716	0.097419	0.100586	0	0	0.16375	0.0847636	0.0832257	0.160865	0.150362	0.0810534	0	0.197039	0.306398	d__Bacteria	k__unclassified_d__Bacteria	p__Bacteroidota	c__Sphingobacteriia	o__Sphingobacteriales	f__Sphingobacteriaceae	g__Mucilaginibacter	s__Mucilaginibacter_aquatilis
g_H_d7_k97_125021_1	3.2.1.21	beta-glucosidase [EC:3.2.1.21]	0.12402	0.379977	0.772825	0.718735	0.672081	0.494185	0.86889	1.32699	0.373672	0.312619	0	0	0	0	0	0	0	0	0	0	d__Bacteria	k__unclassified_d__Bacteria	p__Actinobacteria	c__Actinomycetia	o__Micrococcales	f__Microbacteriaceae	g__Protaetiibacter	s__Protaetiibacter_sp._SSC-01
g_L_d5_k97_133289_1	3.2.1.21	beta-glucosidase [EC:3.2.1.21]	0	0	0	0.233044	0.2615	0	0.241484	0.938765	0.242321	0.405457	0	0.197245	0	0.400997	0.968848	0.181118	0.195265	0.217868	0.474685	0	d__Bacteria	k__unclassified_d__Bacteria	p__Proteobacteria	c__unclassified_p__Proteobacteria	o__unclassified_p__Proteobacteria	f__unclassified_p__Proteobacteria	g__unclassified_p__Proteobacteria	s__Proteobacteria_bacterium
g_L_d9_k97_163320_1	3.2.1.21	beta-glucosidase [EC:3.2.1.21]	0	0	0	0	0	0	0	0	0	0	0	0	0	0.136986	0	0.123745	0.266822	0	0.324319	0	d__Bacteria	k__unclassified_d__Bacteria	p__Proteobacteria	c__Gammaproteobacteria	o__Xanthomonadales	f__Xanthomonadaceae	g__Stenotrophomonas	s__Stenotrophomonas_sp._HMWF022
g_H_d5_k97_204422_1	3.2.1.21	beta-glucosidase [EC:3.2.1.21]	0	0.174871	0.609712	0.165386	1.11349	0.170573	0.171376	0	0	0.431616	0	0	0	0	0	0	0	0	0	0	d__Bacteria	k__unclassified_d__Bacteria	p__Bacteroidota	c__Bacteroidia	o__Bacteroidales	f__Dysgonomonadaceae	g__Dysgonomonas	s__Dysgonomonas_mossii
g_H_d5_k97_178824_1	3.2.1.21	beta-glucosidase [EC:3.2.1.21]	0	0.185651	0.161824	0.175581	0.985104	0.543265	0.18194	0	0.365141	0.305482	0	0.148609	0.153852	0.755302	0.291982	0.409376	0.441353	0.328294	0.17882	0.74151	d__Bacteria	k__unclassified_d__Bacteria	p__Actinobacteria	c__Actinomycetia	o__Micrococcales	f__Sanguibacteraceae	g__Sanguibacter	s__Sanguibacter_hominis
g_H_d5_k97_35175_1	3.2.1.21	beta-glucosidase [EC:3.2.1.21]	0	0.224938	0	0.106369	0.954856	0.109705	0.110221	0.107121	0.221206	0.277595	0	0	0	0	0	0.0826678	0	0.198884	0.108331	0	d__Bacteria	k__unclassified_d__Bacteria	p__Proteobacteria	c__Alphaproteobacteria	o__Sphingomonadales	f__Erythrobacteraceae	g__Croceibacterium	s__Croceibacterium_sp._LX-88
g_H_d5_k97_3953_1	3.2.1.21	beta-glucosidase [EC:3.2.1.21]	0	0	0.100967	0	0	0	0	0.110325	0	0	0	0	0	0	0	0	0	0	0	0	d__Bacteria	k__unclassified_d__Bacteria	p__Proteobacteria	c__Alphaproteobacteria	o__Caulobacterales	f__Caulobacteraceae	g__Asticcacaulis	s__Asticcacaulis_tiandongensis
g_H_d7_k97_30421_1	3.2.1.21	beta-glucosidase [EC:3.2.1.21]	0.15751	0.402152	0.420647	0.304272	0.170712	0.86299	0.472935	0.536238	0.94915	0.794071	0	0.51506	0.266615	0.327223	0.252993	0.295593	0.254945	0.0711142	0.232413	0.562184	d__Bacteria	k__unclassified_d__Bacteria	p__Bacteroidota	c__Sphingobacteriia	o__Sphingobacteriales	f__Sphingobacteriaceae	g__Parapedobacter	s__Parapedobacter_sp._SGR-10
g_L_d3_k97_72815_2	3.2.1.21	beta-glucosidase [EC:3.2.1.21]	0	0	0	0	0	0	0	0	0	0	0	0	1.2342	0	0.234227	0	0	0	0	0	d__Bacteria	k__unclassified_d__Bacteria	p__Proteobacteria	c__Alphaproteobacteria	o__Hyphomicrobiales	f__Kaistiaceae	g__Kaistia	s__Kaistia_adipata
g_H_d7_k97_134804_1	3.2.1.21	beta-glucosidase [EC:3.2.1.21]	0	0.222172	0.193659	0	0	0	0	0	0	0	0	0	0.184118	0.180777	0	0	0.176059	0	0.213997	0	d__Bacteria	k__unclassified_d__Bacteria	p__Bacteroidota	c__Sphingobacteriia	o__Sphingobacteriales	f__Sphingobacteriaceae	g__Arcticibacter	s__Arcticibacter_tournemirensis
g_H_d5_k97_81094_1	3.2.1.21	beta-glucosidase [EC:3.2.1.21]	0	0.338813	0.369162	0.720981	0.359563	0.165243	0.49806	0.484051	0.583084	0.975632	0	0.813634	0.0701949	0.275685	0.0666083	0.186778	0.335612	0.149784	0.734279	0.422893	d__Bacteria	k__unclassified_d__Bacteria	p__Bacteroidota	c__Sphingobacteriia	o__Sphingobacteriales	f__Sphingobacteriaceae	g__Parapedobacter	s__Parapedobacter_sp._SGR-10
g_H_d5_k97_89441_1	3.2.1.21	beta-glucosidase [EC:3.2.1.21]	0.23281	0	0.621746	0	0.252325	0	0.466021	0	0.233818	0.195615	0	0	0	0	0	0	0	0	0	0	d__Bacteria	k__unclassified_d__Bacteria	p__Actinobacteria	c__Actinomycetia	o__Micrococcales	f__Microbacteriaceae	g__Protaetiibacter	s__Protaetiibacter_sp._SSC-01
g_L_d3_k97_2754_1	3.2.1.21	beta-glucosidase [EC:3.2.1.21]	0.065694	0.268367	0.175443	0	0	0	0.197252	0.191703	0.131957	0	0	0.268526	0.444799	0.109182	0.316554	0.295885	0.106332	0.0593205	0.193869	0.0669929	d__Bacteria	k__unclassified_d__Bacteria	p__Bacteroidota	c__Sphingobacteriia	o__Sphingobacteriales	f__Sphingobacteriaceae	g__Pararcticibacter	s__Pararcticibacter_amylolyticus
g_L_d3_k97_177520_1	3.2.1.21	beta-glucosidase [EC:3.2.1.21]	0.193725	0	0	0.187116	0	0.578954	0.193892	0	0	0	0	0.158372	0.491876	0	0.311163	0.145423	0	0	0.190567	0	d__Bacteria	k__unclassified_d__Bacteria	p__Bacteroidota	c__Sphingobacteriia	o__Sphingobacteriales	f__Sphingobacteriaceae	g__Arcticibacter	s__Arcticibacter_tournemirensis
g_L_d3_k97_16919_1	3.2.1.21	beta-glucosidase [EC:3.2.1.21]	0.230786	0.235696	0.61634	0	0.250131	0	0	0	0.231785	0	0.396317	0.377338	0.585974	0.383562	0	0.173243	0.560326	0	0.227023	0	d__Bacteria	k__unclassified_d__Bacteria	p__Bacteroidota	c__Sphingobacteriia	o__Sphingobacteriales	f__Sphingobacteriaceae	g__Arcticibacter	s__Arcticibacter_tournemirensis
g_L_d3_k97_2416_1	3.2.1.21	beta-glucosidase [EC:3.2.1.21]	0	0.0518261	0.0451747	0.0490151	0	0	0	0	0	0	0.0435721	0	0.171796	0	0.0815092	0.0380936	0	0.0458231	0.0998382	0.1035	d__Bacteria	k__unclassified_d__Bacteria	p__Proteobacteria	c__Gammaproteobacteria	o__Xanthomonadales	f__Xanthomonadaceae	g__Stenotrophomonas	s__Stenotrophomonas_maltophilia
g_L_d5_k97_3963_1	3.2.1.21	beta-glucosidase [EC:3.2.1.21]	0.207347	0	0	0	0.449454	0	0	0.201688	0.416489	0	0	0	0	0.172303	0.499562	0	0.335612	0	0	0	d__Bacteria	k__unclassified_d__Bacteria	p__Proteobacteria	c__Alphaproteobacteria	o__Sphingomonadales	f__Sphingomonadaceae	g__Rhizorhabdus	s__Rhizorhabdus_sp.
g_L_d5_k97_173801_1	3.2.1.21	beta-glucosidase [EC:3.2.1.21]	0	0	0.148593	0.161226	0	0	0.167064	0.162365	0.335287	0	0.143322	0.136459	0.423818	0.554838	1.20649	0.501206	0	0	0.820996	0.340442	d__Bacteria	k__unclassified_d__Bacteria	p__Bacteroidota	c__Sphingobacteriia	o__Sphingobacteriales	f__Sphingobacteriaceae	g__Pararcticibacter	s__Pararcticibacter_amylolyticus
g_L_d5_k97_156047_1	3.2.1.21	beta-glucosidase [EC:3.2.1.21]	0	0	0	0	0	0	0	0	0	0	0.155022	0.73799	0.458415	0.150033	1.44998	0.406591	0.292233	0.489091	0.177603	0.368233	d__Eukaryota	k__Fungi	p__Mucoromycota	c__Mucoromycetes	o__Mucorales	f__Rhizopodaceae	g__Rhizopus	s__Rhizopus_arrhizus
g_L_d3_k97_167400_1	3.2.1.21	beta-glucosidase [EC:3.2.1.21]	0.149103	0	0	0.288032	0	0	0.149231	0	0.149749	0	0.384071	0.487571	0.883351	0.37171	0.119745	0.111927	0.120669	0	0.586689	0.304103	d__Bacteria	k__unclassified_d__Bacteria	p__Bacteroidota	c__Sphingobacteriia	o__Sphingobacteriales	f__Sphingobacteriaceae	g__Arcticibacter	s__Arcticibacter_tournemirensis
g_L_d5_k97_149809_1	3.2.1.21	beta-glucosidase [EC:3.2.1.21]	0	0	0	0	0	0	0	0	0	0	0	0.166899	0.345575	0	0.163959	0	0.330449	0	0.200828	0	d__Bacteria	k__unclassified_d__Bacteria	p__Proteobacteria	c__Alphaproteobacteria	o__Caulobacterales	f__Caulobacteraceae	g__Phenylobacterium	s__Phenylobacterium_sp._RIFCSPHIGHO2_01_FULL_69_31
g_H_d7_k97_24778_1	3.2.1.21	beta-glucosidase [EC:3.2.1.21]	0	0	0.178988	0	0	0.400589	0.201236	0	0.201934	0.168941	0	0	0	0	0.161475	0.150931	0	0	0	0.205039	d__Bacteria	k__unclassified_d__Bacteria	p__Proteobacteria	c__Alphaproteobacteria	o__Sphingomonadales	f__Erythrobacteraceae	g__Croceibacterium	s__Croceibacterium_sp._LX-88
g_L_d5_k97_83470_1	3.2.1.21	beta-glucosidase [EC:3.2.1.21]	0.10449	0.106713	0.279051	0.302774	0.113248	0.41636	0.10458	0	0.209884	0.263388	0.538305	0.427105	0.0884345	0.34732	0.755244	0.23531	0.253691	0	0.308358	0.106556	d__Bacteria	k__unclassified_d__Bacteria	p__Bacteroidota	c__Sphingobacteriia	o__Sphingobacteriales	f__Sphingobacteriaceae	g__Arcticibacter	s__Arcticibacter_tournemirensis
g_H_d7_k97_176008_4	3.2.1.21	beta-glucosidase [EC:3.2.1.21]	0	0.153715	0.312636	0.53305	0.217505	0.849643	0.451926	0.92723	0.604657	0.758796	0	0	0	0	0	0	0	0	0	0	d__Bacteria	k__unclassified_d__Bacteria	p__Actinobacteria	c__Actinomycetia	o__Micrococcales	f__Cellulomonadaceae	g__Cellulomonas	s__Cellulomonas_sp._A375-1
g_L_d3_k97_123168_2	3.2.1.21	beta-glucosidase [EC:3.2.1.21]	0	0.203797	0.177642	0	0.216279	0	0.59917	0.388211	0.601247	0.16767	0.68536	0.163135	0	0.165826	0.320521	0.748983	0.161497	0	0.196298	0	d__Bacteria	k__unclassified_d__Bacteria	p__Bacteroidota	c__Sphingobacteriia	o__Sphingobacteriales	f__Sphingobacteriaceae	g__Arcticibacter	s__Arcticibacter_tournemirensis
g_H_d7_k97_184152_1	3.2.1.21	beta-glucosidase [EC:3.2.1.21]	0	0	0	0	0.180912	0.166282	0.835321	0	0.50293	0	0	0	0	0	0	0	0	0	0	0	d__Bacteria	k__unclassified_d__Bacteria	p__Proteobacteria	c__Alphaproteobacteria	o__Sphingomonadales	f__Erythrobacteraceae	g__Croceibacterium	s__Croceibacterium_sp._LX-88
g_L_d3_k97_132859_1	3.2.1.21	beta-glucosidase [EC:3.2.1.21]	0	0.39	0.339947	0.184424	0	0.190208	0.191102	0	0.383529	0.160433	0.327888	0.156093	0.646399	0.158668	0.153343	0	0.154526	0	0	0	d__Bacteria	k__unclassified_d__Bacteria	p__Bacteroidota	c__Sphingobacteriia	o__Sphingobacteriales	f__Sphingobacteriaceae	g__Arcticibacter	s__Arcticibacter_tournemirensis
g_L_d5_k97_128760_1	3.2.1.21	beta-glucosidase [EC:3.2.1.21]	0	0	0	0	0	0	0.133483	0	0.267892	0	0	0.218059	0.112876	0.221656	0.428435	0.200231	0.107935	0	0	0	d__Bacteria	k__unclassified_d__Bacteria	p__Bacteroidota	c__Sphingobacteriia	o__Sphingobacteriales	f__Sphingobacteriaceae	g__Mucilaginibacter	s__Mucilaginibacter_aquatilis
g_L_d5_k97_42517_1	3.2.1.21	beta-glucosidase [EC:3.2.1.21]	0	0	0	0	0.239709	0	0.11068	0.107567	0.111064	0	0	0.723231	0.0935931	0.091895	0.88811	0.664098	0.357986	0.299568	0.435128	0.338314	d__Bacteria	k__unclassified_d__Bacteria	p__Proteobacteria	c__Alphaproteobacteria	o__Caulobacterales	f__Caulobacteraceae	g__Phenylobacterium	s__Phenylobacterium_deserti
g_H_d7_k97_94635_1	3.2.1.21	beta-glucosidase [EC:3.2.1.21]	0.185597	0.568637	0.495658	0.896325	0.804617	0.369775	0.55727	0.180532	0.372801	0.467836	0	0	0	0	0	0	0	0	0	0	d__Bacteria	k__unclassified_d__Bacteria	p__Actinobacteria	c__Actinomycetia	o__Micrococcales	f__Microbacteriaceae	g__Protaetiibacter	s__Protaetiibacter_sp._SSC-01
g_L_d5_k97_165693_1	3.2.1.21	beta-glucosidase [EC:3.2.1.21]	0.296541	0.30285	0.0659954	0.0716058	0.321397	0.147703	0.222597	0.432671	0.297824	0.249164	0	0.363636	0.501952	0.431239	0.714458	0.222603	0.239991	0.0669427	0.0729265	0.302404	d__Bacteria	k__unclassified_d__Bacteria	p__Bacteroidota	c__Sphingobacteriia	o__Sphingobacteriales	f__Sphingobacteriaceae	g__Arcticibacter	s__Arcticibacter_tournemirensis
g_L_d5_k97_137533_1	3.2.1.21	beta-glucosidase [EC:3.2.1.21]	0	0	0	0	0	0	0	0	0	0	0	0	0.202364	0	0.768096	0.538458	0	0.215905	0.235204	0.24383	d__Bacteria	k__unclassified_d__Bacteria	p__Proteobacteria	c__Betaproteobacteria	o__Burkholderiales	f__Oxalobacteraceae	g__Herbaspirillum	s__unclassified_g__Herbaspirillum
g_H_d7_k97_56047_2	3.2.1.21	beta-glucosidase [EC:3.2.1.21]	0.175764	1.31636	0.88664	1.0186	0.63499	1.22564	1.05549	1.36774	1.17683	1.08301	0.0503051	0.383169	0.198343	0.243431	0.42347	0.26388	0.806061	0.95227	1.26792	1.01569	d__Bacteria	k__unclassified_d__Bacteria	p__Bacteroidota	c__Chitinophagia	o__Chitinophagales	f__Chitinophagaceae	g__Chitinophaga	s__Chitinophaga_terrae_(ex_Kim_and_Jung_2007)
g_L_d5_k97_49559_1	3.2.1.21	beta-glucosidase [EC:3.2.1.21]	0.140798	0.143793	0	0.135994	0.2289	0.0701297	0.281838	0.27391	0.141407	0.0591516	0.181339	0.633067	0.297909	0.234003	0.339225	0.52846	0.227896	0.127138	0.207753	0.287163	d__Bacteria	k__unclassified_d__Bacteria	p__Bacteroidota	c__Sphingobacteriia	o__Sphingobacteriales	f__Sphingobacteriaceae	g__Arcticibacter	s__Arcticibacter_tournemirensis
g_L_d3_k97_171791_1	3.2.1.21	beta-glucosidase [EC:3.2.1.21]	0	0	0	0	0	0	0	0	0	0	0	0	0	0	0	0.112559	0	0	0	0	d__Bacteria	k__unclassified_d__Bacteria	p__Proteobacteria	c__Betaproteobacteria	o__Burkholderiales	f__Comamonadaceae	g__Pseudacidovorax	s__Pseudacidovorax_intermedius
g_H_d7_k97_111787_1	3.2.1.21	beta-glucosidase [EC:3.2.1.21]	0.127598	0.325782	0.511147	0.123245	0.414881	0.063555	1.08552	0.186173	0.768902	0.268031	0	0	0	0	0	0	0	0	0	0	d__Bacteria	k__unclassified_d__Bacteria	p__Actinobacteria	c__Actinomycetia	o__Micrococcales	f__Microbacteriaceae	g__Protaetiibacter	s__Protaetiibacter_sp._SSC-01
g_L_d3_k97_124049_1	3.2.1.21	beta-glucosidase [EC:3.2.1.21]	0	0.121005	0	0	0.128415	0.236061	0.355757	0	0.35699	0.199109	0	0	0.401113	0.590754	0.0951547	0.266825	0.191778	0.213977	0.699313	0.604132	d__Bacteria	k__unclassified_d__Bacteria	p__Verrucomicrobia	c__Opitutae	o__unclassified_c__Opitutae	f__unclassified_c__Opitutae	g__unclassified_c__Opitutae	s__Opitutae_bacterium
g_L_d5_k97_122224_1	3.2.1.21	beta-glucosidase [EC:3.2.1.21]	0	0	0.190535	0	0	0.213217	0	0	0.214962	0.17984	0.367552	0	0.181148	0.355723	0.515677	0.321338	0.346438	0.38654	0.210546	0.218267	d__Bacteria	k__unclassified_d__Bacteria	p__Firmicutes	c__Clostridia	o__Eubacteriales	f__unclassified_o__Eubacteriales	g__unclassified_o__Eubacteriales	s__Clostridiales_bacterium
g_L_d5_k97_166664_1	3.2.1.21	beta-glucosidase [EC:3.2.1.21]	0	0	0	0.39744	0	0	0.205916	0	0	0	0	0	0.348254	0	0.16523	0.154441	0	0.185779	0	0.209807	d__Bacteria	k__unclassified_d__Bacteria	p__Proteobacteria	c__Betaproteobacteria	o__Burkholderiales	f__Comamonadaceae	g__Pseudacidovorax	s__Pseudacidovorax_sp.
g_L_d3_k97_65183_1	3.2.1.21	beta-glucosidase [EC:3.2.1.21]	0	0	0	0.0726201	0.0814874	0.0748977	0	0	0.0755107	0	0.387335	0.491715	0.636327	0.0624782	0	0.056439	0	0	0	0	d__Bacteria	k__unclassified_d__Bacteria	p__Proteobacteria	c__Alphaproteobacteria	o__Hyphomicrobiales	f__Kaistiaceae	g__Kaistia	s__Kaistia_adipata
g_H_d9_k97_157617_1	3.2.1.21	beta-glucosidase [EC:3.2.1.21]	0	0.120467	0.105006	0.569664	0.767068	0.117506	0.354176	0.229476	0.710808	0.594671	0	0	0	0	0	0	0	0	0	0	d__Bacteria	k__unclassified_d__Bacteria	p__Actinobacteria	c__Actinomycetia	o__Micrococcales	f__Microbacteriaceae	g__Protaetiibacter	s__Protaetiibacter_sp._SSC-01
g_L_d8_k97_25619_1	3.2.1.21	beta-glucosidase [EC:3.2.1.21]	0	0	0	0	0	0	0	0	0	0	0	0	0	0	0.167832	0.156874	0.338254	0.377409	0	0	d__Bacteria	k__unclassified_d__Bacteria	p__Proteobacteria	c__Alphaproteobacteria	o__Sphingomonadales	f__Sphingomonadaceae	g__Sphingopyxis	s__Sphingopyxis_sp.
g_H_d9_k97_47549_1	3.2.1.21	beta-glucosidase [EC:3.2.1.21]	0.257674	0.263156	1.14691	0.248882	0	0.256688	0.257895	0	1.03516	0.216506	0	0	0	0	0	0	0	0	0	0	d__Bacteria	k__unclassified_d__Bacteria	p__Actinobacteria	c__Actinomycetia	o__Micrococcales	f__Microbacteriaceae	g__Microbacterium	s__Microbacterium_sp._14-71-5
g_L_d2_k97_27572_2	3.2.1.21	beta-glucosidase [EC:3.2.1.21]	0.292456	0.186674	0.61832	1.51832	0.435834	0.327755	0.256119	0.0711186	0.0734305	0.061433	0.847496	0.926452	1.85639	0.0911356	0.029359	0.0274421	0.0591712	0	0	0.0372798	d__Bacteria	k__unclassified_d__Bacteria	p__Firmicutes	c__Bacilli	o__Bacillales	f__Paenibacillaceae	g__Paenibacillus	s__Paenibacillus_kobensis
g_H_d2_k97_174932_1	3.2.1.21	beta-glucosidase [EC:3.2.1.21]	0	0.834001	0	0	0	0	0	0	0	0	0	0.333799	0	0.169652	0	0	0	0	0	0	d__Bacteria	k__unclassified_d__Bacteria	p__Firmicutes	c__Bacilli	o__Bacillales	f__Paenibacillaceae	g__Cohnella	s__Cohnella_phaseoli
g_H_d9_k97_117147_1	3.2.1.21	beta-glucosidase [EC:3.2.1.21]	0	0.343102	0	0	0	0	0.336243	0.163393	0.506113	0.14114	0	0	0	0	0	0	0	0	0.165238	0	d__Bacteria	k__unclassified_d__Bacteria	p__Proteobacteria	c__Alphaproteobacteria	o__Sphingomonadales	f__Erythrobacteraceae	g__Croceibacterium	s__Croceibacterium_sp._LX-88
g_H_d2_k97_83116_1	3.2.1.21	beta-glucosidase [EC:3.2.1.21]	0	1.00856	0.21978	0.119232	0.267582	0.122972	0	0	0	0	0	0	0	0	0	0	0	0	0	0	d__Bacteria	k__unclassified_d__Bacteria	p__Firmicutes	c__Bacilli	o__Bacillales	f__Paenibacillaceae	g__Cohnella	s__Cohnella_xylanilytica
g_H_d9_k97_62923_1	3.2.1.21	beta-glucosidase [EC:3.2.1.21]	0	0	0.274725	0.29808	0	0.204953	0.205916	0.100062	0.41326	0.259304	0	0	0	0	0	0	0	0	0	0	d__Bacteria	k__unclassified_d__Bacteria	p__Proteobacteria	c__Alphaproteobacteria	o__Sphingomonadales	f__Erythrobacteraceae	g__Altererythrobacter	s__Altererythrobacter_sp._Root672
g_L_d2_k97_39792_165	3.2.1.21	beta-glucosidase [EC:3.2.1.21]	0.435088	0.29623	0.580976	0.630366	0.392965	0.722374	0.25402	0.458482	0.546215	0.335112	1.49431	2.22305	3.71304	3.34438	3.9601	3.10275	3.34511	2.8811	2.88896	2.51425	d__Bacteria	k__unclassified_d__Bacteria	p__Bacteroidota	c__Sphingobacteriia	o__Sphingobacteriales	f__Sphingobacteriaceae	g__Pedobacter	s__Pedobacter_chitinilyticus
g_L_d2_k97_39792_37	3.2.1.21	beta-glucosidase [EC:3.2.1.21]	0.536772	0.609102	0.584022	0.518458	0.904968	0.415893	0.298463	0.522122	0.838593	0.601353	1.58749	2.87667	5.24963	4.26228	4.69401	5.59633	5.11638	5.3855	3.81348	3.83169	d__Bacteria	k__unclassified_d__Bacteria	p__Bacteroidota	c__Sphingobacteriia	o__Sphingobacteriales	f__Sphingobacteriaceae	g__Pedobacter	s__Pedobacter_chitinilyticus
g_L_d8_k97_91193_1	3.2.1.21	beta-glucosidase [EC:3.2.1.21]	0.182617	0.24867	0.325133	1.05832	0.527799	0.788315	0.548323	0.828956	0.672496	0.664913	0.0522666	0.199054	0.206077	0.354091	0.439981	0.456948	0.591169	0.879467	0.2994	0.248304	d__Bacteria	k__unclassified_d__Bacteria	p__Proteobacteria	c__Alphaproteobacteria	o__Hyphomicrobiales	f__Devosiaceae	g__Devosia	s__Devosia_sp.
g_H_d9_k97_144018_1	3.2.1.21	beta-glucosidase [EC:3.2.1.21]	0	0	0	0	0.216279	0.397577	0.399447	0.582317	0.601247	0	0.17134	0.326269	0.675559	0.497477	0.320521	0.44939	0	0	0.196298	0	d__Bacteria	k__unclassified_d__Bacteria	p__Bacteroidota	c__Sphingobacteriia	o__Sphingobacteriales	f__Sphingobacteriaceae	g__Arcticibacter	s__Arcticibacter_tournemirensis
g_H_d2_k97_110163_1	3.2.1.21	beta-glucosidase [EC:3.2.1.21]	0	0.880034	0.306836	0.16646	0.186786	0.0858405	0.172488	0	0.0865431	0	0	0.0704445	0.0729297	0	0	0	0	0	0	0	d__Bacteria	k__unclassified_d__Bacteria	p__Firmicutes	c__Bacilli	o__Bacillales	f__Paenibacillaceae	g__Cohnella	s__Cohnella_phaseoli
g_L_d8_k97_24098_1	3.2.1.21	beta-glucosidase [EC:3.2.1.21]	0	0	0.0996892	0.108164	0.121372	0.334669	0.112081	0.326785	0.674817	0.282281	0	0.183096	0.0947779	0.0930583	0.359741	0.0840631	0.271888	0.404481	0.550795	0	d__Bacteria	k__unclassified_d__Bacteria	p__Proteobacteria	c__unclassified_p__Proteobacteria	o__unclassified_p__Proteobacteria	f__unclassified_p__Proteobacteria	g__unclassified_p__Proteobacteria	s__Proteobacteria_bacterium
g_L_d2_k97_8849_1	3.2.1.21	beta-glucosidase [EC:3.2.1.21]	0.100152	0.102283	0.178312	0.0967354	0.108547	0.199539	0.100239	0	0.100586	0.0841516	0	0.982502	0	0.166451	0.0804326	0.225543	0	0.0904358	0.197039	0	d__Bacteria	k__unclassified_d__Bacteria	p__Bacteroidota	c__Sphingobacteriia	o__Sphingobacteriales	f__Sphingobacteriaceae	g__Arcticibacter	s__Arcticibacter_tournemirensis
g_L_d8_k97_162569_1	3.2.1.21	beta-glucosidase [EC:3.2.1.21]	0	0.203797	0	0	0	0	0	0	0	0	0	0	0	0	0	0.149797	0	0.540575	0	0	d__Bacteria	k__unclassified_d__Bacteria	p__Proteobacteria	c__Alphaproteobacteria	o__Sphingomonadales	f__Sphingomonadaceae	g__Sphingopyxis	s__Sphingopyxis_sp._113P3
g_H_d2_k97_148797_1	3.2.1.21	beta-glucosidase [EC:3.2.1.21]	0	0.343102	0.299068	0	0	0	0	0	0	0	0	0	0	0	0	0	0	0	0	0	d__Bacteria	k__unclassified_d__Bacteria	p__Firmicutes	c__Bacilli	o__Bacillales	f__Paenibacillaceae	g__Cohnella	s__Cohnella_phaseoli
g_L_d8_k97_118953_1	3.2.1.21	beta-glucosidase [EC:3.2.1.21]	0	0	0.141475	0	0.172246	0.158317	0.159061	0.154587	0.159612	0.133534	0.272913	0.129922	0.134505	0	0.255265	0.238598	0.257235	0.717529	0.156333	0.4862	d__Bacteria	k__unclassified_d__Bacteria	p__Bacteroidota	c__Chitinophagia	o__Chitinophagales	f__Chitinophagaceae	g__Chitinophaga	s__Chitinophaga_lutea
g_L_d8_k97_73726_2	3.2.1.21	beta-glucosidase [EC:3.2.1.21]	0.0544977	0	0	0.157915	0.177197	0.162868	0	0.265052	0.0547336	0.183164	0	0	0.0922479	0	0.131302	0.0409095	0.0882101	0.196842	0.214437	0.11115	d__Bacteria	k__unclassified_d__Bacteria	p__Proteobacteria	c__Betaproteobacteria	o__Burkholderiales	f__Comamonadaceae	g__Xenophilus	s__Xenophilus_azovorans
g_H_d9_k97_88190_1	3.2.1.21	beta-glucosidase [EC:3.2.1.21]	0.192322	0	0.171205	0.18576	0.208442	0	0.192487	0.374146	1.35208	0.161595	0	0.471672	0.976624	0.479452	0.154454	0.288738	0.311292	0.173663	0.189186	0.392248	d__Bacteria	k__unclassified_d__Bacteria	p__Bacteroidota	c__Sphingobacteriia	o__Sphingobacteriales	f__Sphingobacteriaceae	g__Arcticibacter	s__Arcticibacter_tournemirensis
g_L_d8_k97_171070_1	3.2.1.21	beta-glucosidase [EC:3.2.1.21]	0.212323	0	0.567032	0	0	0	0.212506	0	0	0.892006	0.364612	0.347151	0.179699	0	0.341034	0.478151	0.5155	0.383448	0.208861	0.433042	d__Bacteria	k__unclassified_d__Bacteria	p__Proteobacteria	c__Alphaproteobacteria	o__Rhodobacterales	f__Rhodobacteraceae	g__Rhodobacter	s__Rhodobacter_sp._SGA-6-6
g_H_d2_k97_199838_1	3.2.1.21	beta-glucosidase [EC:3.2.1.21]	0.2602	0.797207	0	0.251322	0.564021	0	0	0.253098	0.261326	0.437258	0	0	0	0	0	0	0	0	0	0.265344	d__Bacteria	k__unclassified_d__Bacteria	p__Proteobacteria	c__Alphaproteobacteria	o__Sphingomonadales	f__Erythrobacteraceae	g__Croceibacterium	s__Croceibacterium_sp._LX-88
g_L_d8_k97_148952_1	3.2.1.21	beta-glucosidase [EC:3.2.1.21]	0	0	0	0	0	0	0	0	0	0	0	0	0	0	0	0	0.320584	0	0	0	d__Bacteria	k__unclassified_d__Bacteria	p__Proteobacteria	c__Alphaproteobacteria	o__Hyphomicrobiales	f__Devosiaceae	g__Devosia	s__Devosia_sp._DBB001
g_L_d2_k97_9655_1	3.2.1.21	beta-glucosidase [EC:3.2.1.21]	0	0.195	0.339947	0	0	0	0	0	0.191765	0	0	0.624372	0	0.158668	0.306686	0	0.154526	0.172413	0.37565	0.194713	d__Bacteria	k__unclassified_d__Bacteria	p__Proteobacteria	c__Alphaproteobacteria	o__Sphingomonadales	f__unclassified_o__Sphingomonadales	g__unclassified_o__Sphingomonadales	s__Sphingomonadales_bacterium
g_L_d8_k97_55526_1	3.2.1.21	beta-glucosidase [EC:3.2.1.21]	0.23281	0.237763	0	0	0	0	0.466021	0	0.935273	0	0.199897	0.380648	0	0.193463	0.186971	0.174763	0	0.63067	0	0	d__Bacteria	k__unclassified_d__Bacteria	p__Bacteroidota	c__Sphingobacteriia	o__Sphingobacteriales	f__Sphingobacteriaceae	g__Sphingobacterium	s__Sphingobacterium_puteale
g_H_d2_k97_146221_1	3.2.1.21	beta-glucosidase [EC:3.2.1.21]	0.235914	1.20467	3.15018	5.69664	6.26439	5.40528	6.96546	8.26113	7.22654	7.5325	0.506405	1.15717	1.69716	2.64658	4.1682	3.18767	3.05481	4.15402	2.43672	2.88695	d__Bacteria	k__unclassified_d__Bacteria	p__Proteobacteria	c__Alphaproteobacteria	o__Hyphomicrobiales	f__Devosiaceae	g__Devosia	s__Devosia_riboflavina
g_H_d2_k97_149549_1	3.2.1.21	beta-glucosidase [EC:3.2.1.21]	0	0.677626	0.393773	0	0	0.220324	0	0	0	0	0	0.180808	0	0	0	0	0	0	0	0	d__Bacteria	k__unclassified_d__Bacteria	p__Firmicutes	c__Bacilli	o__Bacillales	f__Paenibacillaceae	g__Cohnella	s__Cohnella_sp._LGH
g_L_d9_k97_94801_1	3.2.1.21	beta-glucosidase [EC:3.2.1.21]	0	0.534968	0	0	0	0	0.174758	0.169842	0.175364	0	0.149923	0.142743	0.147779	0.145097	0.280456	0.262144	0	0	0.858805	0.53418	d__Bacteria	k__unclassified_d__Bacteria	p__Bacteroidota	c__Sphingobacteriia	o__Sphingobacteriales	f__Sphingobacteriaceae	g__Pararcticibacter	s__Pararcticibacter_amylolyticus
g_L_d2_k97_47333_5	3.2.1.21	beta-glucosidase [EC:3.2.1.21]	0.253801	0.518402	0.580976	0.805468	1.02171	0.758493	0.653194	1.02277	1.20167	1.21859	1.61884	4.00148	3.74373	3.25399	2.47506	3.15719	2.75825	3.27397	2.99596	3.21676	d__Bacteria	k__unclassified_d__Bacteria	p__Proteobacteria	c__Gammaproteobacteria	o__Xanthomonadales	f__Xanthomonadaceae	g__Pseudoxanthomonas	s__Pseudoxanthomonas_suwonensis
g_L_d2_k97_169630_17	3.2.1.21	beta-glucosidase [EC:3.2.1.21]	0.116661	11.0207	9.45054	7.60595	6.76453	4.99724	5.77969	6.41146	4.80381	5.04817	0	8.77414	7.55327	7.31929	5.34037	4.11595	3.58773	3.89768	4.24608	3.92593	d__Bacteria	k__unclassified_d__Bacteria	p__Actinobacteria	c__Actinomycetia	o__Propionibacteriales	f__Nocardioidaceae	g__Nocardioides	s__Nocardioides_carbamazepini
g_L_d8_k97_82061_1	3.2.1.21	beta-glucosidase [EC:3.2.1.21]	0	0.133852	0.0583367	0.126592	0.284099	0.130562	0.0655882	0.0637433	0.131631	0.165186	0.0562672	0.0535726	0	0.217825	0.157886	0.0983849	0.159105	0.118348	0.0644634	0.200482	d__Bacteria	k__unclassified_d__Bacteria	p__Bacteroidota	c__Sphingobacteriia	o__Sphingobacteriales	f__Sphingobacteriaceae	g__Parapedobacter	s__Parapedobacter_pyrenivorans
g_L_d8_k97_61403_1	3.2.1.21	beta-glucosidase [EC:3.2.1.21]	0.219342	0	0	0	0	0	0	0	0.220292	0.368598	0	0.179313	0	0.182271	0.176154	0.164652	0	0.990309	0	0	d__Bacteria	k__unclassified_d__Bacteria	p__Proteobacteria	c__Alphaproteobacteria	o__Sphingomonadales	f__Sphingomonadaceae	g__Novosphingobium	s__Novosphingobium_sp._CCH12-A3
g_H_d2_k97_89646_1	3.2.1.21	beta-glucosidase [EC:3.2.1.21]	0	0.918815	0.400447	0	0	0	0	0	0	0	0	0	0	0	0	0	0	0	0	0	d__Bacteria	k__unclassified_d__Bacteria	p__Firmicutes	c__Bacilli	o__Bacillales	f__Paenibacillaceae	g__Cohnella	s__Cohnella_xylanilytica
g_H_d9_k97_136134_1	3.2.1.21	beta-glucosidase [EC:3.2.1.21]	0	0	0	0	0	0.489609	0.491911	0.239037	0.987233	0.412966	0	0	0	0	0	0	0	0	0	0	d__Bacteria	k__unclassified_d__Bacteria	p__Bacteroidota	c__Chitinophagia	o__Chitinophagales	f__Chitinophagaceae	g__Chitinophaga	s__Chitinophaga_sp._XS-30
g_H_d2_k97_195086_1	3.2.1.21	beta-glucosidase [EC:3.2.1.21]	0	0.710619	0.265465	0	0	0.198044	0	0	0	0	0	0	0	0	0	0	0	0	0	0	d__Bacteria	k__unclassified_d__Bacteria	p__Firmicutes	c__Bacilli	o__Bacillales	f__Paenibacillaceae	g__Cohnella	s__Cohnella_phaseoli
g_H_d8_k97_24499_1	3.2.1.21	beta-glucosidase [EC:3.2.1.21]	0	0.196413	0.684822	0	0.416885	0	0	0.935364	0	0.323191	0	0	0	0	0	0	0	0	0	0	d__Bacteria	k__unclassified_d__Bacteria	p__Bacteroidota	c__Bacteroidia	o__Bacteroidales	f__Dysgonomonadaceae	g__Dysgonomonas	s__Dysgonomonas_sp._37-18
g_L_d2_k97_13236_2	3.2.1.21	beta-glucosidase [EC:3.2.1.21]	0.164337	0.755249	2.99901	4.12698	7.30258	4.01085	4.19419	6.15429	6.10678	4.62573	0.141104	1.7465	1.4604	2.11672	2.5736	2.5906	1.92847	2.44848	3.07149	2.59758	d__Bacteria	k__unclassified_d__Bacteria	p__Proteobacteria	c__Alphaproteobacteria	o__Hyphomicrobiales	f__Devosiaceae	g__Devosia	s__Devosia_sp.
g_L_d2_k97_116973_4	3.2.1.21	beta-glucosidase [EC:3.2.1.21]	0.29555	1.02625	0.894539	0.799306	0.640647	0.471071	0.414126	0.17249	0.178098	0.148999	1.47185	1.35304	2.80154	0.14736	0.142414	0	0.191351	0	0.116293	0.120557	d__Bacteria	k__unclassified_d__Bacteria	p__Firmicutes	c__Bacilli	o__Bacillales	f__Paenibacillaceae	g__Paenibacillus	s__Paenibacillus_kobensis
g_L_d6_k97_66171_1	3.2.1.21	beta-glucosidase [EC:3.2.1.21]	0	0	0	0	0	0	0	0	0	0	0	0	0	0	0	0.442732	0	0	0	0	d__Bacteria	k__unclassified_d__Bacteria	p__Proteobacteria	c__Alphaproteobacteria	o__Hyphomicrobiales	f__Devosiaceae	g__Devosia	s__Devosia_nanyangense
g_L_d6_k97_66204_1	3.2.1.21	beta-glucosidase [EC:3.2.1.21]	0	0	0	0.233044	0	0	0.241484	0.234691	0.484642	0	0.621497	0.591734	0.408406	0.200498	0	0.362235	0	0.217868	0	0	d__Bacteria	k__unclassified_d__Bacteria	p__Proteobacteria	c__Alphaproteobacteria	o__Hyphomicrobiales	f__Rhizobiaceae	g__Rhizobium	s__Rhizobium_sp._NTR19
g_H_d8_k97_143601_1	3.2.1.21	beta-glucosidase [EC:3.2.1.21]	0.0562296	0.344556	0.450502	0.543112	0.304715	0.224058	0.28139	0.87512	0.451785	0.330723	0	0	0	0	0	0	0	0	0	0	d__Bacteria	k__unclassified_d__Bacteria	p__Actinobacteria	c__Actinomycetia	o__Micrococcales	f__Microbacteriaceae	g__Protaetiibacter	s__Protaetiibacter_sp._SSC-01
g_L_d6_k97_26542_1	3.2.1.21	beta-glucosidase [EC:3.2.1.21]	0	0	0	0	0	0	0	0	0	0	0.124526	0.118562	0.368235	0.120518	0.232947	0.217737	0.117372	0	0.142665	0.147897	d__Eukaryota	k__Fungi	p__Mucoromycota	c__Mucoromycetes	o__Mucorales	f__Rhizopodaceae	g__Rhizopus	s__Rhizopus_microsporus
g_H_d8_k97_21636_1	3.2.1.21	beta-glucosidase [EC:3.2.1.21]	0	0	0.355283	0.192743	0	0.198789	0.199723	0.776422	0.200416	0.16767	0.17134	0.163135	0.16889	0	0	0	0	0.180192	0	0.203497	d__Bacteria	k__unclassified_d__Bacteria	p__Proteobacteria	c__Alphaproteobacteria	o__Hyphomicrobiales	f__Devosiaceae	g__Devosia	s__Devosia_elaeis
g_H_d8_k97_202362_1	3.2.1.21	beta-glucosidase [EC:3.2.1.21]	0	0	0	0	0	0.053847	0	0	0	0.0454178	0	0	0	0	0	0	0	0	0	0	d__Bacteria	k__unclassified_d__Bacteria	p__Proteobacteria	c__Alphaproteobacteria	o__Caulobacterales	f__Caulobacteraceae	g__Asticcacaulis	s__Asticcacaulis_tiandongensis
g_L_d6_k97_916_1	3.2.1.21	beta-glucosidase [EC:3.2.1.21]	0	0	0	0.0346417	0.0388717	0.0357282	0	0.0348865	0.0360207	0.120541	0	0.175921	0.364254	0.327842	0.576072	0.269229	0.609544	0.809644	0.141123	0.475469	d__Bacteria	k__unclassified_d__Bacteria	p__Bacteroidota	c__Chitinophagia	o__Chitinophagales	f__Chitinophagaceae	g__Pseudobacter	s__Pseudobacter_ginsenosidimutans
g_H_d8_k97_97858_2	3.2.1.21	beta-glucosidase [EC:3.2.1.21]	0	0	0.389445	0.140851	0	0.145269	0.145952	0.709232	0.292915	0.367585	0	0	0	0	0	0	0	0	0	0	d__unclassified	k__unclassified_d__unclassified	p__unclassified_d__unclassified	c__unclassified_d__unclassified	o__unclassified_d__unclassified	f__unclassified_d__unclassified	g__unclassified_d__unclassified	s__uncultured_organism
g_L_d6_k97_136120_1	3.2.1.21	beta-glucosidase [EC:3.2.1.21]	0	0	0.229382	0	0.279272	0	0.773686	1.00256	0.258789	0	0.44249	0.21065	0	0.214124	0.206938	0.58028	0.625607	0.232675	0	0	d__Bacteria	k__unclassified_d__Bacteria	p__Proteobacteria	c__Alphaproteobacteria	o__Rhodobacterales	f__Rhodobacteraceae	g__Tabrizicola	s__Tabrizicola_alkalilacus
g_L_d6_k97_31415_1	3.2.1.21	beta-glucosidase [EC:3.2.1.21]	0.0905815	0.0925086	0.161272	0.0874911	0.0981742	0.270705	0.815935	0.440547	0.0909737	0.0761098	0.155551	0.0740509	0.383317	0.376362	0.290985	0.611968	0.219923	0.0817934	0.0891047	0.277117	d__Bacteria	k__unclassified_d__Bacteria	p__Bacteroidota	c__Sphingobacteriia	o__Sphingobacteriales	f__Sphingobacteriaceae	g__Arcticibacter	s__Arcticibacter_tournemirensis
g_L_d6_k97_92035_2	3.2.1.21	beta-glucosidase [EC:3.2.1.21]	0	0.120467	0.367521	0.512698	0.767068	1.23381	1.06253	0.688428	0.88851	0.396447	0	0.433938	0.598996	1.61735	1.70517	1.10683	1.95699	2.60957	2.55275	1.98478	d__Bacteria	k__unclassified_d__Bacteria	p__Verrucomicrobia	c__Opitutae	o__Opitutales	f__Opitutaceae	g__Opitutus	s__Opitutus_sp.
g_L_d7_k97_151703_1	3.2.1.21	beta-glucosidase [EC:3.2.1.21]	0	0.583601	0.169567	0.24531	0.275264	0.126502	0.254193	0.370565	0	0.426797	0.109035	0.570972	0.161213	0.263814	0.101984	0.19065	0.308313	0.229335	0.312293	0.323746	d__Bacteria	k__unclassified_d__Bacteria	p__Bacteroidota	c__Sphingobacteriia	o__Sphingobacteriales	f__Sphingobacteriaceae	g__Parapedobacter	s__Parapedobacter_indicus
g_L_d6_k97_84730_1	3.2.1.21	beta-glucosidase [EC:3.2.1.21]	0.181783	0.278476	0.0809122	0	0	0.181088	0.454849	0.176822	0.273856	0.0763704	0.312167	0.668741	0.230778	0.604241	0.510968	0.545834	0	0.164147	0.357639	0.185378	d__Bacteria	k__unclassified_d__Bacteria	p__Bacteroidota	c__Sphingobacteriia	o__Sphingobacteriales	f__Sphingobacteriaceae	g__Mucilaginibacter	s__Mucilaginibacter_aquatilis
g_L_d6_k97_131634_2	3.2.1.21	beta-glucosidase [EC:3.2.1.21]	0	0	0.21048	0.513839	0.256259	0.588839	0.828251	0.804955	0.771757	0.546329	0	0.386582	0.700385	1.86655	1.47161	1.33115	1.57865	2.56201	1.6281	2.23031	d__Bacteria	k__unclassified_d__Bacteria	p__Verrucomicrobia	c__Opitutae	o__Opitutales	f__Opitutaceae	g__unclassified_f__Opitutaceae	s__Opitutaceae_bacterium_TSB47
g_L_d2_k97_168883_10	3.2.1.21	beta-glucosidase [EC:3.2.1.21]	0.623014	0.318134	2.21844	1.7451	1.48552	2.3584	1.87065	1.27262	1.68942	1.46574	1.33734	1.98634	1.21276	2.43328	1.20083	1.8707	0.90757	1.23765	1.96114	2.47779	d__Bacteria	k__unclassified_d__Bacteria	p__Actinobacteria	c__Actinomycetia	o__Micrococcales	f__Cellulomonadaceae	g__Cellulomonas	s__Cellulomonas_iranensis
g_L_d6_k97_74738_21	3.2.1.21	beta-glucosidase [EC:3.2.1.21]	0.848323	1.73274	4.36926	3.68721	5.05687	4.64793	4.48785	4.00797	3.5297	3.92035	0.468251	1.53563	1.74365	1.66166	1.55723	2.36528	1.17694	1.96976	1.37095	2.40991	d__Bacteria	k__unclassified_d__Bacteria	p__Proteobacteria	c__Alphaproteobacteria	o__Hyphomicrobiales	f__Devosiaceae	g__Pelagibacterium	s__Pelagibacterium_sp._SCN_63-126
g_L_d2_k97_13937_2	3.2.1.21	beta-glucosidase [EC:3.2.1.21]	0.329694	0.561181	1.76097	2.01682	2.20353	1.53269	1.97987	1.06899	2.0971	1.01574	1.03797	2.47066	1.81373	1.96347	0.838465	1.1962	1.60093	1.58777	1.24322	1.90521	d__Bacteria	k__unclassified_d__Bacteria	p__Actinobacteria	c__Actinomycetia	o__Micrococcales	f__Cellulomonadaceae	g__Cellulomonas	s__Cellulomonas_iranensis
g_H_d8_k97_111551_1	3.2.1.21	beta-glucosidase [EC:3.2.1.21]	0	0	0.161824	0	0	0.181088	0	0	0	0.152741	0	0	0	0	0	0	0.294235	0	0	0	d__Bacteria	k__unclassified_d__Bacteria	p__Bacteroidota	c__Sphingobacteriia	o__Sphingobacteriales	f__Sphingobacteriaceae	g__Arcticibacter	s__Arcticibacter_tournemirensis
g_H_d8_k97_138065_1	3.2.1.21	beta-glucosidase [EC:3.2.1.21]	0	0	0.485473	0.351163	0	0.181088	0.727759	0.530467	0.365141	0.610963	0	0	0	0	0	0	0	0	0	0	d__Bacteria	k__unclassified_d__Bacteria	p__Actinobacteria	c__Actinomycetia	o__Micrococcales	f__Microbacteriaceae	g__Protaetiibacter	s__Protaetiibacter_sp._SSC-01
g_L_d8_k97_144204_1	3.2.1.21	beta-glucosidase [EC:3.2.1.21]	0	0	0	0.205079	0	0	0	0.206528	0	0	0	0	0	0	0.341034	0	0.171833	0.575171	0	0	d__Bacteria	k__unclassified_d__Bacteria	p__Proteobacteria	c__Alphaproteobacteria	o__Sphingomonadales	f__Sphingomonadaceae	g__Novosphingobium	s__Novosphingobium_subterraneum
g_L_d6_k97_137492_6	3.2.1.21	beta-glucosidase [EC:3.2.1.21]	0	0.0376459	0.0328144	0	0.199757	0.293765	0.44272	0.322701	0.185106	0.309724	0	0.180808	0.374373	0.73516	0.296037	0.774781	0.536979	0.832135	0.688953	0.82699	d__Bacteria	k__unclassified_d__Bacteria	p__Verrucomicrobia	c__Opitutae	o__unclassified_c__Opitutae	f__unclassified_c__Opitutae	g__unclassified_c__Opitutae	s__Opitutae_bacterium
g_L_d2_k97_97508_180	3.2.1.21	beta-glucosidase [EC:3.2.1.21]	0.0620102	0.696625	2.87049	9.04408	9.27471	7.47454	9.49573	3.80003	3.61216	5.62714	4.41921	12.8255	17.739	20.3028	22.2111	17.9679	21.6297	19.038	13.1148	13.2164	d__Bacteria	k__unclassified_d__Bacteria	p__Candidatus_Saccharibacteria	c__unclassified_p__Candidatus_Saccharibacteria	o__unclassified_p__Candidatus_Saccharibacteria	f__unclassified_p__Candidatus_Saccharibacteria	g__unclassified_p__Candidatus_Saccharibacteria	s__Candidatus_Saccharibacteria_bacterium_32-50-13
g_L_d6_k97_73558_1	3.2.1.21	beta-glucosidase [EC:3.2.1.21]	0	0	0.132732	0	0.323203	0.148533	0	0.145034	0.449246	0.125282	0.512095	0.365678	0.378579	0	1.07771	0.447707	0.120669	0	0	0	d__Bacteria	k__unclassified_d__Bacteria	p__Bacteroidota	c__Sphingobacteriia	o__Sphingobacteriales	f__Sphingobacteriaceae	g__Arcticibacter	s__Arcticibacter_tournemirensis
g_H_d8_k97_86727_1	3.2.1.21	beta-glucosidase [EC:3.2.1.21]	0	0.720879	0.377016	0	0.153006	0.421897	0.706468	0.961236	0.567134	0.474472	0	0	0	0	0	0	0	0	0	0	d__Bacteria	k__unclassified_d__Bacteria	p__Actinobacteria	c__Actinomycetia	o__Micrococcales	f__Microbacteriaceae	g__Protaetiibacter	s__Protaetiibacter_sp._SSC-01
g_L_d8_k97_110567_1	3.2.1.21	beta-glucosidase [EC:3.2.1.21]	0	0	0	0	0	0.184887	0	0.180532	0	0	0	0	0	0	0	0	0	0.502772	0.182571	0.378533	d__Bacteria	k__unclassified_d__Bacteria	p__Proteobacteria	c__Alphaproteobacteria	o__Sphingomonadales	f__Erythrobacteraceae	g__Altererythrobacter	s__Altererythrobacter_sp._Root672
g_L_d1_k97_6689_2	3.2.1.21	beta-glucosidase [EC:3.2.1.21]	0.488099	0.498483	0.434508	0.353585	0.529012	0.364674	0.427454	0.178042	0.428936	0.461383	1.41444	0.99756	0.929477	0.963314	1.37198	0.915998	1.18506	1.32223	1.56046	1.55547	d__Bacteria	k__unclassified_d__Bacteria	p__Proteobacteria	c__Alphaproteobacteria	o__Sphingomonadales	f__Sphingomonadaceae	g__Sphingobium	s__unclassified_g__Sphingobium
g_H_d4_k97_169065_2	3.2.1.21	beta-glucosidase [EC:3.2.1.21]	0	0.321404	0.653693	0.911913	0.227392	0.836012	1.15492	0.510199	0.316071	0.528858	0	0	0	0	0	0	0	0	0	0	d__Bacteria	k__unclassified_d__Bacteria	p__Actinobacteria	c__Actinomycetia	o__Micrococcales	f__Microbacteriaceae	g__Protaetiibacter	s__Protaetiibacter_sp._SSC-01
g_H_d3_k97_18659_1	3.2.1.21	beta-glucosidase [EC:3.2.1.21]	0.329694	0.505063	0.880485	0.477669	0.178665	0.821083	0.659955	0.481044	0.827804	0.13851	0	0	0	0	0	0	0	0	0	0	d__Bacteria	k__unclassified_d__Bacteria	p__Actinobacteria	c__Actinomycetia	o__Micrococcales	f__Microbacteriaceae	g__Protaetiibacter	s__Protaetiibacter_sp._SSC-01
g_L_d4_k97_55716_1	3.2.1.21	beta-glucosidase [EC:3.2.1.21]	0.428071	0.218589	0.190535	0.206733	0.231976	0.852867	0.428439	0	0.644886	0.17984	0.551328	0.524925	0	0.711445	0.171892	0.321338	0.519657	0	0.631637	0	d__Bacteria	k__unclassified_d__Bacteria	p__Bacteroidota	c__Sphingobacteriia	o__Sphingobacteriales	f__Sphingobacteriaceae	g__Arcticibacter	s__Arcticibacter_tournemirensis
g_L_d1_k97_119822_2	3.2.1.21	beta-glucosidase [EC:3.2.1.21]	0.178924	0.0609102	0	0.0576065	0.193922	0.0594132	0.0596926	0.174041	0.299498	0.250564	1.17782	0.926385	1.21145	0.842543	1.58064	1.47743	0.965355	1.61565	0.880034	1.45969	d__Bacteria	k__unclassified_d__Bacteria	p__Bacteroidota	c__Sphingobacteriia	o__Sphingobacteriales	f__Sphingobacteriaceae	g__Sphingobacterium	s__Sphingobacterium_spiritivorum
g_H_d3_k97_213786_2	3.2.1.21	beta-glucosidase [EC:3.2.1.21]	0	0.225875	0	0	0	0.330486	0.11068	0	0.111064	0.0929173	0	0	0	0.18379	0.088811	0	0	0.0998561	0	0.112771	d__Bacteria	k__unclassified_d__Bacteria	p__Bacteroidota	c__Sphingobacteriia	o__Sphingobacteriales	f__Sphingobacteriaceae	g__Parapedobacter	s__Parapedobacter_indicus
g_L_d9_k97_164577_8	3.2.1.21	beta-glucosidase [EC:3.2.1.21]	2.07179	2.4442	2.98907	2.76015	2.43903	2.63321	3.11036	2.08474	3.12114	2.73124	1.50286	1.6645	0.634871	1.27639	2.06548	1.66248	0.953987	0.96765	1.61636	0.327841	d__Bacteria	k__unclassified_d__Bacteria	p__Bacteroidota	c__Flavobacteriia	o__Flavobacteriales	f__Flavobacteriaceae	g__Flavobacterium	s__Flavobacterium_anhuiense
g_H_d4_k97_77877_1	3.2.1.21	beta-glucosidase [EC:3.2.1.21]	0.446057	0	0	1.50793	0.241723	0.666526	0.22322	0.433883	0.223994	0.562189	0	0	0	0	0	0.16742	0	0.402781	0	0	d__Bacteria	k__unclassified_d__Bacteria	p__Proteobacteria	c__Alphaproteobacteria	o__Sphingomonadales	f__Erythrobacteraceae	g__Croceibacterium	s__Croceibacterium_sp._LX-88
g_L_d2_k97_19175_34	3.2.1.21	beta-glucosidase [EC:3.2.1.21]	0.367087	0.299917	0.196069	0.248194	0.198928	0.0365683	0.0367403	0.0357068	0.110603	0	2.01721	2.91093	1.98837	1.76927	1.26768	0.330671	0.534751	0.994418	0.433322	0.860993	d__Bacteria	k__unclassified_d__Bacteria	p__Actinobacteria	c__Actinomycetia	o__Micrococcales	f__Microbacteriaceae	g__Microbacterium	s__Microbacterium_sp._zg.B48
g_H_d4_k97_152005_1	3.2.1.21	beta-glucosidase [EC:3.2.1.21]	0	0	0.372069	0.605548	0	0	0.418318	0	0	0	0	0	0	0	0	0	0	0	0	0	d__Bacteria	k__unclassified_d__Bacteria	p__Bacteroidota	c__Bacteroidia	o__Bacteroidales	f__Bacteroidaceae	g__Bacteroides	s__Bacteroides_sp._SM23_62_1
g_H_d4_k97_54831_1	3.2.1.21	beta-glucosidase [EC:3.2.1.21]	0	0	0.412088	0.7452	0.334477	0.307429	0.463312	0.150093	0	0.259304	0	0	0	0	0	0	0.249758	0	0.303578	0.157355	d__Bacteria	k__unclassified_d__Bacteria	p__Proteobacteria	c__Alphaproteobacteria	o__Sphingomonadales	f__Erythrobacteraceae	g__Croceibacterium	s__Croceibacterium_sp._LX-88
g_L_d1_k97_46930_2	3.2.1.21	beta-glucosidase [EC:3.2.1.21]	0.873481	0.480342	2.2131	2.92043	1.82057	2.74429	2.3537	1.63393	2.09193	1.12912	1.61537	2.63659	1.5354	2.34507	1.18715	0.807006	2.06635	1.88083	1.25581	2.53521	d__Bacteria	k__unclassified_d__Bacteria	p__Actinobacteria	c__Actinomycetia	o__Micrococcales	f__Cellulomonadaceae	g__Cellulomonas	s__unclassified_g__Cellulomonas
g_L_d4_k97_105395_1	3.2.1.21	beta-glucosidase [EC:3.2.1.21]	0.0496082	0.0506636	0.132484	0.0958313	0.161299	0.148255	0.148953	0.0965086	0.149469	0.208413	0.127784	0.48666	0.209929	0.329792	0.199202	0.223435	0.0802959	0.179181	0.390395	0.252945	d__Bacteria	k__unclassified_d__Bacteria	p__Proteobacteria	c__Alphaproteobacteria	o__Caulobacterales	f__Caulobacteraceae	g__Phenylobacterium	s__Phenylobacterium_sp.
g_H_d3_k97_12117_1	3.2.1.21	beta-glucosidase [EC:3.2.1.21]	0	0.288351	0.502688	0.136356	0.153006	0.281265	0.141294	0.549278	0.42535	0.118618	0.121214	0.230818	0	0.234626	0	0.105973	0	0	0.416612	0	d__Bacteria	k__unclassified_d__Bacteria	p__Proteobacteria	c__Alphaproteobacteria	o__Sphingomonadales	f__Sphingomonadaceae	g__Sphingobium	s__Sphingobium_jiangsuense
g_H_d3_k97_157086_1	3.2.1.21	beta-glucosidase [EC:3.2.1.21]	0	0.346022	0.703764	0.218169	0.244809	0	0	0	0	0	0	0	0	0	0	0	0	0	0	0	d__Bacteria	k__unclassified_d__Bacteria	p__Firmicutes	c__Bacilli	o__Bacillales	f__Paenibacillaceae	g__Cohnella	s__Cohnella_sp._LGH
g_L_d1_k97_82474_1	3.2.1.21	beta-glucosidase [EC:3.2.1.21]	0.191627	0.195704	0	0	0.0519225	0	0.047948	0.0465994	0.0481142	0	0.41134	0.117492	0.405458	0.0796203	0.192371	0.17981	0.116313	0	0.0471258	0.048854	d__Bacteria	k__unclassified_d__Bacteria	p__Proteobacteria	c__Gammaproteobacteria	o__Xanthomonadales	f__Xanthomonadaceae	g__Stenotrophomonas	s__Stenotrophomonas_maltophilia
g_H_d4_k97_181465_1	3.2.1.21	beta-glucosidase [EC:3.2.1.21]	0	0.288351	0.377016	0.545423	0.153006	0.281265	0.565175	0.411958	0.992484	0.237236	0	0	0	0	0	0	0	0	0	0	d__Bacteria	k__unclassified_d__Bacteria	p__Actinobacteria	c__Actinomycetia	o__Micrococcales	f__Microbacteriaceae	g__Protaetiibacter	s__Protaetiibacter_sp._SSC-01
g_L_d2_k97_83558_28	3.2.1.21	beta-glucosidase [EC:3.2.1.21]	0.182785	0.410682	0.423061	0.282478	0.356592	0.218503	0.439061	0.391152	0.62416	0.552897	0.75333	2.12188	3.31057	3.18975	3.90475	3.84189	3.60945	3.06996	2.84092	2.31135	d__Bacteria	k__unclassified_d__Bacteria	p__Bacteroidota	c__Sphingobacteriia	o__Sphingobacteriales	f__Sphingobacteriaceae	g__Pedobacter	s__Pedobacter_chitinilyticus
g_L_d2_k97_76698_1	3.2.1.21	beta-glucosidase [EC:3.2.1.21]	0	0	0	0	0	0	0	0	0	0	0	0.638145	0.396394	0	0.250761	0.234388	0.63174	0.140973	0.153575	0.318413	d__Bacteria	k__unclassified_d__Bacteria	p__Proteobacteria	c__Alphaproteobacteria	o__Caulobacterales	f__Caulobacteraceae	g__Phenylobacterium	s__Phenylobacterium_sp._RIFCSPHIGHO2_01_FULL_69_31
g_L_d9_k97_97188_1	3.2.1.21	beta-glucosidase [EC:3.2.1.21]	0	0.121547	0.317843	0.229909	0	0.23712	0.238235	0.115767	0.597652	0.300002	0	0.194591	0.100728	0.395602	0.0955814	0.178681	0.192638	0.322405	0.468299	0.606841	d__Bacteria	k__unclassified_d__Bacteria	p__Proteobacteria	c__Betaproteobacteria	o__Burkholderiales	f__Alcaligenaceae	g__Pigmentiphaga	s__Pigmentiphaga_kullae
g_H_d1_k97_63995_2	3.2.1.21	beta-glucosidase [EC:3.2.1.21]	0.79735	0.814314	0.507003	0.330063	0.493821	0.283679	0.285013	0.276996	0.228801	0.191418	0	0	0.0482025	0.141984	0.0914792	0.0855062	0.138278	0.0514281	0.0560251	0.116159	d__Bacteria	k__unclassified_d__Bacteria	p__Proteobacteria	c__Gammaproteobacteria	o__Xanthomonadales	f__Xanthomonadaceae	g__Stenotrophomonas	s__Stenotrophomonas_sp._STM01
g_H_d4_k97_89690_1	3.2.1.21	beta-glucosidase [EC:3.2.1.21]	0	0.793318	0.11525	1.12543	0.841904	0.12897	0	0.125932	0	0	0	0.211677	0.219145	0	0	0	0	0.116905	0	0	d__Bacteria	k__unclassified_d__Bacteria	p__Firmicutes	c__Bacilli	o__Bacillales	f__Paenibacillaceae	g__Paenibacillus	s__Paenibacillus_contaminans
g_L_d4_k97_143336_1	3.2.1.21	beta-glucosidase [EC:3.2.1.21]	0	0	0	0	0	0	0.169192	0.164433	0	0.142039	0.290296	0.138197	0	0.421429	0.135762	0.126898	0	0	0.166291	0.172389	d__Bacteria	k__unclassified_d__Bacteria	p__Bacteroidota	c__Sphingobacteriia	o__Sphingobacteriales	f__Sphingobacteriaceae	g__Arcticibacter	s__Arcticibacter_tournemirensis
g_L_d1_k97_70838_1	3.2.1.21	beta-glucosidase [EC:3.2.1.21]	0	0	0	0.441981	0.247975	0.455843	0.228993	0.222552	0	0.192243	0.982251	0.187042	0.193641	0.190128	0	0	0	0.413198	0.225066	0.23332	d__Bacteria	k__unclassified_d__Bacteria	p__Proteobacteria	c__Alphaproteobacteria	o__Hyphomicrobiales	f__Rhizobiaceae	g__Rhizobium	s__Rhizobium_sp._NTR19
g_H_d4_k97_24852_1	3.2.1.21	beta-glucosidase [EC:3.2.1.21]	0	0.729751	0.181741	0.985957	0.110635	0.203376	0.408665	0.198585	0.10252	0.0857699	0.087647	0.0834497	0.0863937	0.508957	0.0819794	0.153253	0.0826121	0.18435	0.200828	0.104097	d__Bacteria	k__unclassified_d__Bacteria	p__Proteobacteria	c__Alphaproteobacteria	o__Hyphomicrobiales	f__Boseaceae	g__Bosea	s__Bosea_sp._Root483D1
g_L_d2_k97_51356_175	3.2.1.21	beta-glucosidase [EC:3.2.1.21]	0	0.0738557	0.289696	0.279399	0.117568	0.216122	0.108569	0.0703434	0.0363151	0.151908	0.0931399	2.89686	3.97835	3.12493	3.10718	2.5243	2.31179	2.67734	2.09857	2.54427	d__Bacteria	k__unclassified_d__Bacteria	p__Verrucomicrobia	c__Verrucomicrobiae	o__Verrucomicrobiales	f__Verrucomicrobiaceae	g__unclassified_f__Verrucomicrobiaceae	s__Verrucomicrobiaceae_bacterium
g_H_d3_k97_74890_1	3.2.1.21	beta-glucosidase [EC:3.2.1.21]	0.298207	0.304551	0.398197	0.288032	0	0.148533	0	0	0	0	0	0	0.378579	0	0	0	0	0	0	0	d__Bacteria	k__unclassified_d__Bacteria	p__Firmicutes	c__Bacilli	o__Bacillales	f__Paenibacillaceae	g__Cohnella	s__Cohnella_sp._LGH
g_L_d1_k97_120018_2	3.2.1.21	beta-glucosidase [EC:3.2.1.21]	0	0	0	0.0816397	0	0	0	0	0	0	0.653166	0.0690985	0.357681	0.210715	0.543048	0.190347	0.068405	0.152646	0.415727	0.430973	d__Bacteria	k__unclassified_d__Bacteria	p__Proteobacteria	c__Gammaproteobacteria	o__Xanthomonadales	f__Xanthomonadaceae	g__Stenotrophomonas	s__Stenotrophomonas_maltophilia
g_H_d3_k97_78406_1	3.2.1.21	beta-glucosidase [EC:3.2.1.21]	0	0.255708	0.44578	0	0	0	0	0	0	0	0	0	0	0	0	0	0	0	0	0	d__Bacteria	k__unclassified_d__Bacteria	p__Bacteroidota	c__Bacteroidia	o__Bacteroidales	f__Dysgonomonadaceae	g__Dysgonomonas	s__Dysgonomonas_mossii
g_L_d4_k97_105799_1	3.2.1.21	beta-glucosidase [EC:3.2.1.21]	0	0	0	0	0	0	0	0	0	0	0	0	0	0.0854838	0	0	0	0	0	0	d__Bacteria	k__unclassified_d__Bacteria	p__Bacteroidota	c__Sphingobacteriia	o__Sphingobacteriales	f__Sphingobacteriaceae	g__Arcticibacter	s__Arcticibacter_tournemirensis
g_H_d3_k97_165857_1	3.2.1.21	beta-glucosidase [EC:3.2.1.21]	0	0	0.58699	0.955337	0.535995	0.49265	0.494967	0.641392	0.827804	0.415531	0	0	0	0	0	0	0	0	0	0	d__Bacteria	k__unclassified_d__Bacteria	p__Actinobacteria	c__Actinomycetia	o__Micrococcales	f__Microbacteriaceae	g__Protaetiibacter	s__Protaetiibacter_sp._SSC-01
g_H_d3_k97_16440_1	3.2.1.21	beta-glucosidase [EC:3.2.1.21]	0	0	0.450026	0.488283	0	0	0	0.491734	0	0	0	0.206637	0	0.420092	0.202997	0	0	0.228243	0	0	d__Bacteria	k__unclassified_d__Bacteria	p__Proteobacteria	c__Alphaproteobacteria	o__Hyphomicrobiales	f__unclassified_o__Hyphomicrobiales	g__unclassified_o__Hyphomicrobiales	s__Hyphomicrobiales_bacterium
g_L_d1_k97_95546_1	3.2.1.21	beta-glucosidase [EC:3.2.1.21]	0	0.1807	0.157509	0.170899	0	0.176259	0.354176	0	0.533106	0	0.607686	0.144646	0.149749	0.294064	0	0.265639	0.715972	0	0.348102	0.541303	d__Bacteria	k__unclassified_d__Bacteria	p__Bacteroidota	c__Sphingobacteriia	o__Sphingobacteriales	f__Sphingobacteriaceae	g__Arcticibacter	s__Arcticibacter_tournemirensis
g_H_d1_k97_84197_1	3.2.1.21	beta-glucosidase [EC:3.2.1.21]	0.932332	0.190433	0.276655	0.420244	0.471558	0.123836	0.311045	1.20918	0.249698	0.365576	0	0.0508125	0	0.103301	0	0	0	0	0	0	d__Bacteria	k__unclassified_d__Bacteria	p__Proteobacteria	c__Gammaproteobacteria	o__Pseudomonadales	f__Pseudomonadaceae	g__Pseudomonas	s__Pseudomonas_sp.
g_H_d4_k97_89466_1	3.2.1.21	beta-glucosidase [EC:3.2.1.21]	0	0	0	0.466089	0.523001	0.480707	0.241484	0	0.242321	0.202729	0	0	0	0	0	0	0	0	0	0	d__Bacteria	k__unclassified_d__Bacteria	p__Proteobacteria	c__Alphaproteobacteria	o__Sphingomonadales	f__Erythrobacteraceae	g__Croceibacterium	s__Croceibacterium_sp._LX-88
g_H_d4_k97_139896_1	3.2.1.21	beta-glucosidase [EC:3.2.1.21]	0	0.549426	0.159638	0.866043	0	0	0	0	0	0	0	0.293202	0.151773	0	0	0	0	0	0	0	d__Bacteria	k__unclassified_d__Bacteria	p__Firmicutes	c__Bacilli	o__Bacillales	f__Paenibacillaceae	g__Cohnella	s__Cohnella_phaseoli
g_L_d2_k97_204786_24	3.2.1.21	beta-glucosidase [EC:3.2.1.21]	2.53046	4.62769	4.40047	4.37669	2.87013	3.28288	4.24069	3.37727	3.72347	3.26344	2.52641	2.8384	1.14553	3.08083	2.83565	2.6505	1.8574	0.956493	2.4892	0.780148	d__Bacteria	k__unclassified_d__Bacteria	p__Bacteroidota	c__Flavobacteriia	o__Flavobacteriales	f__Flavobacteriaceae	g__Flavobacterium	s__Flavobacterium_anhuiense
g_L_d2_k97_25470_1	3.2.1.21	beta-glucosidase [EC:3.2.1.21]	0	0	0	0	0.293521	0	0	0	0	0	0	0.332096	0.458415	0.112525	0	0.101648	0.657525	0.122273	0	0.276175	d__Bacteria	k__unclassified_d__Bacteria	p__Proteobacteria	c__Betaproteobacteria	o__Burkholderiales	f__Comamonadaceae	g__Pseudacidovorax	s__Pseudacidovorax_sp.
g_L_d2_k97_57054_46	3.2.1.21	beta-glucosidase [EC:3.2.1.21]	1.62492	2.39704	2.31442	2.1624	1.99594	2.26619	2.24071	1.86157	2.46607	2.79131	1.11616	1.56454	0.488976	1.3803	1.42098	2.00585	0.96437	0.58691	1.66947	0.33141	d__Bacteria	k__unclassified_d__Bacteria	p__Bacteroidota	c__Flavobacteriia	o__Flavobacteriales	f__Flavobacteriaceae	g__Flavobacterium	s__Flavobacterium_anhuiense
g_L_d3_k97_48878_1	3.2.1.21	beta-glucosidase [EC:3.2.1.21]	0	0	0	0	0	0.267059	0.268315	0	0	0	0	0	0	0	0	0	0	0	0	0	d__Bacteria	k__unclassified_d__Bacteria	p__Bacteroidota	c__Sphingobacteriia	o__Sphingobacteriales	f__Sphingobacteriaceae	g__Arcticibacter	s__Arcticibacter_tournemirensis
g_L_d5_k97_39924_1	3.2.1.21	beta-glucosidase [EC:3.2.1.21]	0	0.112469	0.0980346	0.106369	0	0	0.220442	0	0.110603	0	0.283671	0.180057	0.0932048	0.183027	0.35377	0.330671	0	0.198884	0.216661	0.112303	d__Bacteria	k__unclassified_d__Bacteria	p__Proteobacteria	c__Gammaproteobacteria	o__Xanthomonadales	f__Xanthomonadaceae	g__Stenotrophomonas	s__Stenotrophomonas_maltophilia
g_L_d2_k97_1365_100	3.2.1.21	beta-glucosidase [EC:3.2.1.21]	32.2227	23.7434	29.3325	19.4772	16.3728	16.2223	16.576	15.9075	14.128	16.5359	28.2919	18.3829	17.3599	16.0948	13.3564	14.305	13.067	14.736	13.7696	11.5892	d__Bacteria	k__unclassified_d__Bacteria	p__Proteobacteria	c__Gammaproteobacteria	o__Enterobacterales	f__Enterobacteriaceae	g__Klebsiella	s__Klebsiella_pneumoniae
g_L_d5_k97_185033_1	3.2.1.21	beta-glucosidase [EC:3.2.1.21]	0	0	0	0.0328652	0.0368783	0.033896	0	0.0330975	0.136694	0.17154	0	0.305982	0.54716	0.480682	0.737815	0.842894	0.853659	1.38262	0.535542	0.728677	d__Bacteria	k__unclassified_d__Bacteria	p__Bacteroidota	c__Bacteroidia	o__Bacteroidales	f__Dysgonomonadaceae	g__Dysgonomonas	s__uncultured_Dysgonomonas_sp.
g_H_d3_k97_40994_1	3.2.1.21	beta-glucosidase [EC:3.2.1.21]	0	0	0.363482	0	0.442539	0.406752	0	0	0	0.343079	0	0	0.345575	0	0	0	0	0	0	0	d__Bacteria	k__unclassified_d__Bacteria	p__Proteobacteria	c__Alphaproteobacteria	o__Hyphomicrobiales	f__Methylobacteriaceae	g__Methylobacterium	s__Methylobacterium_sp._SCN_67-24
g_L_d3_k97_156213_1	3.2.1.21	beta-glucosidase [EC:3.2.1.21]	0	0.154006	0	0	0	0	0	0	0	0	0	0.123278	0.255254	0.250623	0	0.339596	0.122041	0.136167	0.296678	0.153779	d__Eukaryota	k__Fungi	p__Mucoromycota	c__Mucoromycetes	o__Mucorales	f__Rhizopodaceae	g__Rhizopus	s__Rhizopus_arrhizus
g_L_d6_k97_38716_1	3.2.1.21	beta-glucosidase [EC:3.2.1.21]	0	0.285316	0.124349	0.404761	0.30279	0.278304	0.838838	0.135874	0.701455	0.117369	0	0.570972	0.354669	0.58039	0.673094	0.943719	0.113048	0.126134	0.412227	0	d__Bacteria	k__unclassified_d__Bacteria	p__Bacteroidota	c__Sphingobacteriia	o__Sphingobacteriales	f__Sphingobacteriaceae	g__Mucilaginibacter	s__Mucilaginibacter_yixingensis
g_L_d6_k97_87141_1	3.2.1.21	beta-glucosidase [EC:3.2.1.21]	0	0	0	0	0	0	0	0.170967	0	0	0	0	0	0	0	0	0	0	0.172899	0	d__Bacteria	k__unclassified_d__Bacteria	p__Bacteroidota	c__Sphingobacteriia	o__Sphingobacteriales	f__Sphingobacteriaceae	g__Arcticibacter	s__Arcticibacter_tournemirensis
g_H_d5_k97_109969_41	3.2.1.21	beta-glucosidase [EC:3.2.1.21]	0.0352931	0.504615	0.911123	1.56809	2.06558	2.49622	3.14378	5.38979	2.58755	4.2999	0	0.259671	0.0597403	0	0.198408	0.185453	0.199939	0.254952	0.486047	0.287927	d__Bacteria	k__unclassified_d__Bacteria	p__Proteobacteria	c__Gammaproteobacteria	o__Xanthomonadales	f__Xanthomonadaceae	g__Pseudoxanthomonas	s__Pseudoxanthomonas_jiangsuensis
g_L_d9_k97_110519_1	3.2.1.21	beta-glucosidase [EC:3.2.1.21]	0.214035	0.437178	0	0	0	0	0	0	0	0	0.183776	0	0	0.177861	0.515677	0	0	0.19327	0.210546	0.218267	d__Bacteria	k__unclassified_d__Bacteria	p__Proteobacteria	c__Betaproteobacteria	o__Burkholderiales	f__Comamonadaceae	g__Pseudacidovorax	s__Pseudacidovorax_sp.
g_L_d3_k97_82965_1	3.2.1.21	beta-glucosidase [EC:3.2.1.21]	0	0	0	0	0	0	0	0	0	0.17154	0.175294	1.0014	0.518362	0.169652	0	0.306507	0.165224	0.18435	0.200828	0.208193	d__Bacteria	k__unclassified_d__Bacteria	p__Proteobacteria	c__Gammaproteobacteria	o__Xanthomonadales	f__Xanthomonadaceae	g__Stenotrophomonas	s__Stenotrophomonas_maltophilia
g_H_d3_k97_129581_2	3.2.1.21	beta-glucosidase [EC:3.2.1.21]	0.165877	0	0.442994	0.320436	0.179782	0.495729	0.66408	0.322701	0.666382	0.278752	0	0	0.14039	0.137843	0	0	0	0.149784	0.326346	0.169157	d__Bacteria	k__unclassified_d__Bacteria	p__Bacteroidota	c__Sphingobacteriia	o__Sphingobacteriales	f__Sphingobacteriaceae	g__Sphingobacterium	s__unclassified_g__Sphingobacterium
g_H_d3_k97_119483_1	3.2.1.21	beta-glucosidase [EC:3.2.1.21]	0	0	0.319275	0	0	0	0	0	0	0	0	0	0	0	0	0	0	0	0	0	d__Bacteria	k__unclassified_d__Bacteria	p__Bacteroidota	c__Bacteroidia	o__Bacteroidales	f__Dysgonomonadaceae	g__Dysgonomonas	s__Dysgonomonas_mossii
g_L_d6_k97_47674_1	3.2.1.21	beta-glucosidase [EC:3.2.1.21]	0	0	0	0	0	0	0	0	0	0	0	0.216969	0.224624	0.220548	0	0.597689	0	0	0	0.541303	d__Bacteria	k__unclassified_d__Bacteria	p__Proteobacteria	c__unclassified_p__Proteobacteria	o__unclassified_p__Proteobacteria	f__unclassified_p__Proteobacteria	g__unclassified_p__Proteobacteria	s__Proteobacteria_bacterium
g_H_d7_k97_55878_1	3.2.1.21	beta-glucosidase [EC:3.2.1.21]	0.0986631	0.403049	0.526982	0.190594	0.3208	0.294857	1.08623	1.15165	0.198181	0.746102	0	0	0	0	0	0	0	0	0	0	d__Bacteria	k__unclassified_d__Bacteria	p__Actinobacteria	c__Actinomycetia	o__Micrococcales	f__Microbacteriaceae	g__Protaetiibacter	s__Protaetiibacter_sp._SSC-01
g_L_d6_k97_84480_1	3.2.1.21	beta-glucosidase [EC:3.2.1.21]	0	0	0	0	0.259145	0	0.239308	0.232577	0.240138	0.200902	0	0	0	0.397384	0	0.538458	0.387012	0	0.235204	0	d__Bacteria	k__unclassified_d__Bacteria	p__Actinobacteria	c__Actinomycetia	o__Micrococcales	f__Sanguibacteraceae	g__Sanguibacter	s__Sanguibacter_hominis
g_H_d8_k97_108888_1	3.2.1.21	beta-glucosidase [EC:3.2.1.21]	0.129465	0	0.230501	0	0	0.38691	0.259153	0.755592	0	0.108781	0	0.317516	0.43829	0.107584	0.51987	0.19437	0.209553	0.116905	0.254709	0.132025	d__Bacteria	k__unclassified_d__Bacteria	p__Bacteroidota	c__Sphingobacteriia	o__Sphingobacteriales	f__Sphingobacteriaceae	g__Arcticibacter	s__Arcticibacter_tournemirensis
g_H_d4_k97_29935_1	3.2.1.21	beta-glucosidase [EC:3.2.1.21]	0.110126	0.224938	0.196069	0.531844	0.238714	0.109705	0.330662	0.321362	0.331809	0.462659	0	0	0	0	0	0	0	0	0	0	d__Bacteria	k__unclassified_d__Bacteria	p__Proteobacteria	c__Alphaproteobacteria	o__Sphingomonadales	f__Erythrobacteraceae	g__Croceibacterium	s__Croceibacterium_sp._LX-88
g_L_d3_k97_92587_6	3.2.1.21	beta-glucosidase [EC:3.2.1.21]	0.339391	0.485256	1.02723	1.44237	0.809247	0.912851	1.22286	0.69327	0.886237	1.22622	0.990792	1.49825	0.833003	1.43836	0.654158	0.636923	0.659207	0.980684	0.901416	1.07291	d__Bacteria	k__unclassified_d__Bacteria	p__Actinobacteria	c__Actinomycetia	o__Micrococcales	f__Cellulomonadaceae	g__Cellulomonas	s__Cellulomonas_sp._FA1
g_H_d4_k97_175393_1	3.2.1.21	beta-glucosidase [EC:3.2.1.21]	0	0.141911	0.123698	0.536856	0.451807	0.138423	0.278149	0	0.279113	0.467019	0	0	0	0	0	0	0	0.250947	0	0	d__Bacteria	k__unclassified_d__Bacteria	p__Proteobacteria	c__Alphaproteobacteria	o__Sphingomonadales	f__Erythrobacteraceae	g__Croceibacterium	s__Croceibacterium_sp._LX-88
g_L_d9_k97_46207_1	3.2.1.21	beta-glucosidase [EC:3.2.1.21]	0	0	0	0	0	0	0	0.697731	0.480275	0.401805	0	0	0	0	0	0	0	0	0.470409	0.24383	d__Bacteria	k__unclassified_d__Bacteria	p__Proteobacteria	c__Alphaproteobacteria	o__Sphingomonadales	f__Erythrobacteraceae	g__Altererythrobacter	s__Altererythrobacter_sp.
g_L_d6_k97_142180_1	3.2.1.21	beta-glucosidase [EC:3.2.1.21]	0	0	0	0	0	0.201824	0	0	0	0	0	0	0	0	0	0.456251	0	0	0	0	d__Bacteria	k__unclassified_d__Bacteria	p__Actinobacteria	c__Actinomycetia	o__Micrococcales	f__Microbacteriaceae	g__Microbacterium	s__Microbacterium_sp._SLBN-146
g_L_d2_k97_129415_162	3.2.1.21	beta-glucosidase [EC:3.2.1.21]	0.697513	4.80838	7.66847	6.1645	5.97224	6.53155	5.27075	4.9868	5.74437	5.53841	2.99451	5.98732	7.88101	8.14376	9.63501	7.56601	8.01587	7.52661	6.38112	7.29087	d__Bacteria	k__unclassified_d__Bacteria	p__Bacteroidota	c__Chitinophagia	o__Chitinophagales	f__Chitinophagaceae	g__Niabella	s__Niabella_yanshanensis
g_L_d7_k97_180105_2	3.2.1.21	beta-glucosidase [EC:3.2.1.21]	0.194741	0.227296	0.619139	0.85987	0.814105	0.720557	0.918853	0.405913	0.614692	0.444133	0.334418	0.727779	0.635727	0.832257	0.290451	0.355021	0.540356	0.427058	0.465231	0.765994	d__Bacteria	k__unclassified_d__Bacteria	p__Actinobacteria	c__Actinomycetia	o__Micrococcales	f__Cellulomonadaceae	g__Cellulomonas	s__Cellulomonas_iranensis
g_L_d2_k97_110876_19	3.2.1.21	beta-glucosidase [EC:3.2.1.21]	0.497632	0.440457	1.06319	1.0254	0.826995	1.05756	1.29496	0.516321	0.999573	1.25438	0.455764	1.22045	0.730026	1.70925	0.719369	0.796918	0.805468	0.778878	0.815865	0.71046	d__Bacteria	k__unclassified_d__Bacteria	p__Actinobacteria	c__Actinomycetia	o__Micrococcales	f__Cellulomonadaceae	g__Cellulomonas	s__Cellulomonas_sp._FA1
g_L_d2_k97_46913_2	3.2.1.21	beta-glucosidase [EC:3.2.1.21]	0.0809981	0.330885	1.10561	1.4343	1.19976	0.914468	1.0809	0.656563	0.786372	1.06623	0.788199	1.01532	0.822629	1.23399	0.780598	0.689095	0.786622	0.755778	0.823335	0.578197	d__Bacteria	k__unclassified_d__Bacteria	p__Actinobacteria	c__Actinomycetia	o__Micrococcales	f__Cellulomonadaceae	g__Cellulomonas	s__Cellulomonas_iranensis
g_L_d2_k97_46913_3	3.2.1.21	beta-glucosidase [EC:3.2.1.21]	0.195389	0.266062	0.840692	0.849254	0.988247	0.90833	1.10816	0.760227	0.883059	0.62933	0.83883	1.03826	0.633907	0.893017	0.549212	0.36668	0.711579	0.882165	0.640679	0.79701	d__Bacteria	k__unclassified_d__Bacteria	p__Actinobacteria	c__Actinomycetia	o__Micrococcales	f__Cellulomonadaceae	g__Cellulomonas	s__Cellulomonas_sp._FA1
g_L_d2_k97_117776_1	3.2.1.21	beta-glucosidase [EC:3.2.1.21]	0	0.179504	0.156466	0.169767	0	0.350184	0	0	0.529575	0	0.150915	3.01745	1.0413	2.33693	1.97619	2.6388	4.69412	3.17423	3.28507	2.86783	d__Bacteria	k__unclassified_d__Bacteria	p__Proteobacteria	c__Gammaproteobacteria	o__Xanthomonadales	f__Xanthomonadaceae	g__Pseudoxanthomonas	s__Pseudoxanthomonas_suwonensis
g_L_d2_k97_27075_8	3.2.1.21	beta-glucosidase [EC:3.2.1.21]	0	0	0.0261353	0.0283572	0.0318197	0.116986	0.0293841	0.0856727	0.0884578	0.197347	0.151249	0.744032	0.745432	1.31743	0.707345	1.34436	1.40185	0.874846	1.50177	1.34727	d__Bacteria	k__unclassified_d__Bacteria	p__Proteobacteria	c__Gammaproteobacteria	o__Xanthomonadales	f__Xanthomonadaceae	g__Pseudoxanthomonas	s__Pseudoxanthomonas_suwonensis
g_H_d9_k97_191192_1	3.2.1.21	beta-glucosidase [EC:3.2.1.21]	0	0.117338	0.102279	0	0.249048	0.228908	0.229984	0.223516	0.923127	0.579225	0	0.46963	0.0972396	0.477377	0.184542	0.344986	0.27895	0	0.565101	0.23433	d__Bacteria	k__unclassified_d__Bacteria	p__Bacteroidota	c__Sphingobacteriia	o__Sphingobacteriales	f__Sphingobacteriaceae	g__Arcticibacter	s__Arcticibacter_tournemirensis
g_L_d7_k97_154219_1	3.2.1.21	beta-glucosidase [EC:3.2.1.21]	0.224918	0	0	0	0.487543	0	0	0	0	0	0	0.183872	0	0.186905	0	0	0.54608	0	0	0	d__Bacteria	k__unclassified_d__Bacteria	p__Bacteroidota	c__Sphingobacteriia	o__Sphingobacteriales	f__Sphingobacteriaceae	g__Pararcticibacter	s__Pararcticibacter_amylolyticus
g_H_d5_k97_38401_1	3.2.1.21	beta-glucosidase [EC:3.2.1.21]	0	0.141911	0.247396	0.134214	0.451807	0.41527	0.278149	0.405488	0.279113	0.23351	0	0	0	0	0	0	0	0	0	0	d__Bacteria	k__unclassified_d__Bacteria	p__Actinobacteria	c__Actinomycetia	o__Micrococcales	f__Microbacteriaceae	g__Protaetiibacter	s__Protaetiibacter_sp._SSC-01
g_H_d2_k97_101798_1	3.2.1.21	beta-glucosidase [EC:3.2.1.21]	0	0.985638	0.42957	0	0.174334	0	0	0	0	0	0	0.131496	0.136135	0	0	0	0	0	0	0	d__Bacteria	k__unclassified_d__Bacteria	p__Firmicutes	c__Bacilli	o__Bacillales	f__Paenibacillaceae	g__Cohnella	s__Cohnella_phaseoli
g_L_d7_k97_28242_1	3.2.1.21	beta-glucosidase [EC:3.2.1.21]	0	0	0	0	0.2639	0.242559	0.243699	0	0	0	0	0	0	0	0.391095	0.365559	0.591169	0	0	0.496608	d__Bacteria	k__unclassified_d__Bacteria	p__Bacteroidota	c__Chitinophagia	o__Chitinophagales	f__Chitinophagaceae	g__Chitinophaga	s__Chitinophaga_japonensis
g_L_d2_k97_124120_68	3.2.1.21	beta-glucosidase [EC:3.2.1.21]	0.382126	0.390256	0.525717	0.167768	0.301205	0.311453	0.591066	0.50686	0.523337	0.379453	1.10362	1.59035	3.93973	3.55071	3.57104	2.94672	3.93597	2.82316	2.15286	2.62149	d__Bacteria	k__unclassified_d__Bacteria	p__Bacteroidota	c__Sphingobacteriia	o__Sphingobacteriales	f__Sphingobacteriaceae	g__Pedobacter	s__Pedobacter_chitinilyticus
g_L_d2_k97_91794_48	3.2.1.21	beta-glucosidase [EC:3.2.1.21]	2.3125	2.39803	3.1354	2.64596	3.23896	2.16189	3.63197	1.83412	3.39444	2.75015	1.00806	1.80323	0.692539	1.68515	1.77146	1.78933	0.978943	0.738882	1.36488	0.798167	d__Bacteria	k__unclassified_d__Bacteria	p__Bacteroidota	c__Flavobacteriia	o__Flavobacteriales	f__Flavobacteriaceae	g__Flavobacterium	s__Flavobacterium_anhuiense
g_H_d2_k97_214132_1	3.2.1.21	beta-glucosidase [EC:3.2.1.21]	0	0.767124	0	0	0	0	0	0	0.251465	0	0	0	0	0	0	0	0	0	0	0	d__Bacteria	k__unclassified_d__Bacteria	p__Firmicutes	c__Bacilli	o__Bacillales	f__Paenibacillaceae	g__Cohnella	s__Cohnella_phaseoli
g_H_d2_k97_85011_1	3.2.1.21	beta-glucosidase [EC:3.2.1.21]	0	1.17848	0.256808	0	0	0	0	0	0	0	0	0	0	0	0	0	0	0	0	0	d__Bacteria	k__unclassified_d__Bacteria	p__Firmicutes	c__Bacilli	o__Bacillales	f__Paenibacillaceae	g__Cohnella	s__Cohnella_sp._LGH
g_L_d2_k97_149616_4	3.2.1.21	beta-glucosidase [EC:3.2.1.21]	0	0.314768	4.42041	21.6987	20.0056	22.6863	19.3654	23.351	25.5203	36.4284	0.0294042	1.17583	1.5941	1.47981	3.16282	3.44474	7.12277	6.15372	11.2516	12.3976	d__Bacteria	k__unclassified_d__Bacteria	p__Actinobacteria	c__Actinomycetia	o__Micrococcales	f__Cellulomonadaceae	g__Cellulomonas	s__Cellulomonas_sp._PSBB021
g_H_d5_k97_102132_1	3.2.1.21	beta-glucosidase [EC:3.2.1.21]	0	0.215119	0.375021	0.406903	0	0	0	0	0.21155	0.176985	0	0	0	0	0	0	0	0	0	0	d__Bacteria	k__unclassified_d__Bacteria	p__Proteobacteria	c__Alphaproteobacteria	o__Sphingomonadales	f__Erythrobacteraceae	g__Croceibacterium	s__Croceibacterium_sp._LX-88
g_H_d3_k97_172128_1	3.2.1.21	beta-glucosidase [EC:3.2.1.21]	0.116918	0.238811	1.04081	0.225858	0.633591	0.349413	0.468074	0.568635	0.234848	0.392954	0.301166	0.382325	0.197906	0	0.187794	0.438832	0.283866	0.316724	0.460047	0.596148	d__Bacteria	k__unclassified_d__Bacteria	p__Proteobacteria	c__Betaproteobacteria	o__Burkholderiales	f__Alcaligenaceae	g__Pigmentiphaga	s__Pigmentiphaga_kullae
g_L_d6_k97_125135_2	3.2.1.21	beta-glucosidase [EC:3.2.1.21]	0	0.0711418	0.124023	0.403699	0.452993	0.693934	0.453178	0.779224	1.01444	0.702367	0.0299058	0.284736	0.47165	0.492036	0.307692	0.915096	0.704697	0.943523	1.06212	1.38522	d__Bacteria	k__unclassified_d__Bacteria	p__Bacteroidota	c__unclassified_p__Bacteroidota	o__unclassified_p__Bacteroidota	f__unclassified_p__Bacteroidota	g__unclassified_p__Bacteroidota	s__Bacteroidetes_bacterium
g_H_d4_k97_10582_1	3.2.1.21	beta-glucosidase [EC:3.2.1.21]	0.291653	0	0	0.563404	0	0	0	0	0.292915	0.245057	0.75126	1.19214	0.246839	0.969442	0.468454	0.218934	1.88828	0.526714	0.860693	0	d__Bacteria	k__unclassified_d__Bacteria	p__Proteobacteria	c__Gammaproteobacteria	o__Pseudomonadales	f__Pseudomonadaceae	g__Pseudomonas	s__Pseudomonas_mendocina
g_L_d6_k97_99151_1	3.2.1.21	beta-glucosidase [EC:3.2.1.21]	0	0.792545	0.138166	0	0.168217	0	0.466021	0.150971	0	0	0.533058	0	0	0.128975	0.249294	0.233017	0.125609	0	0.305353	0	d__Bacteria	k__unclassified_d__Bacteria	p__Bacteroidota	c__Sphingobacteriia	o__Sphingobacteriales	f__Sphingobacteriaceae	g__Arcticibacter	s__Arcticibacter_tournemirensis
g_L_d9_k97_49130_1	3.2.1.21	beta-glucosidase [EC:3.2.1.21]	0.190938	0	0.339947	0.368847	0	0.190208	0	0	0.383529	0.160433	0	0.468279	0	0.317335	0.153343	0.286661	0.309053	0.172413	0.563475	0.194713	d__Bacteria	k__unclassified_d__Bacteria	p__Bacteroidota	c__Sphingobacteriia	o__Sphingobacteriales	f__Sphingobacteriaceae	g__Arcticibacter	s__Arcticibacter_tournemirensis
g_L_d3_k97_53446_58	3.2.1.21	beta-glucosidase [EC:3.2.1.21]	0.0569536	0.290827	0.659104	0.907673	0.432093	0.453886	0.199509	0.0276996	0.1144	0.0239272	0.782428	0.977758	1.54248	0.0709919	0.182958	0	0.0460926	0.0771421	0.0560251	0.145199	d__Bacteria	k__unclassified_d__Bacteria	p__Firmicutes	c__Bacilli	o__Bacillales	f__Paenibacillaceae	g__Paenibacillus	s__Paenibacillus_kobensis
g_H_d3_k97_110765_3	3.2.1.21	beta-glucosidase [EC:3.2.1.21]	0.664384	0.499961	0.809335	0.37152	0.568479	0.557341	0.59496	0.340132	0.280952	0.323191	0	0.0571724	0	0	0	0	0	0.0315751	0.0343975	0	d__Bacteria	k__unclassified_d__Bacteria	p__Bacteroidota	c__Sphingobacteriia	o__Sphingobacteriales	f__Sphingobacteriaceae	g__Sphingobacterium	s__Sphingobacterium_athyrii
g_H_d1_k97_44010_1	3.2.1.21	beta-glucosidase [EC:3.2.1.21]	0.321702	0.492819	1.00233	1.08754	0.697335	0.961414	0.804946	0.625844	1.77702	1.08122	0.828663	1.57796	1.63363	1.20299	2.19605	1.93192	1.43194	3.63113	1.89874	1.64031	d__Bacteria	k__unclassified_d__Bacteria	p__Proteobacteria	c__Alphaproteobacteria	o__Sphingomonadales	f__unclassified_o__Sphingomonadales	g__unclassified_o__Sphingomonadales	s__Sphingomonadales_bacterium
g_H_d5_k97_61539_1	3.2.1.21	beta-glucosidase [EC:3.2.1.21]	0	0	0	0.363615	0.81603	0	0	0.73237	0	0.158157	0	0	0	0	0	0	0	0	0	0	d__Bacteria	k__unclassified_d__Bacteria	p__Bacteroidota	c__Bacteroidia	o__Bacteroidales	f__Dysgonomonadaceae	g__Dysgonomonas	s__Dysgonomonas_mossii
g_H_d4_k97_41722_1	3.2.1.21	beta-glucosidase [EC:3.2.1.21]	0	0.677626	0.590659	0.640872	0.719126	0.440648	0	0	0	0	0	0	0	0	0	0	0	0	0	0	d__Bacteria	k__unclassified_d__Bacteria	p__Firmicutes	c__Bacilli	o__Bacillales	f__Paenibacillaceae	g__Paenibacillus	s__Paenibacillus_contaminans
g_H_d8_k97_115391_1	3.2.1.21	beta-glucosidase [EC:3.2.1.21]	0	0	0	0	0	0	0	0	0	0	0	0	0.132913	0	0	0.117887	0	0	0	0.160149	d__Bacteria	k__unclassified_d__Bacteria	p__Bacteroidota	c__Sphingobacteriia	o__Sphingobacteriales	f__Sphingobacteriaceae	g__Arcticibacter	s__Arcticibacter_tournemirensis
g_L_d6_k97_158702_1	3.2.1.21	beta-glucosidase [EC:3.2.1.21]	0.280851	0.752918	0.34377	0.203451	0.494637	0.664469	0.527048	0.922002	0.4231	0.589951	0	0.0573993	0.118848	0.145865	0.056388	0.500709	0.454585	0.85591	0.794281	0.537007	d__Bacteria	k__unclassified_d__Bacteria	p__Bacteroidota	c__Chitinophagia	o__Chitinophagales	f__Chitinophagaceae	g__Chitinophaga	s__Chitinophaga_terrae_(ex_Kim_and_Jung_2007)
g_H_d4_k97_138128_1	3.2.1.21	beta-glucosidase [EC:3.2.1.21]	0.17234	0	0.306836	0.665841	0.373572	0.686724	0.689953	0.167637	0.519259	0.868837	0	0	0	0	0.138407	0	0	0	0	0	d__Bacteria	k__unclassified_d__Bacteria	p__Proteobacteria	c__Alphaproteobacteria	o__Sphingomonadales	f__Erythrobacteraceae	g__Croceibacterium	s__Croceibacterium_sp._LX-88
g_L_d3_k97_150500_1	3.2.1.21	beta-glucosidase [EC:3.2.1.21]	0.291653	0	0.25963	0	0	0	0.291903	0	0	0	0	0.953711	0.740517	1.69652	0.468454	1.75147	3.77656	1.31678	2.00828	3.27161	d__Bacteria	k__unclassified_d__Bacteria	p__Proteobacteria	c__Gammaproteobacteria	o__Xanthomonadales	f__Xanthomonadaceae	g__Pseudoxanthomonas	s__Pseudoxanthomonas_suwonensis
g_L_d2_k97_117354_1	3.2.1.21	beta-glucosidase [EC:3.2.1.21]	0	0	0	0	0	0	0	0	0	0	0	0.442794	0.229208	0	0.434993	0.203295	0.43835	0	0.266405	0.55235	d__Bacteria	k__unclassified_d__Bacteria	p__Proteobacteria	c__Alphaproteobacteria	o__Caulobacterales	f__Caulobacteraceae	g__Phenylobacterium	s__Phenylobacterium_deserti
g_H_d1_k97_28877_1	3.2.1.21	beta-glucosidase [EC:3.2.1.21]	1.1234	4.12312	6.12535	5.05238	5.6693	5.03598	4.74343	5.25882	6.06443	4.74911	2.26074	5.99822	7.57659	7.93506	8.79652	6.69369	7.38701	6.65708	6.80319	6.90948	d__Bacteria	k__unclassified_d__Bacteria	p__Bacteroidota	c__Chitinophagia	o__Chitinophagales	f__Chitinophagaceae	g__Niabella	s__Niabella_yanshanensis
g_L_d9_k97_113392_1	3.2.1.21	beta-glucosidase [EC:3.2.1.21]	0	0	0	0	0	0	0.255415	0	0	0	0	0	0	0	0	0	0.413061	0	0.502071	0	d__Bacteria	k__unclassified_d__Bacteria	p__Proteobacteria	c__Alphaproteobacteria	o__Sphingomonadales	f__Sphingomonadaceae	g__Novosphingobium	s__Novosphingobium_sp._CCH12-A3
g_L_d7_k97_58271_2	3.2.1.21	beta-glucosidase [EC:3.2.1.21]	0	0	0.0284655	0	0	0.0637081	0.0960116	0.155518	0.0642296	0.080603	0	0.130704	0.433009	0.504869	0.693368	0.720107	0.543449	0.721852	0.597646	0.619563	d__Bacteria	k__unclassified_d__Bacteria	p__Bacteroidota	c__Chitinophagia	o__Chitinophagales	f__Chitinophagaceae	g__Pseudobacter	s__Pseudobacter_ginsenosidimutans
g_H_d4_k97_53956_1	3.2.1.21	beta-glucosidase [EC:3.2.1.21]	0.680523	0	0.302902	0.328652	0	0	0	0	0.341734	0	0	0.278166	0	0	0.273265	0	0	0.30725	0	0	d__Bacteria	k__unclassified_d__Bacteria	p__Proteobacteria	c__Alphaproteobacteria	o__Hyphomicrobiales	f__unclassified_o__Hyphomicrobiales	g__unclassified_o__Hyphomicrobiales	s__Hyphomicrobiales_bacterium
g_L_d2_k97_129458_542	3.2.1.21	beta-glucosidase [EC:3.2.1.21]	0.435088	0.341804	0.595873	0.387917	0.652927	0.433424	0.502457	0.292994	0.571425	0.309334	1.14947	2.13412	2.80425	3.19836	3.76299	3.36655	3.6566	3.14301	2.00828	2.52562	d__Bacteria	k__unclassified_d__Bacteria	p__Bacteroidota	c__Sphingobacteriia	o__Sphingobacteriales	f__Sphingobacteriaceae	g__Pedobacter	s__Pedobacter_chitinilyticus
g_L_d9_k97_9380_1	3.2.1.21	beta-glucosidase [EC:3.2.1.21]	0	0	0	0	0	0	0	0	0	0	0	0.419264	0.217028	0.106545	0.205939	0.288738	0	0.115775	0.252248	0.261499	d__Bacteria	k__unclassified_d__Bacteria	p__Proteobacteria	c__Alphaproteobacteria	o__Caulobacterales	f__Caulobacteraceae	g__Phenylobacterium	s__Phenylobacterium_sp._RIFCSPHIGHO2_01_FULL_69_31
g_H_d5_k97_21548_1	3.2.1.21	beta-glucosidase [EC:3.2.1.21]	0	0.225875	0.147665	0.106812	0.359563	0.275405	0.16602	0.107567	0.111064	0.278752	0	0	0	0	0	0	0	0	0	0	d__Bacteria	k__unclassified_d__Bacteria	p__Proteobacteria	c__Alphaproteobacteria	o__Caulobacterales	f__Caulobacteraceae	g__Asticcacaulis	s__Asticcacaulis_tiandongensis
g_H_d3_k97_132681_1	3.2.1.21	beta-glucosidase [EC:3.2.1.21]	0	0	0.22289	0	0	0	0	0	0	0	0	0	0	0	0	0	0	0	0	0	d__Bacteria	k__unclassified_d__Bacteria	p__Actinobacteria	c__Actinomycetia	o__Micrococcales	f__Cellulomonadaceae	g__Cellulomonas	s__Cellulomonas_sp.
g_L_d3_k97_57821_155	3.2.1.21	beta-glucosidase [EC:3.2.1.21]	0.0846133	0.201631	0.477046	0.62657	0.336255	0.309062	0.141143	0.0274347	0.0849797	0.0710951	0.702294	0.484203	1.5516	0.0703129	0.0906043	0.0423442	0.0228259	0.0509362	0.0277446	0.0287621	d__Bacteria	k__unclassified_d__Bacteria	p__Firmicutes	c__Bacilli	o__Bacillales	f__Paenibacillaceae	g__Paenibacillus	s__unclassified_g__Paenibacillus
g_H_d3_k97_149170_1	3.2.1.21	beta-glucosidase [EC:3.2.1.21]	0	0.398603	0.868616	0.565475	0	0	0	0	0	0	0	0	0	0	0	0	0	0	0	0	d__Bacteria	k__unclassified_d__Bacteria	p__Firmicutes	c__Bacilli	o__Bacillales	f__Paenibacillaceae	g__Cohnella	s__Cohnella_phaseoli
g_L_d5_k97_178323_1	3.2.1.21	beta-glucosidase [EC:3.2.1.21]	0	0	0	0.283258	0.158923	0	0.146758	0.28526	0.147267	0	0.125902	0.359617	0.248203	0.12185	0.706563	0.330215	0	0	0.432724	0.149531	d__Bacteria	k__unclassified_d__Bacteria	p__Proteobacteria	c__Betaproteobacteria	o__Burkholderiales	f__Comamonadaceae	g__Pseudacidovorax	s__Pseudacidovorax_sp.
g_L_d5_k97_50940_1	3.2.1.21	beta-glucosidase [EC:3.2.1.21]	0	0.265736	0	0	0	0	0	0	0	0	0	0.638145	0.220219	0.216224	0.626902	0.390646	0.21058	0.469911	0	0.530689	d__Bacteria	k__unclassified_d__Bacteria	p__Proteobacteria	c__Betaproteobacteria	o__Burkholderiales	f__Comamonadaceae	g__Pseudacidovorax	s__Pseudacidovorax_sp._NFM-22
g_L_d3_k97_53061_1	3.2.1.21	beta-glucosidase [EC:3.2.1.21]	0.161832	0.165275	0	0.15631	0	0.322425	0	0.157415	0.162532	0	0.138953	0	0.410897	0	0.129967	0.242963	0.13097	0.146131	0	0.165031	d__Bacteria	k__unclassified_d__Bacteria	p__Bacteroidota	c__Sphingobacteriia	o__Sphingobacteriales	f__Sphingobacteriaceae	g__Arcticibacter	s__Arcticibacter_tournemirensis
g_L_d6_k97_191664_1	3.2.1.21	beta-glucosidase [EC:3.2.1.21]	0	0	0	0.301587	0	0	0	0.607436	0	0	0	0.255258	0.792789	0	0	0	0.252696	0	0	0	d__Bacteria	k__unclassified_d__Bacteria	p__Bacteroidota	c__Sphingobacteriia	o__Sphingobacteriales	f__Sphingobacteriaceae	g__Arcticibacter	s__Arcticibacter_tournemirensis
g_H_d3_k97_131351_1	3.2.1.21	beta-glucosidase [EC:3.2.1.21]	0	0.521251	0.681529	0	0	0	0	0	0	0	0	0	0	0	0	0	0	0	0	0	d__Bacteria	k__unclassified_d__Bacteria	p__Firmicutes	c__Bacilli	o__Bacillales	f__Paenibacillaceae	g__Cohnella	s__Cohnella_phaseoli
g_H_d7_k97_86738_1	3.2.1.21	beta-glucosidase [EC:3.2.1.21]	0	0.263156	0	0.248882	0	0	0.773686	0.751924	0.258789	0.216506	0.221245	0.421299	0.436162	0.428249	0	0.386853	0	0	0.506945	0.525537	d__Bacteria	k__unclassified_d__Bacteria	p__Bacteroidota	c__Sphingobacteriia	o__Sphingobacteriales	f__Sphingobacteriaceae	g__Mucilaginibacter	s__Mucilaginibacter_aquatilis
g_H_d7_k97_56354_1	3.2.1.21	beta-glucosidase [EC:3.2.1.21]	0.186904	0.572642	0.166383	0	0.607712	0.558568	0.561194	0.545409	0.375427	0.157043	0	0	0	0	0	0	0	0	0	0	d__Bacteria	k__unclassified_d__Bacteria	p__Proteobacteria	c__Alphaproteobacteria	o__Sphingomonadales	f__Erythrobacteraceae	g__Croceibacterium	s__Croceibacterium_sp._LX-88
g_L_d3_k97_172375_7	3.2.1.21	beta-glucosidase [EC:3.2.1.21]	0.189574	0.290411	0.562532	0.549319	0.547906	0.377698	0.22136	0.0922002	0	0.0530956	0.569706	0.981527	1.92534	0.0525115	0.126873	0.0237178	0	0.142652	0.0621611	0.0644408	d__Bacteria	k__unclassified_d__Bacteria	p__Firmicutes	c__Bacilli	o__Bacillales	f__Paenibacillaceae	g__Paenibacillus	s__Paenibacillus_sp._BK720
g_H_d7_k97_190988_1	3.2.1.21	beta-glucosidase [EC:3.2.1.21]	0	0	0.489665	0.132823	0.149042	0.410967	0.137633	0.668809	0.552441	0	0	0	0	0	0.220877	0	0	0	0	0	d__Bacteria	k__unclassified_d__Bacteria	p__Proteobacteria	c__Alphaproteobacteria	o__Caulobacterales	f__Caulobacteraceae	g__Asticcacaulis	s__Asticcacaulis_tiandongensis
g_L_d3_k97_152823_2	3.2.1.21	beta-glucosidase [EC:3.2.1.21]	0.102341	0.139357	0	0	0.110919	0.135933	0.239001	0.265461	0	0.114654	0.585816	0.418321	1.15488	0.368525	0.821902	0.793845	0.717812	0.708491	0.939608	0.834914	d__Bacteria	k__unclassified_d__Bacteria	p__Bacteroidota	c__Sphingobacteriia	o__Sphingobacteriales	f__Sphingobacteriaceae	g__Sphingobacterium	s__Sphingobacterium_spiritivorum
g_L_d2_k97_115982_1	3.2.1.21	beta-glucosidase [EC:3.2.1.21]	0	0.196413	0	0	0	0	0	0.187073	0	0	0	0	0.162771	0.319635	0.154454	0.144369	0	0	0.378372	0	d__Bacteria	k__unclassified_d__Bacteria	p__Proteobacteria	c__Gammaproteobacteria	o__Enterobacterales	f__Morganellaceae	g__Proteus	s__Proteus_mirabilis
g_L_d6_k97_39332_1	3.2.1.21	beta-glucosidase [EC:3.2.1.21]	0.143152	0	0.0254869	0.0553072	0	0.0855627	0.028655	0.027849	0.0287544	0.0721688	0.934145	0.46811	0.726937	0.570998	0.390884	0.859674	0.347559	0.491202	0.366127	0.233572	d__Bacteria	k__unclassified_d__Bacteria	p__Proteobacteria	c__Gammaproteobacteria	o__Enterobacterales	f__Enterobacteriaceae	g__Klebsiella	s__Klebsiella_grimontii
g_L_d5_k97_46586_1	3.2.1.21	beta-glucosidase [EC:3.2.1.21]	0.54164	0.276582	0	0	0.293521	0.809354	0.271053	0	0.815978	0.455105	0.465066	0	0	0	0.652489	0	0.43835	0.733637	0	0.276175	d__Bacteria	k__unclassified_d__Bacteria	p__Bacteroidota	c__Sphingobacteriia	o__Sphingobacteriales	f__Sphingobacteriaceae	g__Sphingobacterium	s__Sphingobacterium_puteale
g_L_d9_k97_110611_1	3.2.1.21	beta-glucosidase [EC:3.2.1.21]	0	0	0	0	0.243772	0.224058	0	0.21878	0	0.188984	0	0.367744	0.190359	0.186905	0.180633	0.337677	0.182027	0.609292	0.442503	0.458731	d__Bacteria	k__unclassified_d__Bacteria	p__Actinobacteria	c__Actinomycetia	o__Micrococcales	f__Sanguibacteraceae	g__Sanguibacter	s__Sanguibacter_hominis
g_L_d5_k97_47923_1	3.2.1.21	beta-glucosidase [EC:3.2.1.21]	0.1301	0	0.463262	0.125661	0.28201	0.129602	0	0	0	0	0.223414	0.531787	0.330329	0.324335	1.56725	0.390646	0.42116	0.117478	0.895852	0.928705	d__Bacteria	k__unclassified_d__Bacteria	p__Proteobacteria	c__Gammaproteobacteria	o__Xanthomonadales	f__Xanthomonadaceae	g__Stenotrophomonas	s__Stenotrophomonas_maltophilia
g_H_d7_k97_202894_2	3.2.1.21	beta-glucosidase [EC:3.2.1.21]	0	0	0.243571	0	0.296547	0	0.273847	0.53229	0	0.229899	0	0.671039	0.231571	0.227369	0.439477	0.205391	0	0	0	0.279022	d__Bacteria	k__unclassified_d__Bacteria	p__Bacteroidota	c__Sphingobacteriia	o__Sphingobacteriales	f__Sphingobacteriaceae	g__Arcticibacter	s__Arcticibacter_tournemirensis
g_H_d3_k97_124784_1	3.2.1.21	beta-glucosidase [EC:3.2.1.21]	0.220252	0.112469	0.588208	0.638213	0	0.21941	0.330662	0.642723	0.553014	0.462659	0	0	0	0	0	0	0	0	0	0	d__Bacteria	k__unclassified_d__Bacteria	p__Actinobacteria	c__Actinomycetia	o__Micrococcales	f__Microbacteriaceae	g__Protaetiibacter	s__Protaetiibacter_sp._SSC-01
g_L_d3_k97_192226_2	3.2.1.21	beta-glucosidase [EC:3.2.1.21]	0	0	0	0	0.0659749	0.0909595	0.213237	0	0.091704	0.179015	0.0522666	0.2737	0.540951	0.834643	0.537755	0.502643	0.862122	0.961917	0.62874	0.682836	d__Bacteria	k__unclassified_d__Bacteria	p__Bacteroidota	c__Chitinophagia	o__Chitinophagales	f__Chitinophagaceae	g__Pseudobacter	s__Pseudobacter_ginsenosidimutans
g_L_d5_k97_169069_1	3.2.1.21	beta-glucosidase [EC:3.2.1.21]	0	0	0.0604254	0	0	0	0.0679366	0.0660257	0	0	0.174846	0.443927	0.344691	0.451249	0.545132	0.203815	0	0.0612928	0.267086	0.207661	d__Bacteria	k__unclassified_d__Bacteria	p__Proteobacteria	c__Gammaproteobacteria	o__Xanthomonadales	f__Xanthomonadaceae	g__Stenotrophomonas	s__Stenotrophomonas_maltophilia
g_H_d3_k97_34973_3	3.2.1.21	beta-glucosidase [EC:3.2.1.21]	0.572572	0.550356	0.77955	0.748226	0.839589	0.234863	0.337097	0.393138	0.439745	0.367896	0	0.0275342	0.114022	0	0.0540981	0	0	0	0	0	d__Bacteria	k__unclassified_d__Bacteria	p__Bacteroidota	c__Sphingobacteriia	o__Sphingobacteriales	f__Sphingobacteriaceae	g__Sphingobacterium	s__Sphingobacterium_sp._DR205
g_L_d7_k97_160620_1	3.2.1.21	beta-glucosidase [EC:3.2.1.21]	0.134723	0	0.119931	0	0	0.268415	0.134839	0.393138	0.135306	0	0.578381	0.220273	0.342066	0.223907	0.432785	0.404527	0.327094	0	0	0.137386	d__Bacteria	k__unclassified_d__Bacteria	p__Bacteroidota	c__Sphingobacteriia	o__Sphingobacteriales	f__Sphingobacteriaceae	g__Arcticibacter	s__Arcticibacter_tournemirensis
g_H_d7_k97_115704_1	3.2.1.21	beta-glucosidase [EC:3.2.1.21]	0	0	0	0	0	0	1.03158	0	0.517578	0.649519	0	0	0	0	0	0	0	0	0	0.262768	d__Bacteria	k__unclassified_d__Bacteria	p__Proteobacteria	c__unclassified_p__Proteobacteria	o__unclassified_p__Proteobacteria	f__unclassified_p__Proteobacteria	g__unclassified_p__Proteobacteria	s__Proteobacteria_bacterium
g_H_d7_k97_12974_1	3.2.1.21	beta-glucosidase [EC:3.2.1.21]	0	0.132868	0	0	0	0	0	0	0	0	0	0	0	0	0	0	0	0	0	0	d__Bacteria	k__unclassified_d__Bacteria	p__Proteobacteria	c__Alphaproteobacteria	o__Caulobacterales	f__Caulobacteraceae	g__Asticcacaulis	s__Asticcacaulis_tiandongensis
g_H_d7_k97_182853_1	3.2.1.21	beta-glucosidase [EC:3.2.1.21]	0	0.125486	0.109381	0.23736	0	0	0.122978	0	0	0.103241	0	0	0	0	0	0	0	0	0	0	d__Bacteria	k__unclassified_d__Bacteria	p__Actinobacteria	c__Actinomycetia	o__Micrococcales	f__Microbacteriaceae	g__Protaetiibacter	s__Protaetiibacter_sp._SSC-01
g_H_d7_k97_176162_1	3.2.1.21	beta-glucosidase [EC:3.2.1.21]	0	0	0	0	0	0.244804	0	0	0	0	0	0	0	0	0.197358	0	0	0	0	0	d__Bacteria	k__unclassified_d__Bacteria	p__Bacteroidota	c__Sphingobacteriia	o__Sphingobacteriales	f__Sphingobacteriaceae	g__Arcticibacter	s__Arcticibacter_tournemirensis
g_L_d5_k97_37420_1	3.2.1.21	beta-glucosidase [EC:3.2.1.21]	0	0	0	0	0	0	0.145154	0	0	0	0.124526	0.355687	0.122745	0.361554	0.815315	0.108869	0	0.392877	0.28533	0.295794	d__Bacteria	k__unclassified_d__Bacteria	p__Proteobacteria	c__Gammaproteobacteria	o__Xanthomonadales	f__Xanthomonadaceae	g__Stenotrophomonas	s__Stenotrophomonas_maltophilia
g_H_d7_k97_97190_1	3.2.1.21	beta-glucosidase [EC:3.2.1.21]	0	0	0	0.200273	0.224727	0.206554	0.207525	0	0	0.34844	0	0	0	0	0	0	0	0	0	0	d__Bacteria	k__unclassified_d__Bacteria	p__Proteobacteria	c__Alphaproteobacteria	o__Sphingomonadales	f__Erythrobacteraceae	g__Croceibacterium	s__Croceibacterium_sp._LX-88
g_L_d5_k97_108332_1	3.2.1.21	beta-glucosidase [EC:3.2.1.21]	0.105319	0.10756	0	0.101726	0.114147	0.419665	0.316229	0.409778	0.4231	0.353971	0.361718	0.344396	0.267409	0.437595	0.761238	0.474356	0.0852348	0.0951011	0.414408	0.429605	d__Bacteria	k__unclassified_d__Bacteria	p__Bacteroidota	c__Sphingobacteriia	o__Sphingobacteriales	f__Sphingobacteriaceae	g__Arcticibacter	s__Arcticibacter_tournemirensis
g_L_d3_k97_23165_1	3.2.1.21	beta-glucosidase [EC:3.2.1.21]	0.0456805	0.419871	0.203325	0.132366	0.247548	0.182023	0.0914396	0.0888676	0.183513	0.15353	0.0392224	0.18672	0.347954	0.0759202	0.110058	0.41149	0.258785	0.206243	0.179743	0.512421	d__Bacteria	k__unclassified_d__Bacteria	p__Proteobacteria	c__Alphaproteobacteria	o__Caulobacterales	f__Caulobacteraceae	g__Phenylobacterium	s__Phenylobacterium_sp.
g_L_d5_k97_80203_1	3.2.1.21	beta-glucosidase [EC:3.2.1.21]	0.533475	0.272412	0.118725	0.386455	0	0.265717	0.266967	0.129729	0.133946	0.112061	0	0.10903	0	0.110828	0.214218	0.400461	0.323806	0.12043	0.131194	0	d__Bacteria	k__unclassified_d__Bacteria	p__Bacteroidota	c__Sphingobacteriia	o__Sphingobacteriales	f__Sphingobacteriaceae	g__Pararcticibacter	s__Pararcticibacter_amylolyticus
g_L_d6_k97_81766_1	3.2.1.21	beta-glucosidase [EC:3.2.1.21]	0	0.534968	0.155437	0.168651	0.189244	0	0.349516	0.339685	0.350727	0.293423	0	0.9992	0.295557	0.290195	0	0.524288	0.28262	0.157668	0.171761	0.35612	d__Bacteria	k__unclassified_d__Bacteria	p__Bacteroidota	c__Sphingobacteriia	o__Sphingobacteriales	f__Sphingobacteriaceae	g__Pararcticibacter	s__Pararcticibacter_amylolyticus
g_L_d3_k97_164058_15	3.2.1.21	beta-glucosidase [EC:3.2.1.21]	0.0379419	0.154997	0.405313	0.458093	0.287856	0.151187	0.0569618	0.110719	0.114319	0.0159401	0.570113	0.542811	1.22026	0.0630588	0.0152356	0.0284817	0.0153532	0	0	0.0773842	d__Bacteria	k__unclassified_d__Bacteria	p__Firmicutes	c__Bacilli	o__Bacillales	f__Paenibacillaceae	g__Paenibacillus	s__Paenibacillus_sp._MMS18-CY102
g_H_d7_k97_145807_2	3.2.1.21	beta-glucosidase [EC:3.2.1.21]	0.0526595	0.10756	0.0468777	0.35604	0.228294	0.314749	0.474343	0.717112	0.4231	0.48671	0.0452147	0	0	0	0	0	0.0426174	0.0475505	0.051801	0	d__Bacteria	k__unclassified_d__Bacteria	p__Proteobacteria	c__Alphaproteobacteria	o__Caulobacterales	f__Caulobacteraceae	g__Asticcacaulis	s__Asticcacaulis_tiandongensis
g_L_d3_k97_114324_64	3.2.1.21	beta-glucosidase [EC:3.2.1.21]	0.0957752	0.130417	0.359984	0.441981	0.173006	0.180217	0.0639051	0.041405	0.0106878	0.0268246	0.283254	0.365385	0.900656	0.0176863	0.0940101	0.0239651	0.025837	0.0288278	0.0104682	0.0217042	d__Bacteria	k__unclassified_d__Bacteria	p__Firmicutes	c__Bacilli	o__Bacillales	f__Paenibacillaceae	g__Thermobacillus	s__Thermobacillus_sp.
g_L_d6_k97_188344_1	3.2.1.21	beta-glucosidase [EC:3.2.1.21]	0	0	0	0	0	0	0	0	0	0	0.123849	0.235836	0.732468	0.239726	0.231681	0.324831	0.116735	0	0.283779	0	d__Bacteria	k__unclassified_d__Bacteria	p__Proteobacteria	c__Gammaproteobacteria	o__Xanthomonadales	f__Xanthomonadaceae	g__Stenotrophomonas	s__Stenotrophomonas_maltophilia
g_H_d4_k97_91603_3	3.2.1.21	beta-glucosidase [EC:3.2.1.21]	0.102473	0	0.456107	0.692835	0.111062	0.204161	0.615364	0.299028	0.205832	0.086101	0	0	0	0	0	0	0	0	0	0	d__Bacteria	k__unclassified_d__Bacteria	p__Actinobacteria	c__Actinomycetia	o__Micrococcales	f__Microbacteriaceae	g__Protaetiibacter	s__Protaetiibacter_sp._SSC-01
g_H_d4_k97_141494_1	3.2.1.21	beta-glucosidase [EC:3.2.1.21]	0	0	0	1.08622	0	0.224058	0	0.43756	0.225892	0.566953	0.386241	0	0.380718	0	0.541898	0.168839	0	0.406194	0.885006	0.229366	d__Bacteria	k__unclassified_d__Bacteria	p__Proteobacteria	c__unclassified_p__Proteobacteria	o__unclassified_p__Proteobacteria	f__unclassified_p__Proteobacteria	g__unclassified_p__Proteobacteria	s__Proteobacteria_bacterium
g_L_d3_k97_171082_1	3.2.1.21	beta-glucosidase [EC:3.2.1.21]	0	0	0	0	0	0.249423	0.250596	0.243548	0.251465	0	0	0.204688	0	0	0	0.751809	0.405267	0.226089	0	0.255331	d__Bacteria	k__unclassified_d__Bacteria	p__Bacteroidota	c__Chitinophagia	o__Chitinophagales	f__Chitinophagaceae	g__Pseudobacter	s__Pseudobacter_ginsenosidimutans
g_L_d2_k97_52116_3	3.2.1.21	beta-glucosidase [EC:3.2.1.21]	26.9099	26.9678	23.8955	18.5285	19.4437	19.5447	21.4859	17.483	18.8274	21.1146	5.76917	6.06964	4.32187	3.9922	2.9139	4.08547	3.09952	3.57965	3.27172	3.11763	d__Bacteria	k__unclassified_d__Bacteria	p__Bacteroidota	c__Sphingobacteriia	o__Sphingobacteriales	f__Sphingobacteriaceae	g__Sphingobacterium	s__Sphingobacterium_thalpophilum
g_L_d6_k97_123410_2	3.2.1.21	beta-glucosidase [EC:3.2.1.21]	0	0.0708628	0.0926524	0.134039	0.0752027	0.103682	0.138893	0.101239	0.0348435	0.145753	0.714925	0.42543	0.528526	0.403617	1.11449	0.67712	0.786165	0.814513	1.02383	0.884481	d__Bacteria	k__unclassified_d__Bacteria	p__Bacteroidota	c__Sphingobacteriia	o__Sphingobacteriales	f__Sphingobacteriaceae	g__Sphingobacterium	s__Sphingobacterium_spiritivorum
g_L_d9_k97_138179_1	3.2.1.21	beta-glucosidase [EC:3.2.1.21]	0	0.136894	0	0	0	0.13353	0.402473	0	0	0	0.115092	0.219161	0	0	0.2153	0.201242	0.216961	0	0	0	d__Bacteria	k__unclassified_d__Bacteria	p__Bacteroidota	c__Sphingobacteriia	o__Sphingobacteriales	f__Sphingobacteriaceae	g__Arcticibacter	s__Arcticibacter_tournemirensis
g_L_d7_k97_87452_2	3.2.1.21	beta-glucosidase [EC:3.2.1.21]	0	0.0656296	0.114413	0.12414	0.626841	0.640167	0.739653	0.718849	0.516325	0.512958	0	0.183872	0.217553	1.30834	0.670921	0.868313	0.910134	1.74083	1.35912	1.73662	d__Bacteria	k__unclassified_d__Bacteria	p__Verrucomicrobia	c__Opitutae	o__Opitutales	f__Opitutaceae	g__Nibricoccus	s__Nibricoccus_aquaticus
g_L_d5_k97_110584_1	3.2.1.21	beta-glucosidase [EC:3.2.1.21]	0.27082	0.138291	0.361628	0	0	0.269785	0.135527	0	0.407989	0.113776	0	0.221397	0.343812	0.225049	0.543741	0.406591	0.43835	0	0.53281	0.276175	d__Bacteria	k__unclassified_d__Bacteria	p__Bacteroidota	c__Sphingobacteriia	o__Sphingobacteriales	f__Sphingobacteriaceae	g__Arcticibacter	s__Arcticibacter_tournemirensis
g_H_d3_k97_180470_1	3.2.1.21	beta-glucosidase [EC:3.2.1.21]	0	0	0.824175	0.29808	0.334477	0	0	0.300187	0	0	0	0	0	0	0	0	0	0	0	0	d__Bacteria	k__unclassified_d__Bacteria	p__Bacteroidota	c__Bacteroidia	o__Bacteroidales	f__Dysgonomonadaceae	g__Dysgonomonas	s__Dysgonomonas_mossii
g_L_d3_k97_98332_1	3.2.1.21	beta-glucosidase [EC:3.2.1.21]	0	0.210117	0	0	0	0.204953	0.205916	0	0	0.172869	0.176653	0.50458	0.52238	0	0	0	0	0	0	0	d__Bacteria	k__unclassified_d__Bacteria	p__Bacteroidota	c__Sphingobacteriia	o__Sphingobacteriales	f__Sphingobacteriaceae	g__Arcticibacter	s__Arcticibacter_tournemirensis
g_L_d2_k97_109874_21	3.2.1.21	beta-glucosidase [EC:3.2.1.21]	2.07617	2.82712	3.17277	2.60694	2.17519	2.44741	2.63208	1.88487	2.91922	2.8493	1.06959	1.81043	0.468576	1.35147	1.94527	1.81826	1.09216	0.687406	2.14444	0.458731	d__Bacteria	k__unclassified_d__Bacteria	p__Bacteroidota	c__Flavobacteriia	o__Flavobacteriales	f__Flavobacteriaceae	g__Flavobacterium	s__Flavobacterium_anhuiense
g_L_d7_k97_158984_2	3.2.1.21	beta-glucosidase [EC:3.2.1.21]	0.300457	0.306849	0.297187	0.257961	0.28946	0.232795	0.334128	0.064946	0.167643	0.168303	0.802604	0.736877	0.649854	0.749031	0.777516	0.576387	0.999659	0.964648	0.591117	1.05537	d__Bacteria	k__unclassified_d__Bacteria	p__Proteobacteria	c__Alphaproteobacteria	o__Sphingomonadales	f__Sphingomonadaceae	g__Sphingobium	s__unclassified_g__Sphingobium
g_L_d6_k97_183761_1	3.2.1.21	beta-glucosidase [EC:3.2.1.21]	0	0.103061	0.089834	0.389884	0.109373	0.301584	0.606005	0.19632	0.101351	0.339166	0.0866472	0.329991	0.170816	0.419293	0.243133	0.909032	0.245009	0.0911235	0.0992687	0.102909	d__Bacteria	k__unclassified_d__Bacteria	p__Bacteroidota	c__Sphingobacteriia	o__Sphingobacteriales	f__Sphingobacteriaceae	g__Arcticibacter	s__Arcticibacter_tournemirensis
g_H_d3_k97_64780_1	3.2.1.21	beta-glucosidase [EC:3.2.1.21]	0	0.475527	0.207249	0	0	0	0	0.226457	0	0	0	0.190324	0	0	0	0	0	0	0	0	d__Bacteria	k__unclassified_d__Bacteria	p__Firmicutes	c__Bacilli	o__Bacillales	f__Paenibacillaceae	g__Cohnella	s__Cohnella_phaseoli
g_L_d7_k97_45724_1	3.2.1.21	beta-glucosidase [EC:3.2.1.21]	0	0	0	0	0	0	0	0	0	0	0	0	0.137806	0	0	0	0	0	0.16017	0.166044	d__Bacteria	k__unclassified_d__Bacteria	p__Bacteroidota	c__Bacteroidia	o__Bacteroidales	f__Tannerellaceae	g__Parabacteroides	s__Parabacteroides_sp.
g_L_d5_k97_110848_2	3.2.1.21	beta-glucosidase [EC:3.2.1.21]	0	0.265736	0	0	0	0	0.520847	0	0.522653	0	0.223414	0.212715	0.220219	0.432447	0.835869	0.390646	0.21058	0	0.255958	0.265344	d__Bacteria	k__unclassified_d__Bacteria	p__Bacteroidota	c__Sphingobacteriia	o__Sphingobacteriales	f__Sphingobacteriaceae	g__Arcticibacter	s__Arcticibacter_tournemirensis
g_L_d5_k97_117646_1	3.2.1.21	beta-glucosidase [EC:3.2.1.21]	0	0	0	0	0.219581	0.201824	0.202773	0	0.203475	0	0	0.662501	0.171468	0	0.650829	0	0.163963	0	0	0	d__Bacteria	k__unclassified_d__Bacteria	p__Proteobacteria	c__Alphaproteobacteria	o__Sphingomonadales	f__Sphingomonadaceae	g__Novosphingobium	s__Novosphingobium_sp.
g_L_d7_k97_181726_1	3.2.1.21	beta-glucosidase [EC:3.2.1.21]	0	0	0	0	0	0	0	0	0	0	0	0	0	0	0.201082	0	0.405267	0	0	0	d__Bacteria	k__unclassified_d__Bacteria	p__Bacteroidota	c__Chitinophagia	o__Chitinophagales	f__Chitinophagaceae	g__Pseudoflavitalea	s__Pseudoflavitalea_rhizosphaerae
g_H_d8_k97_120408_1	3.2.1.21	beta-glucosidase [EC:3.2.1.21]	0	0	0	0	0	0.256688	0	0.751924	0	0	0	0	0	0	0	0	0	0	0	0	d__Bacteria	k__unclassified_d__Bacteria	p__Bacteroidota	c__Flavobacteriia	o__Flavobacteriales	f__unclassified_o__Flavobacteriales	g__unclassified_o__Flavobacteriales	s__Flavobacteriales_bacterium
g_L_d2_k97_136141_1	3.2.1.21	beta-glucosidase [EC:3.2.1.21]	0	0	0	0.147327	0	0.455843	0	0	0	0	0	0.24939	0.258188	0.126752	0	0.1145	0.123443	0	0	0.155547	d__Bacteria	k__unclassified_d__Bacteria	p__Bacteroidota	c__Cytophagia	o__Cytophagales	f__Hymenobacteraceae	g__Siccationidurans	s__Siccationidurans_soli
g_L_d7_k97_55856_1	3.2.1.21	beta-glucosidase [EC:3.2.1.21]	0	0.220366	0	0.208414	0.467724	0.21495	0.215961	0.419773	0.433419	0.362604	0.18527	0.176398	0	0	0.17329	0.32395	1.04776	0.194841	0	0	d__Bacteria	k__unclassified_d__Bacteria	p__Proteobacteria	c__Alphaproteobacteria	o__Sphingomonadales	f__unclassified_o__Sphingomonadales	g__unclassified_o__Sphingomonadales	s__Sphingomonadales_bacterium_63-6
g_H_d3_k97_204995_1	3.2.1.21	beta-glucosidase [EC:3.2.1.21]	0	0.196413	0.684822	0.37152	0.208442	0.383172	0	0	0	0	0	0.157224	0.162771	0	0	0	0	0	0	0	d__Bacteria	k__unclassified_d__Bacteria	p__Firmicutes	c__Bacilli	o__Bacillales	f__Paenibacillaceae	g__Cohnella	s__Cohnella_phaseoli
g_L_d6_k97_189559_1	3.2.1.21	beta-glucosidase [EC:3.2.1.21]	0	0	0	0	0.19838	0	0	0.178042	0	0	0	0.149634	0.309826	0.152102	0.440993	0.412199	0.296264	0	0	0	d__Bacteria	k__unclassified_d__Bacteria	p__Proteobacteria	c__Betaproteobacteria	o__Burkholderiales	f__Comamonadaceae	g__Pseudacidovorax	s__Pseudacidovorax_sp._RU35E
g_H_d7_k97_128505_2	3.2.1.21	beta-glucosidase [EC:3.2.1.21]	0	0	0.357975	0.388407	0.435834	0.400589	0	0.391152	0.403868	0	0	0	0	0	0	0	0	0	0	0	d__Bacteria	k__unclassified_d__Bacteria	p__Proteobacteria	c__Alphaproteobacteria	o__Sphingomonadales	f__Erythrobacteraceae	g__Croceibacterium	s__Croceibacterium_sp._LX-88
g_H_d7_k97_20980_1	3.2.1.21	beta-glucosidase [EC:3.2.1.21]	0	0	0	0	0	0.182337	0.732778	0.178042	0.551489	0.153794	0.15716	0.149634	0.309826	0.304204	0.146998	0.274799	0	0	0.360106	0.186656	d__Bacteria	k__unclassified_d__Bacteria	p__Bacteroidota	c__Sphingobacteriia	o__Sphingobacteriales	f__Sphingobacteriaceae	g__Arcticibacter	s__Arcticibacter_tournemirensis
g_H_d7_k97_137112_1	3.2.1.21	beta-glucosidase [EC:3.2.1.21]	0	0.157587	0.137363	0.14904	0.668955	0.153714	0.772186	0.300187	0.309945	0.648261	0	0	0	0	0	0	0	0	0.151789	0	d__Bacteria	k__unclassified_d__Bacteria	p__Proteobacteria	c__Alphaproteobacteria	o__Sphingomonadales	f__Erythrobacteraceae	g__Croceibacterium	s__Croceibacterium_sp._LX-88
g_H_d3_k97_205776_1	3.2.1.21	beta-glucosidase [EC:3.2.1.21]	0.58085	0.31942	0.39775	0.431564	0.338982	0.400589	0.223596	0.434614	0.31412	0.450508	0.038364	0	0.0378154	0.0371293	0	0	0	0.0403459	0	0	d__Bacteria	k__unclassified_d__Bacteria	p__Proteobacteria	c__Gammaproteobacteria	o__Pseudomonadales	f__Pseudomonadaceae	g__Pseudomonas	s__Pseudomonas_putida
g_L_d6_k97_192954_1	3.2.1.21	beta-glucosidase [EC:3.2.1.21]	0	0	0	0.142416	0	0	0	0	0	0	0	0.120538	0	0	0	0	0	0	0	0	d__Bacteria	k__unclassified_d__Bacteria	p__Bacteroidota	c__Sphingobacteriia	o__Sphingobacteriales	f__Sphingobacteriaceae	g__Arcticibacter	s__Arcticibacter_tournemirensis
g_L_d5_k97_65701_2	3.2.1.21	beta-glucosidase [EC:3.2.1.21]	0	0.0310838	0.0270944	0.0293978	0.0659749	0.0606396	0.0913872	0	0.091704	0.127868	0	0.398109	0.386394	0.581721	0.855519	0.388406	0.468009	0.632117	0.47904	0.869064	d__Bacteria	k__unclassified_d__Bacteria	p__Bacteroidota	c__Chitinophagia	o__Chitinophagales	f__Chitinophagaceae	g__Pseudobacter	s__Pseudobacter_ginsenosidimutans
g_H_d3_k97_199442_1	3.2.1.21	beta-glucosidase [EC:3.2.1.21]	0	0	0.66867	0	0	0	0	0.730643	0	0.210379	0	0	0.211909	0	0	0	0.405267	0	0	0	d__Bacteria	k__unclassified_d__Bacteria	p__Proteobacteria	c__Alphaproteobacteria	o__Sphingomonadales	f__Sphingomonadaceae	g__Novosphingobium	s__Novosphingobium_sp._CCH12-A3
g_H_d1_k97_107739_1	3.2.1.21	beta-glucosidase [EC:3.2.1.21]	0.50457	0.927549	0.988174	0.292413	0.328118	0.402112	0.303002	0.19632	0.304053	0.254374	0.173294	0.0824978	0.256225	0.167717	0.324177	0	0.245009	0.182247	0.297806	0	d__Bacteria	k__unclassified_d__Bacteria	p__Proteobacteria	c__Gammaproteobacteria	o__Xanthomonadales	f__Xanthomonadaceae	g__Stenotrophomonas	s__Stenotrophomonas_sp._STM01
g_L_d5_k97_182927_1	3.2.1.21	beta-glucosidase [EC:3.2.1.21]	0.167977	0.171551	0.149534	0.324492	0	0	0	0	0	0	0	0	0	0.279175	0.134903	0.378284	0.407832	0	0.165238	0	d__Bacteria	k__unclassified_d__Bacteria	p__Bacteroidota	c__Sphingobacteriia	o__Sphingobacteriales	f__Sphingobacteriaceae	g__Arcticibacter	s__Arcticibacter_tournemirensis
g_L_d7_k97_63676_1	3.2.1.21	beta-glucosidase [EC:3.2.1.21]	0	0	0	0.175581	0	0	0.18194	0.176822	0	0	0	0.297218	0.153852	0	0.437972	0	0.147118	0	0.17882	0.185378	d__Bacteria	k__unclassified_d__Bacteria	p__Proteobacteria	c__Alphaproteobacteria	o__Caulobacterales	f__Caulobacteraceae	g__Phenylobacterium	s__Phenylobacterium_deserti
g_H_d8_k97_35928_1	3.2.1.21	beta-glucosidase [EC:3.2.1.21]	0	0	0	0	0	0	0	0	0	0	0	0.115409	0	0	0	0	0	0	0	0	d__Bacteria	k__unclassified_d__Bacteria	p__Proteobacteria	c__Gammaproteobacteria	o__Xanthomonadales	f__Xanthomonadaceae	g__Stenotrophomonas	s__Stenotrophomonas_sp._STM01
g_L_d2_k97_71153_1	3.2.1.21	beta-glucosidase [EC:3.2.1.21]	0	0	0	0	0.266343	0	0.245956	0	0.246808	0	0	0.602692	0	0	0.197358	0.184472	0.198881	0	0.241738	0.250603	d__Bacteria	k__unclassified_d__Bacteria	p__Proteobacteria	c__Alphaproteobacteria	o__Caulobacterales	f__Caulobacteraceae	g__Phenylobacterium	s__Phenylobacterium_deserti
g_H_d7_k97_209351_1	3.2.1.21	beta-glucosidase [EC:3.2.1.21]	0	0.484018	0	0	0.256831	0.708184	0.711514	0.461001	0.475987	0	0	0.193722	0.200557	0.196918	0.761238	0	0.383556	0.213977	0.233104	0.241653	d__Bacteria	k__unclassified_d__Bacteria	p__Bacteroidota	c__Sphingobacteriia	o__Sphingobacteriales	f__Sphingobacteriaceae	g__Arcticibacter	s__Arcticibacter_tournemirensis
g_L_d3_k97_1711_2	3.2.1.21	beta-glucosidase [EC:3.2.1.21]	0	0	0.284655	0	0	0	0	0	0	0	0	0	0.541262	1.06288	0.770409	0.240036	0	0	0	0.652172	d__Bacteria	k__unclassified_d__Bacteria	p__Proteobacteria	c__Gammaproteobacteria	o__Xanthomonadales	f__Xanthomonadaceae	g__Stenotrophomonas	s__Stenotrophomonas_maltophilia
g_L_d6_k97_151725_1	3.2.1.21	beta-glucosidase [EC:3.2.1.21]	0	0.0643825	0.168359	0.274007	0.444116	0.690802	0.410121	0.582547	0.4432	0.423756	0	0.231915	0.400161	1.25728	0.683486	1.25406	0.969368	1.48005	1.51933	1.44647	d__Bacteria	k__unclassified_d__Bacteria	p__Verrucomicrobia	c__Opitutae	o__Opitutales	f__Opitutaceae	g__unclassified_f__Opitutaceae	s__Opitutaceae_bacterium
g_H_d4_k97_128981_1	3.2.1.21	beta-glucosidase [EC:3.2.1.21]	0	0	0.375021	0.610354	0.228294	0	0.421638	0.204889	0.4231	0	0	0	0	0	0	0.158119	0	0	0	0	d__Bacteria	k__unclassified_d__Bacteria	p__Bacteroidota	c__Bacteroidia	o__Bacteroidales	f__Dysgonomonadaceae	g__Dysgonomonas	s__Dysgonomonas_mossii
g_H_d8_k97_978_1	3.2.1.21	beta-glucosidase [EC:3.2.1.21]	0	0	0.475379	0.567372	0.347264	0.744757	0.748259	0.727213	0.643588	0.717913	0	0	0	0	0	0.0400864	0	0	0	0	d__Bacteria	k__unclassified_d__Bacteria	p__Actinobacteria	c__Actinomycetia	o__Micrococcales	f__Cellulomonadaceae	g__Cellulomonas	s__Cellulomonas_sp._A375-1
g_H_d8_k97_200443_1	3.2.1.21	beta-glucosidase [EC:3.2.1.21]	0	0.726028	0.843798	0	0.256831	0.472123	0.711514	0.461001	0.475987	0	0	0.581167	0.200557	0.393836	0.380619	0	0.575335	0.213977	0.466209	0.483306	d__Bacteria	k__unclassified_d__Bacteria	p__Bacteroidota	c__Sphingobacteriia	o__Sphingobacteriales	f__Sphingobacteriaceae	g__Mucilaginibacter	s__Mucilaginibacter_yixingensis
g_L_d5_k97_57023_1	3.2.1.21	beta-glucosidase [EC:3.2.1.21]	0	0	0	0	0.105754	0	0	0	0	0	0.335121	0.239304	0.660657	0.162168	0.470176	0.292985	0.0789675	0.176217	0.479921	0.398017	d__Bacteria	k__unclassified_d__Bacteria	p__Proteobacteria	c__Gammaproteobacteria	o__Xanthomonadales	f__Xanthomonadaceae	g__Stenotrophomonas	s__Stenotrophomonas_sp.
g_L_d3_k97_11615_1	3.2.1.21	beta-glucosidase [EC:3.2.1.21]	0	0	0	0	0	0	0	0.0963285	0.09946	0	0	0	0	0	0	0	0	0	0	0	d__Bacteria	k__unclassified_d__Bacteria	p__Bacteroidota	c__Sphingobacteriia	o__Sphingobacteriales	f__Sphingobacteriaceae	g__Mucilaginibacter	s__Mucilaginibacter_aquatilis
g_L_d4_k97_179669_2	3.2.1.21	beta-glucosidase [EC:3.2.1.21]	0.267747	0.444345	0.297936	0.355591	0.326463	0.400084	0.23448	0.195329	0.168066	0.337455	0.603471	0.574572	0.53819	1.25153	0.564449	0.803953	0.568805	0.725311	0.395072	0.784991	d__Bacteria	k__unclassified_d__Bacteria	p__Proteobacteria	c__Alphaproteobacteria	o__Sphingomonadales	f__Sphingomonadaceae	g__Sphingobium	s__unclassified_g__Sphingobium
g_H_d9_k97_198850_1	3.2.1.21	beta-glucosidase [EC:3.2.1.21]	0	0.349742	0	0.330773	0.185581	0.341147	0.342751	0.499665	1.03182	0.575488	0.147021	0.13998	0	0.284578	0.550056	0.128535	0.27715	1.08231	0.168437	0.174614	d__Bacteria	k__unclassified_d__Bacteria	p__Proteobacteria	c__unclassified_p__Proteobacteria	o__unclassified_p__Proteobacteria	f__unclassified_p__Proteobacteria	g__unclassified_p__Proteobacteria	s__Proteobacteria_bacterium
g_L_d10_k97_57393_1	3.2.1.21	beta-glucosidase [EC:3.2.1.21]	0	0	0	0	0	0	0.127097	0	0.127537	0.106699	0	0.207626	0.429901	0.105525	0.305952	0.476626	0.205542	0	0.249834	0.906488	d__Bacteria	k__unclassified_d__Bacteria	p__Proteobacteria	c__Alphaproteobacteria	o__Caulobacterales	f__Caulobacteraceae	g__Caulobacter	s__Caulobacter_sp.
g_H_d9_k97_171748_1	3.2.1.21	beta-glucosidase [EC:3.2.1.21]	0.655318	0.33463	0.437525	0.7912	0.177562	0.489609	0.983822	0.478075	0.329078	0.550621	0.281336	0.267863	1.10925	1.22527	0.394716	0.614906	1.0607	0.739675	1.28927	0.501206	d__Bacteria	k__unclassified_d__Bacteria	p__Proteobacteria	c__Gammaproteobacteria	o__Aeromonadales	f__Aeromonadaceae	g__Aeromonas	s__Aeromonas_caviae
g_L_d2_k97_59770_118	3.2.1.21	beta-glucosidase [EC:3.2.1.21]	0.976198	4.51751	5.8387	5.65735	4.56273	4.71038	5.31264	4.48072	5.63744	4.79325	2.12166	5.76091	6.42888	6.38829	6.66389	7.19058	6.71532	6.44589	6.57193	5.28859	d__Bacteria	k__unclassified_d__Bacteria	p__Bacteroidota	c__Sphingobacteriia	o__Sphingobacteriales	f__Sphingobacteriaceae	g__Pseudopedobacter	s__Pseudopedobacter_saltans
g_H_d2_k97_199528_1	3.2.1.21	beta-glucosidase [EC:3.2.1.21]	0	1.08965	0.474902	0.128818	0.289096	0.132859	0	0	0	0	0	0	0	0	0.214218	0	0	0	0	0	d__Bacteria	k__unclassified_d__Bacteria	p__Firmicutes	c__Bacilli	o__Bacillales	f__Paenibacillaceae	g__Cohnella	s__unclassified_g__Cohnella
g_L_d2_k97_24452_1	3.2.1.21	beta-glucosidase [EC:3.2.1.21]	0	0	0	0	0	0.204953	0	0	0	0	0	0	0.174127	0.170968	0	0	0	0	0	0	d__Bacteria	k__unclassified_d__Bacteria	p__Bacteroidota	c__Sphingobacteriia	o__Sphingobacteriales	f__Sphingobacteriaceae	g__Arcticibacter	s__Arcticibacter_tournemirensis
g_L_d4_k97_4536_1	3.2.1.21	beta-glucosidase [EC:3.2.1.21]	0	0	0	0	0.193054	0.177442	0	0.173262	0.357789	0	0.152941	0.145617	0.150754	0.592075	0.286103	0.133711	0.864933	0.321684	0.350439	0.908226	d__Bacteria	k__unclassified_d__Bacteria	p__Bacteroidota	c__Bacteroidia	o__Bacteroidales	f__Tannerellaceae	g__Parabacteroides	s__Parabacteroides_sp.
g_H_d2_k97_122399_1	3.2.1.21	beta-glucosidase [EC:3.2.1.21]	0	0.258143	0.225013	0.732425	0.547906	0	0	0	0.25386	0	0	0.413275	0.213927	0	0	0	0	0	0	0	d__Bacteria	k__unclassified_d__Bacteria	p__Firmicutes	c__Bacilli	o__Bacillales	f__Paenibacillaceae	g__Cohnella	s__Cohnella_sp._LGH
g_H_d10_k97_12004_1	3.2.1.21	beta-glucosidase [EC:3.2.1.21]	0	0	0	0	0	0.413108	0.207525	0.403376	0	1.04532	0	0	0	0	0	0.155648	0	0.18723	0.407933	0	d__Bacteria	k__unclassified_d__Bacteria	p__Proteobacteria	c__Alphaproteobacteria	o__Sphingomonadales	f__Erythrobacteraceae	g__Allopontixanthobacter	s__Allopontixanthobacter_sediminis
g_H_d6_k97_72716_1	3.2.1.21	beta-glucosidase [EC:3.2.1.21]	0	0.242009	0.421899	0.457766	0	0.472123	0.474343	0.461001	0.237994	0.398217	0.203466	0.387445	0.60167	0	0.380619	0.177883	0	0	0.466209	0.241653	d__Bacteria	k__unclassified_d__Bacteria	p__Bacteroidota	c__Sphingobacteriia	o__Sphingobacteriales	f__Sphingobacteriaceae	g__Arcticibacter	s__Arcticibacter_tournemirensis
g_H_d6_k97_156426_1	3.2.1.21	beta-glucosidase [EC:3.2.1.21]	0	0.213706	0.0931394	0.202115	0.226794	0.347423	0.174528	0.271391	0.21016	0.205126	0	0	0	0	0	0	0	0.0314921	0.0343071	0	d__Bacteria	k__unclassified_d__Bacteria	p__Proteobacteria	c__Alphaproteobacteria	o__Caulobacterales	f__Caulobacteraceae	g__Asticcacaulis	s__Asticcacaulis_tiandongensis
g_L_d10_k97_171156_1	3.2.1.21	beta-glucosidase [EC:3.2.1.21]	0	0	0	0	0	0	0	0	0	0	0	0	0	0.760511	0	0.343499	0	0	0	0.46664	d__Bacteria	k__unclassified_d__Bacteria	p__Bacteroidota	c__Chitinophagia	o__Chitinophagales	f__Chitinophagaceae	g__Chitinophaga	s__Chitinophaga_pinensis
g_H_d6_k97_66516_1	3.2.1.21	beta-glucosidase [EC:3.2.1.21]	0	0	0	0	0	0	0.44644	0	0	0	0	0	0	0	0	0.16742	0.180497	0	0	0	d__Bacteria	k__unclassified_d__Bacteria	p__Bacteroidota	c__Sphingobacteriia	o__Sphingobacteriales	f__Sphingobacteriaceae	g__Arcticibacter	s__Arcticibacter_tournemirensis
g_H_d6_k97_164739_1	3.2.1.21	beta-glucosidase [EC:3.2.1.21]	0	0	0	0.35604	0	0.918017	0.922334	0.179278	1.11064	0.464587	0	0	0	0	0	0	0	0.332854	0.181303	0	d__Bacteria	k__unclassified_d__Bacteria	p__Proteobacteria	c__Alphaproteobacteria	o__Sphingomonadales	f__Erythrobacteraceae	g__Altererythrobacter	s__Altererythrobacter_sp._Root672
g_H_d10_k97_186277_1	3.2.1.21	beta-glucosidase [EC:3.2.1.21]	0	0	0	0	0.737565	0	0.454072	0	0.227823	0.762399	0	0	0	0	0	0	0	0	0	0	d__Bacteria	k__unclassified_d__Bacteria	p__Proteobacteria	c__Alphaproteobacteria	o__Sphingomonadales	f__Erythrobacteraceae	g__Croceibacterium	s__Croceibacterium_sp._LX-88
g_L_d10_k97_37438_1	3.2.1.21	beta-glucosidase [EC:3.2.1.21]	0	0.440732	0.192084	0	0.233862	0.21495	0.215961	0.839546	0.433419	0	0	0.176398	0.365242	0.179307	0	0.32395	0	0	0.212258	0.440083	d__Bacteria	k__unclassified_d__Bacteria	p__Bacteroidota	c__Sphingobacteriia	o__Sphingobacteriales	f__Sphingobacteriaceae	g__Arcticibacter	s__Arcticibacter_tournemirensis
g_H_d9_k97_33103_55	3.2.1.21	beta-glucosidase [EC:3.2.1.21]	0	0.0823027	2.12828	10.0931	8.93813	12.042	9.08741	11.8367	13.4356	18.5759	0.04613	0.636853	0.727526	0.848262	0.862941	1.87534	3.10883	3.15335	5.41708	5.45138	d__Bacteria	k__unclassified_d__Bacteria	p__Actinobacteria	c__Actinomycetia	o__Micrococcales	f__Cellulomonadaceae	g__Cellulomonas	s__Cellulomonas_uda
g_L_d2_k97_51370_23	3.2.1.21	beta-glucosidase [EC:3.2.1.21]	0.221477	0.263888	0.92008	1.10526	1.1602	0.698663	0.738893	0.323149	0.963891	0.775388	0.475415	1.026	0.437375	1.31899	0.652187	0.471057	0.567599	0.666633	0.689911	0.790498	d__Bacteria	k__unclassified_d__Bacteria	p__Actinobacteria	c__Actinomycetia	o__Micrococcales	f__Cellulomonadaceae	g__Cellulomonas	s__Cellulomonas_sp._FA1
g_L_d10_k97_152319_1	3.2.1.21	beta-glucosidase [EC:3.2.1.21]	0.368616	0	0.164072	0.17802	0	0.183603	0	0	0	0	0	0.602692	0	0.153158	0.296037	0	0.298322	0.832135	0.362607	0.375905	d__Bacteria	k__unclassified_d__Bacteria	p__Bacteroidota	c__Sphingobacteriia	o__Sphingobacteriales	f__Sphingobacteriaceae	g__Arcticibacter	s__Arcticibacter_tournemirensis
g_L_d10_k97_104726_1	3.2.1.21	beta-glucosidase [EC:3.2.1.21]	0.230786	0	0.61634	0.222912	0.500262	0.229903	0.230984	0.224487	0.46357	0.387829	0.198158	0.188669	0.39065	0.191781	0.556034	0.173243	0.186775	0	0.68107	1.17674	d__Bacteria	k__unclassified_d__Bacteria	p__Bacteroidota	c__Sphingobacteriia	o__Sphingobacteriales	f__Sphingobacteriaceae	g__Sphingobacterium	s__Sphingobacterium_puteale
g_L_d2_k97_160191_77	3.2.1.21	beta-glucosidase [EC:3.2.1.21]	1.90813	3.08253	4.23112	5.22751	6.99386	7.60334	8.12522	5.50067	7.31714	6.41312	6.88115	17.0456	22.0219	27.446	30.6207	22.9179	11.1467	16.3529	24.5719	16.2391	d__Bacteria	k__unclassified_d__Bacteria	p__Bacteroidota	c__Flavobacteriia	o__Flavobacteriales	f__Flavobacteriaceae	g__Flavobacterium	s__Flavobacterium_lindanitolerans
g_H_d3_k97_213235_1	3.2.1.21	beta-glucosidase [EC:3.2.1.21]	0	0.451751	1.18132	0	0.719126	0.440648	0.44272	0	0.444255	0.743339	0	0	0	0	0	0	0	0	0	0	d__Bacteria	k__unclassified_d__Bacteria	p__Proteobacteria	c__Alphaproteobacteria	o__Sphingomonadales	f__Erythrobacteraceae	g__Croceibacterium	s__Croceibacterium_sp._LX-88
g_L_d4_k97_29843_1	3.2.1.21	beta-glucosidase [EC:3.2.1.21]	0	0	0	0	0	0	0	0	0	0	0.305199	0.77489	0.200557	0.689213	0.666083	0.444709	0.383556	0.213977	0.466209	0.241653	d__Eukaryota	k__Fungi	p__Mucoromycota	c__Mucoromycetes	o__Mucorales	f__Rhizopodaceae	g__Rhizopus	s__Rhizopus_arrhizus
g_H_d2_k97_5487_1	3.2.1.21	beta-glucosidase [EC:3.2.1.21]	0	1.41512	0.56931	0	0.231045	0.318541	0.10668	0.103679	0	0	0	0.522817	0	0	0	0	0	0	0	0	d__Bacteria	k__unclassified_d__Bacteria	p__Firmicutes	c__Bacilli	o__Bacillales	f__Paenibacillaceae	g__Paenibacillus	s__Paenibacillus_contaminans
g_L_d9_k97_154884_1	3.2.1.21	beta-glucosidase [EC:3.2.1.21]	0	0	0	0	0	0	0	0	0	0	0.301166	0.0955811	0.197906	0.0971578	0.187794	0	0.189244	0.105575	0.345035	0.238459	d__Bacteria	k__unclassified_d__Bacteria	p__Proteobacteria	c__Gammaproteobacteria	o__Xanthomonadales	f__Xanthomonadaceae	g__Stenotrophomonas	s__Stenotrophomonas_maltophilia
g_H_d9_k97_187049_1	3.2.1.21	beta-glucosidase [EC:3.2.1.21]	0	0	0	0	0	0.242559	0	0.473689	0.978176	0.613766	0	0	0	0	0	0	0	0	0	0.248304	d__Bacteria	k__unclassified_d__Bacteria	p__Proteobacteria	c__Alphaproteobacteria	o__Sphingomonadales	f__Erythrobacteraceae	g__Croceibacterium	s__Croceibacterium_sp._LX-88
g_H_d2_k97_52602_1	3.2.1.21	beta-glucosidase [EC:3.2.1.21]	0.349216	0.356645	0	0.674602	0	0.69576	0.349516	0.67937	0.350727	0	0.299845	0.856457	0	0.58039	0.560912	1.31072	0.28262	0.63067	0.687044	0.71224	d__Bacteria	k__unclassified_d__Bacteria	p__Actinobacteria	c__Actinomycetia	o__Micrococcales	f__Cellulomonadaceae	g__Cellulomonas	s__Cellulomonas_iranensis
g_L_d2_k97_69287_4	3.2.1.21	beta-glucosidase [EC:3.2.1.21]	0.17557	0.388496	0.885663	0.763111	0.888006	0.553846	0.644312	0.569262	0.352661	0.540908	0.628121	0.621962	0.569608	0.583589	0.987007	0.922562	0.970943	1.03049	0.460554	0.746007	d__Bacteria	k__unclassified_d__Bacteria	p__Proteobacteria	c__Gammaproteobacteria	o__Aeromonadales	f__Aeromonadaceae	g__Aeromonas	s__Aeromonas_caviae
g_H_d9_k97_151451_1	3.2.1.21	beta-glucosidase [EC:3.2.1.21]	0	0	0	0	0	0	0.305324	0	0.306383	0.256324	0	0	0	0	0	0	0	0	0	0	d__Bacteria	k__unclassified_d__Bacteria	p__Bacteroidota	c__Sphingobacteriia	o__Sphingobacteriales	f__Sphingobacteriaceae	g__Sphingobacterium	s__Sphingobacterium_litopenaei
g_H_d2_k97_184758_1	3.2.1.21	beta-glucosidase [EC:3.2.1.21]	0	0.593541	0	0	0.419928	0.192985	0.193892	0.188438	0.194564	0.6511	0	0	0	0.160984	0	0	0	0	0	0	d__Bacteria	k__unclassified_d__Bacteria	p__Bacteroidota	c__Bacteroidia	o__Bacteroidales	f__Dysgonomonadaceae	g__Dysgonomonas	s__uncultured_Dysgonomonas_sp.
g_L_d4_k97_140034_1	3.2.1.21	beta-glucosidase [EC:3.2.1.21]	0.20816	0	0.370609	0.100529	0.225608	0	0.520847	0.303718	0.209061	0.262355	0.178731	0.340344	0.264263	0.691916	0.417934	0.781292	0.42116	0.0939823	0.102383	0.318413	d__Bacteria	k__unclassified_d__Bacteria	p__Bacteroidota	c__Sphingobacteriia	o__Sphingobacteriales	f__Sphingobacteriaceae	g__Mucilaginibacter	s__Mucilaginibacter_daejeonensis
g_L_d2_k97_73906_21	3.2.1.21	beta-glucosidase [EC:3.2.1.21]	1.69775	2.51235	2.7451	2.44301	2.17803	1.79481	2.25406	1.71882	2.40106	2.0961	1.16024	1.52955	0.821078	1.1229	1.16869	1.76862	1.12163	0.71959	1.60191	0.45933	d__Bacteria	k__unclassified_d__Bacteria	p__Bacteroidota	c__Flavobacteriia	o__Flavobacteriales	f__Flavobacteriaceae	g__Flavobacterium	s__Flavobacterium_anhuiense
g_L_d2_k97_9922_2	3.2.1.21	beta-glucosidase [EC:3.2.1.21]	0.194435	0.728096	1.2693	2.09711	2.45855	2.96994	2.36766	3.78257	2.40841	4.38379	0.166947	0.688791	1.39875	1.40031	1.56151	1.53253	1.54734	2.01907	1.91265	1.32186	d__Bacteria	k__unclassified_d__Bacteria	p__Proteobacteria	c__Alphaproteobacteria	o__Hyphomicrobiales	f__Devosiaceae	g__Devosia	s__Devosia_sp._Root685
g_L_d2_k97_156991_1	3.2.1.21	beta-glucosidase [EC:3.2.1.21]	0	0.611392	0.266463	0.385487	0.432557	0.69576	0.699032	0.291158	1.10229	0.670682	0.17134	0.244702	0.591115	0.414564	0.480782	0.224695	0.403744	0.900958	0.490746	0.101749	d__Bacteria	k__unclassified_d__Bacteria	p__Bacteroidota	c__Sphingobacteriia	o__Sphingobacteriales	f__Sphingobacteriaceae	g__Parapedobacter	s__Parapedobacter_pyrenivorans
g_H_d9_k97_190190_1	3.2.1.21	beta-glucosidase [EC:3.2.1.21]	0.198063	0.404553	0.352632	0.191305	0.214665	0.39461	0.198233	0.192657	0.9946	0.665676	0	0	0	0	0	0	0	0	0	0	d__Bacteria	k__unclassified_d__Bacteria	p__Proteobacteria	c__Alphaproteobacteria	o__Sphingomonadales	f__Erythrobacteraceae	g__Croceibacterium	s__Croceibacterium_sp._LX-88
g_L_d10_k97_170288_1	3.2.1.21	beta-glucosidase [EC:3.2.1.21]	0.252766	0	0	0	0	0	0	0	0	0	0	0.206637	0.427854	0.210046	0.811987	0.189742	0.61369	0.684728	0.248645	0.773289	d__Bacteria	k__unclassified_d__Bacteria	p__Bacteroidota	c__Chitinophagia	o__Chitinophagales	f__Chitinophagaceae	g__Chitinophaga	s__unclassified_g__Chitinophaga
g_L_d1_k97_61668_1	3.2.1.21	beta-glucosidase [EC:3.2.1.21]	0	0	0.176976	0.0960108	0	0	0	0	0	0	0.768142	0.162524	0.504772	0.165205	0.15966	0.0746178	0.160893	0	0.293345	0.304103	d__Bacteria	k__unclassified_d__Bacteria	p__Proteobacteria	c__Gammaproteobacteria	o__Xanthomonadales	f__Xanthomonadaceae	g__Stenotrophomonas	s__Stenotrophomonas_maltophilia
g_H_d2_k97_92302_4	3.2.1.21	beta-glucosidase [EC:3.2.1.21]	0.88907	0.672581	0.879393	0.508881	0.571018	0.754459	0.362525	0.512477	0.760635	0.581022	0.0282732	0.107677	0.0278689	0	0.238005	0.0494366	0.0532982	0.0297338	0.0647833	0.235057	d__Bacteria	k__unclassified_d__Bacteria	p__Bacteroidota	c__Sphingobacteriia	o__Sphingobacteriales	f__Sphingobacteriaceae	g__Sphingobacterium	s__Sphingobacterium_athyrii
g_L_d2_k97_47931_6	3.2.1.21	beta-glucosidase [EC:3.2.1.21]	0.693866	1.56489	1.62142	1.81511	2.19341	2.21764	2.08339	2.27789	2.93266	2.69642	1.83696	5.12879	4.2331	4.73289	4.17934	4.55754	4.2116	4.90796	4.46504	4.42241	d__Bacteria	k__unclassified_d__Bacteria	p__Proteobacteria	c__Gammaproteobacteria	o__Xanthomonadales	f__Xanthomonadaceae	g__Pseudoxanthomonas	s__Pseudoxanthomonas_suwonensis
g_H_d10_k97_109036_1	3.2.1.21	beta-glucosidase [EC:3.2.1.21]	0.152531	0.77888	0.814702	0.147327	0.330633	0	0.457986	0	0.306383	0.768971	0.130967	0.124695	0	0.253504	0	0	0	0.137733	0	0.155547	d__Bacteria	k__unclassified_d__Bacteria	p__Proteobacteria	c__Alphaproteobacteria	o__Hyphomicrobiales	f__Boseaceae	g__Bosea	s__Bosea_sp._WAO
g_H_d10_k97_28172_2	3.2.1.21	beta-glucosidase [EC:3.2.1.21]	0.315957	0.322679	0	0	0	0	0	0.307334	0	0.796434	0	0	0	0	0	0	0	0.285303	0	0	d__Bacteria	k__unclassified_d__Bacteria	p__Proteobacteria	c__Alphaproteobacteria	o__Sphingomonadales	f__Erythrobacteraceae	g__Porphyrobacter	s__Porphyrobacter_sp.
g_L_d2_k97_36157_24	3.2.1.21	beta-glucosidase [EC:3.2.1.21]	0.711192	1.3536	2.73387	2.40425	2.90804	3.05931	2.55602	2.29546	2.53241	3.47676	0.24981	1.32137	0.930231	0.913354	0.623084	0.679467	1.15114	1.40115	0.826796	1.31864	d__Bacteria	k__unclassified_d__Bacteria	p__Proteobacteria	c__Alphaproteobacteria	o__Hyphomicrobiales	f__Devosiaceae	g__Pelagibacterium	s__Pelagibacterium_sp._SCN_63-126
g_H_d9_k97_177076_22	3.2.1.21	beta-glucosidase [EC:3.2.1.21]	0	0.177855	0.403074	0.336416	0.264246	0.485754	1.0458	0.677586	1.67907	1.11208	0.328964	0.0854209	0.176869	0.0578866	0.111888	0.287602	0.225503	0.0314508	0.239834	0.0710371	d__Bacteria	k__unclassified_d__Bacteria	p__Bacteroidota	c__Flavobacteriia	o__Flavobacteriales	f__Weeksellaceae	g__Moheibacter	s__Moheibacter_sediminis
g_L_d2_k97_29412_241	3.2.1.21	beta-glucosidase [EC:3.2.1.21]	0.659016	3.24281	6.07992	4.74506	4.44787	3.70025	4.97685	3.61308	4.66317	4.88288	2.18623	5.14261	6.56631	6.54674	6.66384	5.9589	5.98798	6.03194	6.30592	4.97925	d__Bacteria	k__unclassified_d__Bacteria	p__Bacteroidota	c__Chitinophagia	o__Chitinophagales	f__Chitinophagaceae	g__Niabella	s__Niabella_yanshanensis
g_H_d6_k97_197357_1	3.2.1.21	beta-glucosidase [EC:3.2.1.21]	0	0	0	0	0	0.791583	0.318122	0.309174	0.478837	0.667669	0	0.129922	0	0	0.127633	0	0	0.287012	0.625334	0.162067	d__Bacteria	k__unclassified_d__Bacteria	p__Proteobacteria	c__Alphaproteobacteria	o__Sphingomonadales	f__Sphingomonadaceae	g__Sphingobium	s__Sphingobium_sp.
g_H_d10_k97_196534_1	3.2.1.21	beta-glucosidase [EC:3.2.1.21]	0	0	0	0	0.49171	0.225973	0.454072	0.22065	0.683469	0.1906	0	0	0	0	0	0	0	0.204833	0	0	d__Bacteria	k__unclassified_d__Bacteria	p__Proteobacteria	c__Alphaproteobacteria	o__Sphingomonadales	f__Erythrobacteraceae	g__Croceibacterium	s__Croceibacterium_sp._LX-88
g_L_d1_k97_27912_2	3.2.1.21	beta-glucosidase [EC:3.2.1.21]	0.234574	0.205341	0.417638	0.194204	0.181598	0.267059	0.268315	0.260768	0.201934	0.112627	0.834417	0.657482	0.3687	0.584787	0.915023	0.553415	0.678004	0.907783	0.824106	0.615117	d__Bacteria	k__unclassified_d__Bacteria	p__Proteobacteria	c__Alphaproteobacteria	o__Sphingomonadales	f__Sphingomonadaceae	g__Sphingobium	s__Sphingobium_yanoikuyae
g_L_d2_k97_57054_5	3.2.1.21	beta-glucosidase [EC:3.2.1.21]	1.07717	2.04739	3.30289	2.36985	1.91335	1.99707	2.69525	1.39704	2.40408	2.74038	0.693666	1.19859	0.379859	1.21836	0.985232	1.30274	0.920189	0.405279	1.53055	0.48821	d__Bacteria	k__unclassified_d__Bacteria	p__Bacteroidota	c__Flavobacteriia	o__Flavobacteriales	f__Flavobacteriaceae	g__Flavobacterium	s__Flavobacterium_anhuiense
g_L_d2_k97_145871_10	3.2.1.21	beta-glucosidase [EC:3.2.1.21]	0.158734	0.551179	0.339134	0.49062	0.584935	0.664135	0.508387	0.216163	0.510149	0.293423	0.981311	1.97245	2.74062	3.40319	3.36547	3.1219	2.44081	3.01002	2.59203	2.49284	d__Bacteria	k__unclassified_d__Bacteria	p__Bacteroidota	c__Sphingobacteriia	o__Sphingobacteriales	f__Sphingobacteriaceae	g__Pedobacter	s__Pedobacter_chitinilyticus
g_L_d2_k97_29355_1	3.2.1.21	beta-glucosidase [EC:3.2.1.21]	0	0.159441	0.416936	0.150793	0	0	0	0.151859	0.313592	0.262355	0	0.382887	0.264263	0.129734	0.376141	0	0.126348	0.140973	0.153575	0	d__Bacteria	k__unclassified_d__Bacteria	p__Proteobacteria	c__Alphaproteobacteria	o__Sphingomonadales	f__Sphingomonadaceae	g__Novosphingobium	s__Novosphingobium_sp._CCH12-A3
g_L_d2_k97_154218_1	3.2.1.21	beta-glucosidase [EC:3.2.1.21]	0	0	0.16294	0.176792	0.19838	0	0	0.356083	0	0.461383	0.15716	0.598536	0.774564	0.304204	0.881986	0.1374	0	0	0	0.559968	d__Bacteria	k__unclassified_d__Bacteria	p__Bacteroidota	c__Sphingobacteriia	o__Sphingobacteriales	f__Sphingobacteriaceae	g__Arcticibacter	s__Arcticibacter_tournemirensis
g_L_d4_k97_158764_1	3.2.1.21	beta-glucosidase [EC:3.2.1.21]	0	0	0.21095	0	0	0	0	0	0	0	0	0	0.200557	0.393836	0.761238	0.355767	0.191778	0	0	0.241653	d__Bacteria	k__unclassified_d__Bacteria	p__Proteobacteria	c__Alphaproteobacteria	o__Sphingomonadales	f__Sphingomonadaceae	g__Novosphingobium	s__Novosphingobium_sp._THN1
g_L_d9_k97_43166_2	3.2.1.21	beta-glucosidase [EC:3.2.1.21]	0	0	0	0.224867	0.252325	0	0	0.452913	0.467637	0	0.199897	0.570972	0.197038	0	0.373941	0	0.188414	0	0.458029	0.237413	d__Bacteria	k__unclassified_d__Bacteria	p__Bacteroidota	c__Sphingobacteriia	o__Sphingobacteriales	f__Sphingobacteriaceae	g__Arcticibacter	s__Arcticibacter_tournemirensis
g_H_d6_k97_19774_1	3.2.1.21	beta-glucosidase [EC:3.2.1.21]	0	0.0697684	0.21285	0.725827	1.14764	1.02081	1.40166	1.09643	0.514581	1.23411	0	0	0	0	0	0	0	0	0	0	d__Bacteria	k__unclassified_d__Bacteria	p__Actinobacteria	c__Actinomycetia	o__Micrococcales	f__Cellulomonadaceae	g__Cellulomonas	s__Cellulomonas_sp.
g_H_d10_k97_70305_2	3.2.1.21	beta-glucosidase [EC:3.2.1.21]	0	0	0.216756	0.705547	0	0	0	0	0	0	0	0	0	0	0	0	0	0	0	0.248304	d__Bacteria	k__unclassified_d__Bacteria	p__Proteobacteria	c__Alphaproteobacteria	o__Sphingomonadales	f__Erythrobacteraceae	g__Croceibacterium	s__Croceibacterium_sp._LX-88
g_L_d2_k97_191424_108	3.2.1.21	beta-glucosidase [EC:3.2.1.21]	1.49024	2.64528	4.95901	5.75757	7.11435	7.52872	6.71183	5.9018	7.12708	6.32037	7.86011	17.1429	22.2521	25.652	30.9746	23.5719	10.2514	16.244	24.7465	15.9207	d__Bacteria	k__unclassified_d__Bacteria	p__Bacteroidota	c__Flavobacteriia	o__Flavobacteriales	f__Flavobacteriaceae	g__Flavobacterium	s__Flavobacterium_lindanitolerans
g_L_d1_k97_75283_1	3.2.1.21	beta-glucosidase [EC:3.2.1.21]	0	0	0	0	0.154651	0.284289	0.142813	0	0.71654	0.239787	0.490069	0.4666	0.120765	0.118574	0.22919	0.214225	0.115479	0	0.421092	0	d__Bacteria	k__unclassified_d__Bacteria	p__Bacteroidota	c__Sphingobacteriia	o__Sphingobacteriales	f__Sphingobacteriaceae	g__Arcticibacter	s__Arcticibacter_tournemirensis
g_H_d10_k97_90043_2	3.2.1.21	beta-glucosidase [EC:3.2.1.21]	0	0	0.14319	0	0.174334	0	0.482967	0.156461	0.161547	0.270305	0.276221	0.131496	0.272271	0	0.12918	0.120745	0.130177	0	0.158228	0	d__Bacteria	k__unclassified_d__Bacteria	p__Bacteroidota	c__Sphingobacteriia	o__Sphingobacteriales	f__Sphingobacteriaceae	g__Arcticibacter	s__Arcticibacter_tournemirensis
g_L_d1_k97_110025_1	3.2.1.21	beta-glucosidase [EC:3.2.1.21]	0.753988	0.924035	1.20817	1.60218	1.79782	1.65243	0.301855	0.880092	1.5145	1.64717	3.10749	7.15012	4.84983	6.64151	7.75078	7.13151	6.95632	8.17005	7.12028	4.76715	d__Bacteria	k__unclassified_d__Bacteria	p__Proteobacteria	c__Gammaproteobacteria	o__Xanthomonadales	f__Xanthomonadaceae	g__Pseudoxanthomonas	s__Pseudoxanthomonas_suwonensis
g_L_d2_k97_106682_6	3.2.1.21	beta-glucosidase [EC:3.2.1.21]	0.328027	0.639557	1.0884	0.864097	1.13121	1.21797	0.925235	1.18928	0.988342	1.47833	1.30584	2.31596	1.48908	1.70987	2.3949	2.32808	2.14792	2.26191	1.81874	1.94626	d__Bacteria	k__unclassified_d__Bacteria	p__Proteobacteria	c__Alphaproteobacteria	o__unclassified_c__Alphaproteobacteria	f__unclassified_c__Alphaproteobacteria	g__unclassified_c__Alphaproteobacteria	s__Alphaproteobacteria_bacterium
g_H_d6_k97_42837_1	3.2.1.21	beta-glucosidase [EC:3.2.1.21]	0	0.130313	0.113588	0	0	0.76266	0.127708	0.124116	0.256301	0.107212	0	0	0	0	0	0	0	0	0	0	d__unclassified	k__unclassified_d__unclassified	p__unclassified_d__unclassified	c__unclassified_d__unclassified	o__unclassified_d__unclassified	f__unclassified_d__unclassified	g__unclassified_d__unclassified	s__uncultured_organism
g_L_d2_k97_93771_1	3.2.1.21	beta-glucosidase [EC:3.2.1.21]	0	0	0	0.217245	0	0.224058	0.225112	0	0.225892	0	0	0.183872	0.380718	0	0	0	0	0	0.221252	0	d__Bacteria	k__unclassified_d__Bacteria	p__Bacteroidota	c__Sphingobacteriia	o__Sphingobacteriales	f__Sphingobacteriaceae	g__Pararcticibacter	s__Pararcticibacter_amylolyticus
g_H_d10_k97_165949_1	3.2.1.21	beta-glucosidase [EC:3.2.1.21]	0	0.129689	0.565224	0.367965	0.137632	0.253004	0.38129	0.247043	0.765224	0.640196	0	0	0	0	0.101984	0	0	0	0.374751	0	d__Bacteria	k__unclassified_d__Bacteria	p__Proteobacteria	c__Alphaproteobacteria	o__Sphingomonadales	f__Erythrobacteraceae	g__Croceibacterium	s__Croceibacterium_sp._LX-88
g_H_d9_k97_42001_1	3.2.1.21	beta-glucosidase [EC:3.2.1.21]	0	0	0.0722518	0.235182	0	0.0808529	0	0	0.163029	0.0681962	0.0696888	0	0.0686922	0.0674459	0.195547	0.0609265	0.131371	0.0732889	0.07984	0.082768	d__Bacteria	k__unclassified_d__Bacteria	p__Bacteroidota	c__Sphingobacteriia	o__Sphingobacteriales	f__Sphingobacteriaceae	g__Mucilaginibacter	s__Mucilaginibacter_aquatilis
g_L_d4_k97_192405_1	3.2.1.21	beta-glucosidase [EC:3.2.1.21]	0	0	0	0	0	0	0	0	0	0	0	0.0943344	0.195325	0.671233	0.463362	0.0866215	0.0933876	0.833582	0.227023	0.235349	d__Bacteria	k__unclassified_d__Bacteria	p__Bacteroidota	c__Chitinophagia	o__Chitinophagales	f__Chitinophagaceae	g__Pseudobacter	s__Pseudobacter_ginsenosidimutans
g_H_d10_k97_74864_1	3.2.1.21	beta-glucosidase [EC:3.2.1.21]	0	0	0.119325	0.258938	0.145278	0.534119	0.402473	0	0.538491	0.675762	0	0	0	0	0	0	0	0	0	0	d__Bacteria	k__unclassified_d__Bacteria	p__Proteobacteria	c__Alphaproteobacteria	o__Sphingomonadales	f__Erythrobacteraceae	g__Croceibacterium	s__Croceibacterium_sp._LX-88
g_H_d10_k97_68654_1	3.2.1.21	beta-glucosidase [EC:3.2.1.21]	0	0.246409	0	0	0	0	0.241484	0.469383	0	0.608186	0	0	0.204203	0	0	0	0.195265	0.217868	0	0	d__Bacteria	k__unclassified_d__Bacteria	p__Proteobacteria	c__Alphaproteobacteria	o__Sphingomonadales	f__Erythrobacteraceae	g__Altererythrobacter	s__Altererythrobacter_sp._Root672
g_H_d6_k97_106172_1	3.2.1.21	beta-glucosidase [EC:3.2.1.21]	0	0	0.258211	0.280163	0	0.433424	0.145154	0.282143	0.145657	0.121859	0	0	0	0	0	0	0	0.392877	0	0	d__Bacteria	k__unclassified_d__Bacteria	p__Proteobacteria	c__Gammaproteobacteria	o__Pseudomonadales	f__Pseudomonadaceae	g__Pseudomonas	s__Pseudomonas_sp._SWRI50
g_L_d2_k97_147666_115	3.2.1.21	beta-glucosidase [EC:3.2.1.21]	0.173921	0.461816	0.464476	0.571157	0.678599	0.589071	0.382956	0.270679	0.524023	0.233816	1.1648	2.36022	3.32667	3.61317	4.21823	3.62948	3.99743	3.54928	2.36098	2.51851	d__Bacteria	k__unclassified_d__Bacteria	p__Bacteroidota	c__Sphingobacteriia	o__Sphingobacteriales	f__Sphingobacteriaceae	g__Pedobacter	s__Pedobacter_chitinilyticus
g_H_d9_k97_126820_4	3.2.1.21	beta-glucosidase [EC:3.2.1.21]	0	0.143984	0.470644	0.612786	0.687611	0.983119	0.917189	1.40565	1.09736	1.09576	0	0	0	0	0	0	0	0	0	0	d__Bacteria	k__unclassified_d__Bacteria	p__Actinobacteria	c__Actinomycetia	o__Micrococcales	f__Cellulomonadaceae	g__Cellulomonas	s__Cellulomonas_sp.
g_H_d9_k97_11211_1	3.2.1.21	beta-glucosidase [EC:3.2.1.21]	0	0	0	0.344092	0	0.354884	0	0.346524	0.536684	0.299331	0.305882	0	0.452262	0.148019	0.143051	0.267422	0.432466	0.643368	0.700877	0.181645	d__Bacteria	k__unclassified_d__Bacteria	p__Proteobacteria	c__unclassified_p__Proteobacteria	o__unclassified_p__Proteobacteria	f__unclassified_p__Proteobacteria	g__unclassified_p__Proteobacteria	s__Proteobacteria_bacterium
g_H_d10_k97_155421_1	3.2.1.21	beta-glucosidase [EC:3.2.1.21]	0.429804	0.219474	0.382613	0.311355	0.349373	0.21408	0.215087	0.209037	0.971245	1.35426	0	0	0	0	0.0862941	0	0	0.0970262	0.211398	0.109575	d__Bacteria	k__unclassified_d__Bacteria	p__Proteobacteria	c__Alphaproteobacteria	o__Sphingomonadales	f__Erythrobacteraceae	g__Croceibacterium	s__Croceibacterium_sp._LX-88
g_H_d6_k97_38037_1	3.2.1.21	beta-glucosidase [EC:3.2.1.21]	0.23281	0.237763	0.207249	0.224867	0.50465	1.1596	0.466021	0	0.467637	0	0.399793	0	0.394076	0.58039	0.186971	0	0.188414	0	0.458029	0.71224	d__Bacteria	k__unclassified_d__Bacteria	p__Bacteroidota	c__Sphingobacteriia	o__Sphingobacteriales	f__Sphingobacteriaceae	g__Pararcticibacter	s__Pararcticibacter_amylolyticus
g_H_d10_k97_123242_1	3.2.1.21	beta-glucosidase [EC:3.2.1.21]	0	0.352013	0	0.332921	0.373572	0.515043	0.172488	0.50291	0.173086	0.144806	0	0	0	0	0	0	0	0.15562	0	0.175748	d__Bacteria	k__unclassified_d__Bacteria	p__Proteobacteria	c__Alphaproteobacteria	o__Caulobacterales	f__Caulobacteraceae	g__Asticcacaulis	s__Asticcacaulis_tiandongensis
g_H_d9_k97_21661_1	3.2.1.21	beta-glucosidase [EC:3.2.1.21]	0	0	0	0	0	0	0.214219	0	0.214962	0	0	0	0	0	0	0	0	0	0.210546	0	d__Bacteria	k__unclassified_d__Bacteria	p__Bacteroidota	c__Sphingobacteriia	o__Sphingobacteriales	f__Sphingobacteriaceae	g__Arcticibacter	s__Arcticibacter_tournemirensis
g_H_d6_k97_98901_1	3.2.1.21	beta-glucosidase [EC:3.2.1.21]	0	0	0	0.145653	0	0.450663	0.150927	0.293364	0.15145	0.506822	0.258957	0.986224	0.255254	0.626557	0.726636	0.226397	0.366122	0.136167	0	0.153779	d__Bacteria	k__unclassified_d__Bacteria	p__Bacteroidota	c__Sphingobacteriia	o__Sphingobacteriales	f__Sphingobacteriaceae	g__Arcticibacter	s__Arcticibacter_tournemirensis
g_H_d6_k97_182111_4	3.2.1.21	beta-glucosidase [EC:3.2.1.21]	0.0271652	0.0832294	0.338556	0.446052	0.588844	0.893023	1.00598	1.16265	0.763918	0.84453	0	0	0	0	0	0	0	0	0	0	d__Bacteria	k__unclassified_d__Bacteria	p__Actinobacteria	c__Actinomycetia	o__Micrococcales	f__Cellulomonadaceae	g__Cellulomonas	s__Cellulomonas_sp.
g_H_d10_k97_93930_1	3.2.1.21	beta-glucosidase [EC:3.2.1.21]	0.117957	0.481867	0.105006	0.113933	0.127845	0.235012	0.354176	0.458952	0.236936	0.892006	0	0	0	0.0980214	0	0	0	0.213026	0	0	d__Bacteria	k__unclassified_d__Bacteria	p__Proteobacteria	c__Alphaproteobacteria	o__Sphingomonadales	f__Erythrobacteraceae	g__Croceibacterium	s__Croceibacterium_sp._LX-88
g_L_d4_k97_42961_1	3.2.1.21	beta-glucosidase [EC:3.2.1.21]	0	0	0	0	0	0	0	0	0	0	0	0	0	0.312834	0.151168	0.282595	0.152334	0	0.370322	0	d__Bacteria	k__unclassified_d__Bacteria	p__Proteobacteria	c__Alphaproteobacteria	o__Caulobacterales	f__Caulobacteraceae	g__Phenylobacterium	s__Phenylobacterium_sp.
g_H_d9_k97_31939_1	3.2.1.21	beta-glucosidase [EC:3.2.1.21]	0	0.175437	0.152921	0.497765	0.186182	0.427814	0.773686	0.167094	0.776368	0.433013	0	0	0	0	0	0.0644756	0	0.0775582	0	0.0875894	d__Bacteria	k__unclassified_d__Bacteria	p__Proteobacteria	c__Alphaproteobacteria	o__Sphingomonadales	f__Erythrobacteraceae	g__Croceibacterium	s__Croceibacterium_sp._LX-88
g_H_d6_k97_19514_1	3.2.1.21	beta-glucosidase [EC:3.2.1.21]	0	0.417001	0	0	0	0	0.408665	0	0.410081	0	0	0	0	0	0.327918	0.613014	0	0	0	0	d__Bacteria	k__unclassified_d__Bacteria	p__Bacteroidota	c__Sphingobacteriia	o__Sphingobacteriales	f__Sphingobacteriaceae	g__Mucilaginibacter	s__Mucilaginibacter_daejeonensis
g_L_d4_k97_158642_1	3.2.1.21	beta-glucosidase [EC:3.2.1.21]	0	0.149752	0.130532	0.141629	0.0794615	0.0730356	0.440274	0.28526	0.147267	0	0.251804	0.119872	0.186152	0.365549	0.294401	0.110072	0.118669	0.066203	0.144241	0.299062	d__Bacteria	k__unclassified_d__Bacteria	p__Bacteroidota	c__Sphingobacteriia	o__Sphingobacteriales	f__Sphingobacteriaceae	g__Arcticibacter	s__Arcticibacter_tournemirensis
g_H_d10_k97_115985_1	3.2.1.21	beta-glucosidase [EC:3.2.1.21]	0.44234	0.677626	0.984431	0.213624	0.479417	0.220324	0	0.430267	0.444255	0.743339	0.569706	0.542423	0.374373	0.55137	0.532866	0.664098	0.357986	0.199712	0.435128	0.902171	d__Bacteria	k__unclassified_d__Bacteria	p__Bacteroidota	c__Sphingobacteriia	o__Sphingobacteriales	f__Sphingobacteriaceae	g__Sphingobacterium	s__Sphingobacterium_puteale
g_L_d2_k97_176861_7	3.2.1.21	beta-glucosidase [EC:3.2.1.21]	0.441849	0.451249	0.44578	0.369871	0.383108	0.557535	0.796012	0.802274	0.562098	0.717763	1.51753	3.17868	2.64263	3.74516	3.35925	3.78116	3.19446	3.08546	3.3033	2.91378	d__Bacteria	k__unclassified_d__Bacteria	p__Proteobacteria	c__Gammaproteobacteria	o__Xanthomonadales	f__Xanthomonadaceae	g__Pseudoxanthomonas	s__Pseudoxanthomonas_suwonensis
g_L_d4_k97_163185_1	3.2.1.21	beta-glucosidase [EC:3.2.1.21]	0	0	0.373048	0.13492	0.151395	0.139152	0	0	0	0	0.119938	0.342583	0.236446	0.348234	0.112182	0	0	0.378402	0.687044	0.427344	d__Bacteria	k__unclassified_d__Bacteria	p__Proteobacteria	c__Gammaproteobacteria	o__Xanthomonadales	f__Xanthomonadaceae	g__Stenotrophomonas	s__Stenotrophomonas_maltophilia
g_L_d2_k97_176921_1	3.2.1.21	beta-glucosidase [EC:3.2.1.21]	0	0	0	0	0	0	0	0	0.269245	0	0.230184	0.876643	0	0.445552	0.645899	0	0.216961	0.242075	1.31857	0.54677	d__Bacteria	k__unclassified_d__Bacteria	p__Proteobacteria	c__Betaproteobacteria	o__Burkholderiales	f__Oxalobacteraceae	g__Herbaspirillum	s__Herbaspirillum_frisingense
g_L_d1_k97_46872_1	3.2.1.21	beta-glucosidase [EC:3.2.1.21]	0	0	0	0.35604	0.199757	0	0	0	0	0.154862	0.633006	0.301346	0.311977	0.306317	0.740092	0.415061	0.149161	0	0	0.375905	d__Eukaryota	k__Fungi	p__Mucoromycota	c__Mucoromycetes	o__Mucorales	f__Rhizopodaceae	g__Rhizopus	s__Rhizopus_arrhizus
g_L_d2_k97_53831_3	3.2.1.21	beta-glucosidase [EC:3.2.1.21]	26.4355	28.3192	24.6536	20.1972	21.2232	20.7261	21.4186	21.6324	19.8071	21.36	5.76461	6.31755	4.38001	4.38772	3.73498	3.51736	3.36762	3.41011	4.16209	2.49613	d__Bacteria	k__unclassified_d__Bacteria	p__Bacteroidota	c__Sphingobacteriia	o__Sphingobacteriales	f__Sphingobacteriaceae	g__Sphingobacterium	s__Sphingobacterium_thalpophilum
g_L_d10_k97_174423_2	3.2.1.21	beta-glucosidase [EC:3.2.1.21]	0	0	0	0	0	0	0	0	0	0	0	0	0	0	0	0	0	0	0	0.410078	d__Bacteria	k__unclassified_d__Bacteria	p__Proteobacteria	c__Betaproteobacteria	o__Burkholderiales	f__Oxalobacteraceae	g__Herbaspirillum	s__Herbaspirillum_frisingense
g_L_d4_k97_145247_1	3.2.1.21	beta-glucosidase [EC:3.2.1.21]	0	0	0	0	0.237728	0	0	0	0.220292	0.184299	0	0	0.371279	0.546813	0	0.164652	0.177514	0	0	0	d__Bacteria	k__unclassified_d__Bacteria	p__Proteobacteria	c__Alphaproteobacteria	o__Sphingomonadales	f__Sphingomonadaceae	g__Novosphingobium	s__Novosphingobium_sp.
g_L_d9_k97_133717_1	3.2.1.21	beta-glucosidase [EC:3.2.1.21]	0	0	0	0	0.456588	0	0.421638	0	0	0	0	0	0	0.350076	0	0	0	0.380404	0	0.429605	d__Bacteria	k__unclassified_d__Bacteria	p__Proteobacteria	c__Alphaproteobacteria	o__Caulobacterales	f__Caulobacteraceae	g__Brevundimonas	s__Brevundimonas_sp._Root1279
g_L_d10_k97_121674_1	3.2.1.21	beta-glucosidase [EC:3.2.1.21]	0	0	0.195259	0.211859	0	0	0	0	0	0	0	0	0	0.182271	0	0	0.177514	0.198062	0.431532	0.223679	d__Bacteria	k__unclassified_d__Bacteria	p__Bacteroidota	c__Bacteroidia	o__Bacteroidales	f__Bacteroidaceae	g__unclassified_f__Bacteroidaceae	s__Bacteroidaceae_bacterium
g_H_d9_k97_108738_1	3.2.1.21	beta-glucosidase [EC:3.2.1.21]	0.234871	0.239868	0.627248	0.226857	0.254558	0	0	0.456921	0.707662	0.197347	0	0	0	0	0	0	0	0	0	0	d__Bacteria	k__unclassified_d__Bacteria	p__Proteobacteria	c__Alphaproteobacteria	o__Sphingomonadales	f__Erythrobacteraceae	g__Croceibacterium	s__Croceibacterium_sp._LX-88
g_H_d2_k97_12660_1	3.2.1.21	beta-glucosidase [EC:3.2.1.21]	0	1.17121	0.145842	0.15824	0	0	0	0	0	0	0	0	0.277313	0	0	0	0	0	0	0	d__Bacteria	k__unclassified_d__Bacteria	p__Firmicutes	c__Bacilli	o__Bacillales	f__Paenibacillaceae	g__Cohnella	s__Cohnella_sp._LGH
g_H_d2_k97_58165_1	3.2.1.21	beta-glucosidase [EC:3.2.1.21]	0.368616	1.12938	0.164072	1.06812	0.399515	0.183603	0.184467	0.537834	0.185106	0.309724	0	0.301346	0	0	0.740092	0	0.149161	0.332854	0	0.187952	d__Bacteria	k__unclassified_d__Bacteria	p__Proteobacteria	c__Alphaproteobacteria	o__Hyphomicrobiales	f__Beijerinckiaceae	g__unclassified_f__Beijerinckiaceae	s__Beijerinckiaceae_bacterium
g_L_d8_k97_60446_1	3.2.1.21	beta-glucosidase [EC:3.2.1.21]	0	0	0.236264	0	0	0	0	0	0.266553	0	0	0.216969	0	0	0	0.398459	0.214792	0.479309	0	0	d__Bacteria	k__unclassified_d__Bacteria	p__Proteobacteria	c__Gammaproteobacteria	o__Xanthomonadales	f__Xanthomonadaceae	g__Stenotrophomonas	s__Stenotrophomonas_maltophilia
g_H_d9_k97_167896_4	3.2.1.21	beta-glucosidase [EC:3.2.1.21]	0.0349676	0.214269	0.217898	0.540393	0.341088	0.487674	0.874941	0.612238	1.36964	1.11648	0.240192	0.0571724	0.147973	0.0290577	0.0280825	0.262489	0.141496	0.0631501	0.0687949	0.0713179	d__Bacteria	k__unclassified_d__Bacteria	p__Bacteroidota	c__Flavobacteriia	o__Flavobacteriales	f__Weeksellaceae	g__Moheibacter	s__Moheibacter_sediminis
g_L_d2_k97_40352_1	3.2.1.21	beta-glucosidase [EC:3.2.1.21]	0	0	0	0	0	0	0	0	0	0	0.128024	0.609464	0.252386	0.123903	0	0.111927	0.120669	0	0	0	d__Bacteria	k__unclassified_d__Bacteria	p__Actinobacteria	c__Actinomycetia	o__Micrococcales	f__Microbacteriaceae	g__Microbacterium	s__Microbacterium_stercoris
g_L_d2_k97_75797_85	3.2.1.21	beta-glucosidase [EC:3.2.1.21]	1.32881	2.4941	2.74948	2.4282	3.03609	2.54014	2.51614	2.13096	3.28232	2.50462	0.955934	1.58543	0.607912	1.37283	1.24023	2.02195	1.30793	0.713451	1.55445	0.36624	d__Bacteria	k__unclassified_d__Bacteria	p__Bacteroidota	c__Flavobacteriia	o__Flavobacteriales	f__Flavobacteriaceae	g__Flavobacterium	s__Flavobacterium_anhuiense
g_L_d10_k97_174853_1	3.2.1.21	beta-glucosidase [EC:3.2.1.21]	0.215775	0	0.192084	0.208414	0.233862	0.21495	0.647883	0.419773	0.650129	0.543906	0	0	0	0	0	0	0	0	0.424515	0.440083	d__Bacteria	k__unclassified_d__Bacteria	p__Proteobacteria	c__Betaproteobacteria	o__Burkholderiales	f__Alcaligenaceae	g__Pigmentiphaga	s__Pigmentiphaga_kullae
g_L_d10_k97_174583_3	3.2.1.21	beta-glucosidase [EC:3.2.1.21]	0.0298542	0.0304894	0.0265763	0.0288356	0.161783	0.0892201	0.119519	0.0580788	0.0899503	0.0501691	0.487037	0.48812	0.808544	0.769065	0.791208	0.784368	0.821475	0.458282	0.998494	0.730667	d__Bacteria	k__unclassified_d__Bacteria	p__Bacteroidota	c__Sphingobacteriia	o__Sphingobacteriales	f__Sphingobacteriaceae	g__Sphingobacterium	s__Sphingobacterium_spiritivorum
g_L_d2_k97_92588_2	3.2.1.21	beta-glucosidase [EC:3.2.1.21]	1.84813	2.22781	2.42736	2.42888	1.93737	1.96179	1.88004	1.79769	2.40384	2.36748	1.06657	1.28794	0.615407	1.18331	1.43558	1.75122	0.760107	0.465083	1.37095	0.556133	d__Bacteria	k__unclassified_d__Bacteria	p__Bacteroidota	c__Flavobacteriia	o__Flavobacteriales	f__Flavobacteriaceae	g__Flavobacterium	s__Flavobacterium_sp._F52
g_L_d8_k97_7770_2	3.2.1.21	beta-glucosidase [EC:3.2.1.21]	0	0	0	0.239578	0	0	0	0	0	0	0	0	0.209929	0.20612	0	0	0.20074	0	0	0	d__Bacteria	k__unclassified_d__Bacteria	p__Bacteroidota	c__Sphingobacteriia	o__Sphingobacteriales	f__Sphingobacteriaceae	g__Mucilaginibacter	s__Mucilaginibacter_xinganensis
g_L_d2_k97_104476_77	3.2.1.21	beta-glucosidase [EC:3.2.1.21]	1.11164	4.29281	6.49415	6.50938	5.30873	5.36391	5.49344	4.79827	5.93115	5.4291	2.53534	6.81579	6.64462	7.7365	9.095	6.98868	6.85984	7.152	6.1852	7.29767	d__Bacteria	k__unclassified_d__Bacteria	p__Bacteroidota	c__Sphingobacteriia	o__Sphingobacteriales	f__Sphingobacteriaceae	g__Pedobacter	s__Pedobacter_sp.
g_H_d3_k97_61773_1	3.2.1.21	beta-glucosidase [EC:3.2.1.21]	0	0	1.11183	0.753967	0.338412	0	0	0.303718	0	0	0	0	0	0	0	0	0	0	0	0	d__Bacteria	k__unclassified_d__Bacteria	p__Bacteroidota	c__Bacteroidia	o__Bacteroidales	f__Dysgonomonadaceae	g__Dysgonomonas	s__Dysgonomonas_mossii
g_L_d4_k97_47477_1	3.2.1.21	beta-glucosidase [EC:3.2.1.21]	0	0.150584	0.131258	0.71208	0.319612	0.146883	0.295147	0.143422	0.444255	0.371669	0.126601	0.361615	0.249582	0.612634	0.355244	0.442732	0.715972	0	0.290085	0.150362	d__Bacteria	k__unclassified_d__Bacteria	p__Bacteroidota	c__Sphingobacteriia	o__Sphingobacteriales	f__Sphingobacteriaceae	g__Arcticibacter	s__Arcticibacter_tournemirensis
g_L_d2_k97_149866_13	3.2.1.21	beta-glucosidase [EC:3.2.1.21]	0.605619	1.92828	1.30024	1.20432	1.23555	1.8454	2.35325	2.1138	2.0394	1.85585	2.20235	2.88321	3.52764	3.52285	3.3474	4.43921	3.86337	5.05044	3.36421	3.05164	d__Bacteria	k__unclassified_d__Bacteria	p__Proteobacteria	c__Alphaproteobacteria	o__Sphingomonadales	f__unclassified_o__Sphingomonadales	g__unclassified_o__Sphingomonadales	s__Sphingomonadales_bacterium_63-6
g_H_d9_k97_40810_12	3.2.1.21	beta-glucosidase [EC:3.2.1.21]	2.21426	8.44873	8.59638	9.26777	12.1327	11.0596	14.0357	13.8204	14.6094	17.0804	1.92762	9.90566	9.63044	10.4524	5.11255	8.21851	7.34224	8.4143	8.04709	7.30727	d__Bacteria	k__unclassified_d__Bacteria	p__Proteobacteria	c__Gammaproteobacteria	o__Xanthomonadales	f__Xanthomonadaceae	g__Pseudoxanthomonas	s__unclassified_g__Pseudoxanthomonas
g_H_d4_k97_19135_1	3.2.1.21	beta-glucosidase [EC:3.2.1.21]	0.121189	0	0	0	0	0	0.121293	0	0	0	0	0	0	0	0	0	0	0	0	0	d__Bacteria	k__unclassified_d__Bacteria	p__Actinobacteria	c__Actinomycetia	o__Micrococcales	f__Microbacteriaceae	g__Protaetiibacter	s__Protaetiibacter_sp._SSC-01
g_L_d10_k97_144330_1	3.2.1.21	beta-glucosidase [EC:3.2.1.21]	0	0.384469	0.167563	0.181808	0.408015	0	0.188392	0.366185	0.378089	0	0.323237	0.153879	0.159307	0.312834	0.604671	0.282595	0.152334	0.169968	0.185161	0.383903	d__Bacteria	k__unclassified_d__Bacteria	p__Bacteroidota	c__Sphingobacteriia	o__Sphingobacteriales	f__Sphingobacteriaceae	g__Arcticibacter	s__Arcticibacter_tournemirensis
g_H_d9_k97_157512_5	3.2.1.21	beta-glucosidase [EC:3.2.1.21]	1.95304	1.95897	2.73209	3.23384	2.45694	2.0498	3.21132	2.74783	2.97727	2.40291	1.22775	1.51109	0.885507	1.04333	1.84858	1.72788	1.27012	1.00775	1.74966	0.533478	d__Bacteria	k__unclassified_d__Bacteria	p__Bacteroidota	c__Flavobacteriia	o__Flavobacteriales	f__Flavobacteriaceae	g__Flavobacterium	s__Flavobacterium_anhuiense
g_L_d2_k97_8837_11	3.2.1.21	beta-glucosidase [EC:3.2.1.21]	0.0351063	0.143413	4.12524	22.2779	19.1767	24.8651	19.3602	24.0403	28.4535	36.518	0.0301432	1.14799	1.51532	1.22527	2.73482	3.68944	6.93243	6.62538	11.2581	13.3536	d__Bacteria	k__unclassified_d__Bacteria	p__Actinobacteria	c__Actinomycetia	o__Micrococcales	f__Cellulomonadaceae	g__Cellulomonas	s__Cellulomonas_sp._PSBB021
g_H_d2_k97_49790_1	3.2.1.21	beta-glucosidase [EC:3.2.1.21]	0	0.896034	0	0.211859	0.237728	0.437006	0	0	0	0	0	0	0	0	0	0	0	0	0	0	d__Bacteria	k__unclassified_d__Bacteria	p__Firmicutes	c__Bacilli	o__Bacillales	f__Paenibacillaceae	g__Cohnella	s__Cohnella_phaseoli
g_H_d9_k97_130541_1	3.2.1.21	beta-glucosidase [EC:3.2.1.21]	0	0	0	0	0	0	0.207525	0	0.832978	0.34844	0	0	0	0	0	0	0	0	0	0	d__Bacteria	k__unclassified_d__Bacteria	p__Bacteroidota	c__Sphingobacteriia	o__Sphingobacteriales	f__Sphingobacteriaceae	g__Sphingobacterium	s__Sphingobacterium_litopenaei
g_L_d2_k97_98716_1	3.2.1.21	beta-glucosidase [EC:3.2.1.21]	0	0	0	0	0	0	0	0	0	0.268677	0.137278	0.653522	0.405946	0.398581	0.513606	0.120018	0.129393	0.14437	0.157275	0.652172	d__Eukaryota	k__Fungi	p__Mucoromycota	c__Mucoromycetes	o__Mucorales	f__Rhizopodaceae	g__Rhizopus	s__Rhizopus_arrhizus
g_L_d2_k97_173256_2	3.2.1.21	beta-glucosidase [EC:3.2.1.21]	0.0602506	0.153831	0.509535	0.640145	0.68566	0.300101	0.0603024	0.0586062	0.0907671	0.101249	0.646658	0.861966	1.37681	0	0	0.0678421	0.0731413	0	0	0.153605	d__Bacteria	k__unclassified_d__Bacteria	p__Firmicutes	c__Bacilli	o__Bacillales	f__Paenibacillaceae	g__Paenibacillus	s__Paenibacillus_curdlanolyticus
g_L_d9_k97_45955_1	3.2.1.21	beta-glucosidase [EC:3.2.1.21]	0	0	0	0	0	0	0	0	0	0	0	0.190324	0.197038	0.193463	0	0.174763	0	0.210223	0.229015	0.474827	d__Bacteria	k__unclassified_d__Bacteria	p__Proteobacteria	c__Gammaproteobacteria	o__Xanthomonadales	f__Xanthomonadaceae	g__Stenotrophomonas	s__Stenotrophomonas_maltophilia
g_L_d2_k97_44249_2	3.2.1.21	beta-glucosidase [EC:3.2.1.21]	0.0700274	0.214552	0.685725	0.845478	0.26564	0.348798	0.210263	0.0681162	0.105496	0.0294197	0.901909	0.915965	2.22253	0.0581921	0.0562392	0.0262836	0.0850099	0.158084	0.0344429	0.142824	d__Bacteria	k__unclassified_d__Bacteria	p__Firmicutes	c__Bacilli	o__Bacillales	f__Paenibacillaceae	g__Cohnella	s__Cohnella_xylanilytica
g_H_d9_k97_13848_2	3.2.1.21	beta-glucosidase [EC:3.2.1.21]	0	0.2085	0.181741	0.427248	0.626931	0.474544	0.715163	0.79434	1.09355	0.914878	0	0.500698	0.431968	0.565508	0.382571	0.408676	0.853659	0.952474	1.03761	0.659279	d__Bacteria	k__unclassified_d__Bacteria	p__Bacteroidota	c__Chitinophagia	o__Chitinophagales	f__Chitinophagaceae	g__unclassified_f__Chitinophagaceae	s__Chitinophagaceae_bacterium
g_L_d2_k97_83073_4	3.2.1.21	beta-glucosidase [EC:3.2.1.21]	1.42243	0.814923	0.432378	0.703703	0.300811	0.345606	0.65974	0.47245	0.522653	0.320656	1.63837	1.24793	1.26259	0.922554	1.08663	0.911508	0.758088	0.97115	1.05796	0.672206	d__Bacteria	k__unclassified_d__Bacteria	p__Proteobacteria	c__Gammaproteobacteria	o__Pseudomonadales	f__Pseudomonadaceae	g__Pseudomonas	s__unclassified_g__Pseudomonas
g_H_d9_k97_101845_1	3.2.1.21	beta-glucosidase [EC:3.2.1.21]	0.140425	0	0.500029	0.135634	0.304392	0.559553	0.421638	0.273186	1.41033	0.589951	0	0	0	0	0	0	0.113646	0.126801	0.138136	0	d__Bacteria	k__unclassified_d__Bacteria	p__Proteobacteria	c__Alphaproteobacteria	o__Sphingomonadales	f__Erythrobacteraceae	g__Croceibacterium	s__Croceibacterium_sp._LX-88
g_L_d10_k97_96892_1	3.2.1.21	beta-glucosidase [EC:3.2.1.21]	0	0.188229	0.164072	0.26703	0.299636	0.183603	0.2767	0	0.185106	0.0774311	1.10776	3.01346	2.18384	2.29738	2.4423	2.14448	2.90864	2.66283	2.6289	3.38314	d__Bacteria	k__unclassified_d__Bacteria	p__Proteobacteria	c__Gammaproteobacteria	o__Xanthomonadales	f__Xanthomonadaceae	g__Pseudoxanthomonas	s__Pseudoxanthomonas_suwonensis
g_L_d4_k97_142892_1	3.2.1.21	beta-glucosidase [EC:3.2.1.21]	0	0.38311	0.166971	0.0905826	0.203287	0.373694	0.187726	0.273668	0.376753	0.0787992	0.0805238	0.383338	0.555606	0.623458	0.753168	0.281596	0.531287	0	0.461266	0.669456	d__Bacteria	k__unclassified_d__Bacteria	p__Bacteroidota	c__Sphingobacteriia	o__Sphingobacteriales	f__Sphingobacteriaceae	g__Arcticibacter	s__Arcticibacter_tournemirensis
g_L_d8_k97_31072_4	3.2.1.21	beta-glucosidase [EC:3.2.1.21]	0.511047	0.139179	0.33362	0.361982	0.295405	0.305456	0.170496	0.3314	0.342173	0.229013	0.906848	0.389932	0.692037	0.707792	0.656677	0.485926	0.6066	0.984461	0.53623	1.38974	d__Bacteria	k__unclassified_d__Bacteria	p__Proteobacteria	c__Alphaproteobacteria	o__Sphingomonadales	f__Sphingomonadaceae	g__Sphingobium	s__Sphingobium_yanoikuyae
g_H_d9_k97_208954_1	3.2.1.21	beta-glucosidase [EC:3.2.1.21]	0.0305765	0.281043	0.435509	1.62433	2.84999	2.22355	2.47882	3.50955	2.54883	3.87941	0	0.34995	0.0517566	0.0254088	0.147336	0.183622	0.22271	0.22088	0.601559	0.249448	d__Bacteria	k__unclassified_d__Bacteria	p__Proteobacteria	c__Gammaproteobacteria	o__Xanthomonadales	f__Xanthomonadaceae	g__Pseudoxanthomonas	s__Pseudoxanthomonas_jiangsuensis
g_L_d2_k97_139929_14	3.2.1.21	beta-glucosidase [EC:3.2.1.21]	0.794446	7.12183	7.22935	8.69653	10.46	10.6107	12.6926	13.3087	13.5641	16.4408	1.54111	8.29871	7.64517	9.60925	4.77335	7.06801	5.85795	7.49253	7.64127	7.05134	d__Bacteria	k__unclassified_d__Bacteria	p__Proteobacteria	c__Gammaproteobacteria	o__Xanthomonadales	f__Xanthomonadaceae	g__Pseudoxanthomonas	s__unclassified_g__Pseudoxanthomonas
g_H_d2_k97_77845_1	3.2.1.21	beta-glucosidase [EC:3.2.1.21]	0.208979	0.640276	0.372069	0.201849	0	0	0	0	0	0	0	0	0.176869	0	0	0.156874	0	0	0	0	d__Bacteria	k__unclassified_d__Bacteria	p__Firmicutes	c__Bacilli	o__Bacillales	f__Paenibacillaceae	g__Cohnella	s__Cohnella_phaseoli
g_H_d9_k97_210473_2	3.2.1.21	beta-glucosidase [EC:3.2.1.21]	0.102341	0.383233	0.364417	0.757844	0.517623	0.407798	0.409715	0.365008	0.890794	0.687923	0.117163	0.418321	0.346463	0.453569	0.219174	0.48655	0.414123	0.215628	0.436247	0.208729	d__Bacteria	k__unclassified_d__Bacteria	p__Bacteroidota	c__Sphingobacteriia	o__Sphingobacteriales	f__Sphingobacteriaceae	g__Sphingobacterium	s__Sphingobacterium_sp._SGG-5
g_H_d3_k97_195387_2	3.2.1.21	beta-glucosidase [EC:3.2.1.21]	0.0525552	0.0536733	0.233924	0.203049	0.170881	0.209417	0.263002	0.102242	0.105565	0.132476	0	0	0.0444799	0	0	0	0.042533	0.0474564	0	0	d__Bacteria	k__unclassified_d__Bacteria	p__Proteobacteria	c__Alphaproteobacteria	o__Caulobacterales	f__Caulobacteraceae	g__Asticcacaulis	s__Asticcacaulis_tiandongensis
g_H_d2_k97_66119_1	3.2.1.21	beta-glucosidase [EC:3.2.1.21]	0	0.511416	0.22289	0	0	0.249423	0.250596	0	0	0	0	0	0	0	0	0	0	0	0	0	d__Bacteria	k__unclassified_d__Bacteria	p__Firmicutes	c__Bacilli	o__Bacillales	f__Paenibacillaceae	g__Paenibacillus	s__Paenibacillus_camelliae
g_H_d2_k97_114403_2	3.2.1.21	beta-glucosidase [EC:3.2.1.21]	0	1.34816	0.371095	0.402642	0	0.0692117	0.0695372	0	0	0	0	0	0	0	0	0	0	0	0	0	d__Bacteria	k__unclassified_d__Bacteria	p__Firmicutes	c__Bacilli	o__Bacillales	f__Paenibacillaceae	g__Paenibacillus	s__Paenibacillus_sp._MY03
g_H_d9_k97_117474_1	3.2.1.21	beta-glucosidase [EC:3.2.1.21]	0	0.364642	0.317843	0.114955	0.128991	0.47424	0.357353	0.231534	0.836713	0.800006	0	0	0	0	0	0	0	0	0	0.121368	d__Bacteria	k__unclassified_d__Bacteria	p__Proteobacteria	c__Alphaproteobacteria	o__Sphingomonadales	f__Erythrobacteraceae	g__Altererythrobacter	s__Altererythrobacter_sp._Root672
g_H_d2_k97_69612_1	3.2.1.21	beta-glucosidase [EC:3.2.1.21]	0	0.881464	0	0.208414	0	0.21495	0	0	0	0	0	0.176398	0	0	0	0.161975	0	0	0	0	d__Bacteria	k__unclassified_d__Bacteria	p__Firmicutes	c__Bacilli	o__Bacillales	f__Paenibacillaceae	g__Cohnella	s__Cohnella_phaseoli
g_H_d2_k97_102887_1	3.2.1.21	beta-glucosidase [EC:3.2.1.21]	0	0.616023	0.268481	0.291305	0	0	0	0	0	0	0	0	0	0	0	0	0	0	0	0	d__Bacteria	k__unclassified_d__Bacteria	p__Firmicutes	c__Bacilli	o__Bacillales	f__Paenibacillaceae	g__Paenibacillus	s__Paenibacillus_contaminans
g_L_d8_k97_150334_1	3.2.1.21	beta-glucosidase [EC:3.2.1.21]	0	0	0	0	0	0	0	0	0	0	0	0	0	0	0	0	0	0.482526	0.175219	0	d__Bacteria	k__unclassified_d__Bacteria	p__Proteobacteria	c__Alphaproteobacteria	o__Caulobacterales	f__Caulobacteraceae	g__Caulobacter	s__Caulobacter_radicis
g_H_d6_k97_79711_1	3.2.1.21	beta-glucosidase [EC:3.2.1.21]	0.0663509	0	0.0590659	0.0640872	0.0719126	0	0	0.0645401	0.0666382	0.167251	0.0569706	0	0	0	0.106573	0	0	0	0	0	d__Bacteria	k__unclassified_d__Bacteria	p__Proteobacteria	c__Gammaproteobacteria	o__Xanthomonadales	f__Xanthomonadaceae	g__Stenotrophomonas	s__Stenotrophomonas_sp._STM01
g_H_d9_k97_145958_9	3.2.1.21	beta-glucosidase [EC:3.2.1.21]	0.172901	0.32373	0.769588	1.55869	2.09257	2.46878	2.27849	3.25153	2.80734	3.99514	0	0.188464	0.0243891	0.0239466	0.0694288	0.237951	0.326502	0.286233	0.481901	0.235093	d__Bacteria	k__unclassified_d__Bacteria	p__Proteobacteria	c__Gammaproteobacteria	o__Xanthomonadales	f__Xanthomonadaceae	g__Pseudoxanthomonas	s__Pseudoxanthomonas_jiangsuensis
g_L_d9_k97_8500_1	3.2.1.21	beta-glucosidase [EC:3.2.1.21]	0	0.144947	0	0	0.153824	0.141384	0.142049	0	0	0	0.243724	0.232053	0.360359	0	0	0.21308	0.114862	0.256315	0.41884	0.289467	d__Bacteria	k__unclassified_d__Bacteria	p__Bacteroidota	c__Bacteroidia	o__Bacteroidales	f__Bacteroidaceae	g__unclassified_f__Bacteroidaceae	s__Bacteroidaceae_bacterium
g_L_d9_k97_26206_11	3.2.1.21	beta-glucosidase [EC:3.2.1.21]	0.0324058	0.0661906	0.317326	0.250402	0.351222	0.322819	0.227036	0.378257	0.4231	0.517342	0.166947	1.00669	0.905076	0.619366	0.520504	0.729778	0.839234	1.11195	1.40261	0.991397	d__Bacteria	k__unclassified_d__Bacteria	p__Proteobacteria	c__Alphaproteobacteria	o__Hyphomicrobiales	f__Devosiaceae	g__Devosia	s__Devosia_sp._Root685
g_H_d2_k97_174561_1	3.2.1.21	beta-glucosidase [EC:3.2.1.21]	0.250381	0.511416	0.89156	0.483677	0.271368	0	0	0	0	0	0	0.204688	0	0	0	0	0	0	0	0	d__Bacteria	k__unclassified_d__Bacteria	p__Firmicutes	c__Bacilli	o__Bacillales	f__Paenibacillaceae	g__Cohnella	s__Cohnella_phaseoli
g_L_d4_k97_61143_1	3.2.1.21	beta-glucosidase [EC:3.2.1.21]	0.321702	0.985638	0.28638	0	0	0.160236	0.160989	0.782304	0.646189	0.135152	0.276221	0.525986	0.272271	0.534662	0.12918	0.24149	0.130177	0	0.316457	0.164031	d__Bacteria	k__unclassified_d__Bacteria	p__Bacteroidota	c__Sphingobacteriia	o__Sphingobacteriales	f__Sphingobacteriaceae	g__Pararcticibacter	s__Pararcticibacter_amylolyticus
g_L_d2_k97_89522_40	3.2.1.21	beta-glucosidase [EC:3.2.1.21]	4.57223	3.17381	2.79828	2.76015	2.05188	2.13504	2.03782	2.39745	1.25563	2.28104	3.06706	1.95652	1.84415	1.87006	1.06143	2.22558	2.22597	1.99981	1.05415	2.14918	d__Bacteria	k__unclassified_d__Bacteria	p__Proteobacteria	c__Gammaproteobacteria	o__Moraxellales	f__Moraxellaceae	g__Acinetobacter	s__Acinetobacter_baumannii
g_L_d2_k97_54045_4	3.2.1.21	beta-glucosidase [EC:3.2.1.21]	0.169768	0.202276	0.604512	0.683232	0.275997	0.310051	0.424785	0.137612	0.0568343	0.0237742	0.971779	0.763324	1.89182	0.0705378	0.113618	0.0637195	0.0457978	0.0766486	0.0835	0.0865623	d__Bacteria	k__unclassified_d__Bacteria	p__Firmicutes	c__Bacilli	o__Bacillales	f__Paenibacillaceae	g__Paenibacillus	s__Paenibacillus_ihumii
g_H_d3_k97_191244_2	3.2.1.21	beta-glucosidase [EC:3.2.1.21]	0.262776	0.268367	1.16962	0.253811	0.284802	0	0	0.255604	0	0	0	0.214821	0.444799	0	0	0	0	0.237282	0	0	d__Bacteria	k__unclassified_d__Bacteria	p__Firmicutes	c__Bacilli	o__Bacillales	f__Paenibacillaceae	g__Cohnella	s__Cohnella_phaseoli
g_H_d2_k97_14624_2	3.2.1.21	beta-glucosidase [EC:3.2.1.21]	0	0	0.800893	0	0	0	0	0	0	0	0	0	0	0	0	0	0	0	0	0	d__Bacteria	k__unclassified_d__Bacteria	p__Firmicutes	c__Bacilli	o__Bacillales	f__Paenibacillaceae	g__Paenibacillus	s__Paenibacillus_eucommiae
g_H_d6_k97_119639_1	3.2.1.21	beta-glucosidase [EC:3.2.1.21]	0.44234	0.225875	0.196886	0.213624	0.958835	0.881296	0.22136	0.645401	0.666382	0.557504	0	0	0	0	0	0	0	0	0	0	d__Bacteria	k__unclassified_d__Bacteria	p__Actinobacteria	c__Actinomycetia	o__Micrococcales	f__Microbacteriaceae	g__Protaetiibacter	s__Protaetiibacter_sp._SSC-01
g_L_d2_k97_1725_30	3.2.1.21	beta-glucosidase [EC:3.2.1.21]	0	0.437178	7.43087	40.3129	44.7714	47.9738	39.8448	48.0928	48.3664	74.8134	0	4.02443	4.34755	2.84578	6.36002	7.2301	15.0701	14.4952	18.7386	26.1921	d__Bacteria	k__unclassified_d__Bacteria	p__Actinobacteria	c__Actinomycetia	o__Micrococcales	f__Cellulomonadaceae	g__Cellulomonas	s__Cellulomonas_palmilytica
g_L_d7_k97_140792_1	3.2.1.21	beta-glucosidase [EC:3.2.1.21]	0	0	0	0	0	0	0	0	0	0	0.212974	0	0	0.20612	0	0	0	0.447953	0	0.252945	d__Bacteria	k__unclassified_d__Bacteria	p__Bacteroidota	c__Sphingobacteriia	o__Sphingobacteriales	f__Sphingobacteriaceae	g__Mucilaginibacter	s__Mucilaginibacter_xinganensis
g_L_d2_k97_146045_1	3.2.1.21	beta-glucosidase [EC:3.2.1.21]	0	0	0	0	0	0	0	0	0	0	0	0.278166	0	0	0.54653	0.255422	0.275374	0	0.334714	0	d__Bacteria	k__unclassified_d__Bacteria	p__Proteobacteria	c__Alphaproteobacteria	o__Sphingomonadales	f__Sphingomonadaceae	g__Novosphingobium	s__Novosphingobium_subterraneum
g_H_d4_k97_129006_1	3.2.1.21	beta-glucosidase [EC:3.2.1.21]	0.491489	0	0	0.47472	0.266343	0.979218	0.245956	0.478075	0.740425	0.412966	0	0	0	0	0	0	0	0	0	0	d__Bacteria	k__unclassified_d__Bacteria	p__Actinobacteria	c__Actinomycetia	o__Micrococcales	f__Microbacteriaceae	g__Protaetiibacter	s__Protaetiibacter_sp._SSC-01
g_H_d2_k97_72074_1	3.2.1.21	beta-glucosidase [EC:3.2.1.21]	0	0	0	0	0	0	0	0	0	0	0	0	0	0	0	0	0	0.406194	0	0	d__Bacteria	k__unclassified_d__Bacteria	p__Firmicutes	c__Bacilli	o__Bacillales	f__Paenibacillaceae	g__Cohnella	s__Cohnella_phaseoli
g_L_d6_k97_116235_1	3.2.1.21	beta-glucosidase [EC:3.2.1.21]	0	0	0	0.470365	0.2639	0.242559	0.487398	0.473689	0.244544	0.204589	0	0	0	0	0	0.182779	0.197056	0	0	0	d__Bacteria	k__unclassified_d__Bacteria	p__Actinobacteria	c__Actinomycetia	o__Micrococcales	f__Cellulomonadaceae	g__Cellulomonas	s__Cellulomonas_uda
g_H_d2_k97_9685_1	3.2.1.21	beta-glucosidase [EC:3.2.1.21]	0	1.2182	0.265465	0.432049	0.161601	0.148533	0.149231	0.290068	0.149749	0	0	0.243786	0	0	0	0	0	0	0	0	d__Bacteria	k__unclassified_d__Bacteria	p__Firmicutes	c__Bacilli	o__Bacillales	f__Paenibacillaceae	g__Paenibacillus	s__Paenibacillus_contaminans
g_H_d6_k97_138956_1	3.2.1.86	6-phospho-beta-glucosidase [EC:3.2.1.86]	0	0	0	0	0	0	0	0	0	0.113776	0	0.110699	0	0	0.108748	0	0	0.122273	0	0	d__Bacteria	k__unclassified_d__Bacteria	p__Actinobacteria	c__Actinomycetia	o__Micrococcales	f__Microbacteriaceae	g__Leucobacter	s__Leucobacter_sp._NB_10
g_L_d2_k97_81487_2	3.2.1.86	6-phospho-beta-glucosidase [EC:3.2.1.86]	0.228304	0	0.203237	0.275644	0	0.113716	0.0571252	0.111037	0.343939	0.143872	1.51921	1.07318	1.40088	1.04345	0.779245	1.19966	1.47814	1.28847	0.954474	0.698455	d__Bacteria	k__unclassified_d__Bacteria	p__Proteobacteria	c__Gammaproteobacteria	o__Enterobacterales	f__Enterobacteriaceae	g__Klebsiella	s__unclassified_g__Klebsiella
g_H_d6_k97_182934_1	3.2.1.86	6-phospho-beta-glucosidase [EC:3.2.1.86]	0.277619	0.567051	1.28512	1.34074	1.6248	1.10623	1.33372	1.02616	1.11528	1.30629	0.858134	1.67947	1.64473	1.47647	1.82824	2.00063	2.33664	1.90521	1.91165	1.98176	d__Bacteria	k__unclassified_d__Bacteria	p__Proteobacteria	c__Gammaproteobacteria	o__Aeromonadales	f__Aeromonadaceae	g__Aeromonas	s__Aeromonas_caviae
g_L_d2_k97_89002_18	3.2.1.86	6-phospho-beta-glucosidase [EC:3.2.1.86]	0.277619	0.680461	1.4334	1.71614	1.20356	1.4381	1.27815	1.35021	1.11528	1.21298	0.524415	2.22416	1.17481	1.10735	1.47151	1.66719	2.47145	1.90521	1.69318	2.15162	d__Bacteria	k__unclassified_d__Bacteria	p__Proteobacteria	c__Gammaproteobacteria	o__Aeromonadales	f__Aeromonadaceae	g__Aeromonas	s__Aeromonas_caviae
g_L_d2_k97_107662_122	3.2.1.86	6-phospho-beta-glucosidase [EC:3.2.1.86]	39.141	30.7107	32.0798	22.2247	22.4974	18.3132	19.4959	22.7963	16.9347	17.8504	31.8303	25.9766	20.1955	18.4127	18.9192	16.2217	18.7696	16.9847	16.946	15.9535	d__Bacteria	k__unclassified_d__Bacteria	p__Proteobacteria	c__Gammaproteobacteria	o__Enterobacterales	f__Enterobacteriaceae	g__Klebsiella	s__Klebsiella_pneumoniae
g_L_d2_k97_5300_35	3.2.1.86	6-phospho-beta-glucosidase [EC:3.2.1.86]	59.499	45.9427	50.0323	34.7942	32.4625	28.5125	29.3989	29.5844	26.9456	28.2274	54.3641	37.5796	27.9923	30.5116	26.98	24.5673	27.6562	26.6283	25.482	26.5934	d__Bacteria	k__unclassified_d__Bacteria	p__Proteobacteria	c__Gammaproteobacteria	o__Enterobacterales	f__Enterobacteriaceae	g__Klebsiella	s__Klebsiella_pneumoniae
g_L_d2_k97_95469_6	3.2.1.86	6-phospho-beta-glucosidase [EC:3.2.1.86]	0.0604564	0.308713	0.484367	0.759119	0.917336	0.602252	0.242034	0.235226	0.242873	0	1.14201	1.38386	3.32586	0.100477	0.0971055	0	0.0489275	0.0545911	0	0.123304	d__Bacteria	k__unclassified_d__Bacteria	p__Firmicutes	c__Bacilli	o__Bacillales	f__Paenibacillaceae	g__Paenibacillus	s__Paenibacillus_kobensis
g_L_d3_k97_191990_1	3.2.1.86	6-phospho-beta-glucosidase [EC:3.2.1.86]	0	0.259378	0.226089	0.122655	0.137632	0.126502	0	0.247043	0.127537	0	0	0.311439	0.322426	0.422102	0.611904	0.19065	0	0.344002	0.124917	0.129498	d__Bacteria	k__unclassified_d__Bacteria	p__Actinobacteria	c__Actinomycetia	o__Micrococcales	f__Microbacteriaceae	g__Leucobacter	s__Leucobacter_sp._NB_10
g_L_d7_k97_310_4	3.2.1.86	6-phospho-beta-glucosidase [EC:3.2.1.86]	0.152531	0.155776	0.135784	0.441981	0.165316	0	0.152662	0	0.153191	0.128162	2.88127	1.24695	2.32369	2.28153	1.10248	0.915998	1.23443	1.23959	1.80053	1.24437	d__Bacteria	k__unclassified_d__Bacteria	p__Proteobacteria	c__Gammaproteobacteria	o__Enterobacterales	f__Enterobacteriaceae	g__Klebsiella	s__Klebsiella_michiganensis
g_L_d6_k97_186822_7	3.2.1.86	6-phospho-beta-glucosidase [EC:3.2.1.86]	0.217991	0.0556572	0.194056	0.157915	0	0.108579	0.0545446	0.0530104	0.164201	0.228954	2.62041	1.29201	1.70659	1.4039	1.75069	1.47274	1.45547	1.67315	1.50106	2.16743	d__Bacteria	k__unclassified_d__Bacteria	p__Proteobacteria	c__Gammaproteobacteria	o__Enterobacterales	f__Enterobacteriaceae	g__Klebsiella	s__unclassified_g__Klebsiella
g_L_d2_k97_90133_35	3.2.1.86	6-phospho-beta-glucosidase [EC:3.2.1.86]	45.7511	34.4095	37.0971	27.7473	30.3667	24.849	26.2082	23.8037	23.8057	22.4988	41.973	31.1199	22.8626	24.2652	23.261	20.9879	24.3016	20.7096	20.4093	19.1686	d__Bacteria	k__unclassified_d__Bacteria	p__Proteobacteria	c__Gammaproteobacteria	o__Enterobacterales	f__Enterobacteriaceae	g__Klebsiella	s__unclassified_g__Klebsiella
g_L_d6_k97_39248_5	3.2.1.86	6-phospho-beta-glucosidase [EC:3.2.1.86]	0.422233	0.308012	0.161089	0.233044	0.0653751	0.120177	0.301855	0.117346	0.0605802	0.0506822	2.90032	1.28209	1.83783	2.00498	1.69548	2.26397	2.24555	0.980406	2.01741	2.39895	d__Bacteria	k__unclassified_d__Bacteria	p__Proteobacteria	c__Gammaproteobacteria	o__Enterobacterales	f__unclassified_o__Enterobacterales	g__unclassified_o__Enterobacterales	s__unclassified_o__Enterobacterales
g_H_d2_k97_187118_1	3.2.1.86	6-phospho-beta-glucosidase [EC:3.2.1.86]	0	1.0256	0.25542	0.138567	0.310974	0	0	0	0	0	0	0.234561	0	0	0	0	0	0	0	0	d__Bacteria	k__unclassified_d__Bacteria	p__Firmicutes	c__Bacilli	o__Bacillales	f__Paenibacillaceae	g__Cohnella	s__Cohnella_phaseoli
g_H_d2_k97_56822_1	3.2.1.86	6-phospho-beta-glucosidase [EC:3.2.1.86]	0	1.00389	0.250014	0	0.152196	0	0.140546	0	0	0	0	0	0	0	0	0	0	0	0	0	d__Bacteria	k__unclassified_d__Bacteria	p__Firmicutes	c__Bacilli	o__Bacillales	f__Paenibacillaceae	g__Cohnella	s__Cohnella_sp._WQ_127256
g_L_d2_k97_201586_68	3.2.1.86	6-phospho-beta-glucosidase [EC:3.2.1.86]	50.8598	34.9303	38.8995	27.8337	29.2465	24.7242	24.3403	24.8439	21.748	22.9533	38.0439	27.5524	25.7518	23.439	21.6714	20.6315	21.0747	18.4003	19.1165	17.7226	d__Bacteria	k__unclassified_d__Bacteria	p__Proteobacteria	c__Gammaproteobacteria	o__Enterobacterales	f__Enterobacteriaceae	g__Klebsiella	s__Klebsiella_pneumoniae
g_L_d2_k97_188868_325	3.2.1.86	6-phospho-beta-glucosidase [EC:3.2.1.86]	51.9193	40.7465	37.8952	33.3758	31.2828	24.7611	27.9001	25.5901	23.0974	22.2514	42.1856	32.0469	25.1657	22.9235	23.9265	20.6205	22.4192	21.0812	20.7947	21.4389	d__Bacteria	k__unclassified_d__Bacteria	p__Proteobacteria	c__Gammaproteobacteria	o__Enterobacterales	f__Enterobacteriaceae	g__Klebsiella	s__Klebsiella_pneumoniae
g_H_d2_k97_143246_1	3.2.1.86	6-phospho-beta-glucosidase [EC:3.2.1.86]	0	1.09674	0.409705	0.148179	0	0.152826	0	0	0	0	0	0	0	0	0	0	0	0	0	0	d__Bacteria	k__unclassified_d__Bacteria	p__Firmicutes	c__Bacilli	o__Bacillales	f__Paenibacillaceae	g__Cohnella	s__Cohnella_endophytica
g_L_d2_k97_87270_3	3.2.1.86	6-phospho-beta-glucosidase [EC:3.2.1.86]	0.231289	0	0.360315	0.279247	0.125338	0.230404	0.0578719	0.112488	0.174218	0.0971685	1.83696	0.9454	1.76175	1.05709	1.39311	1.12853	1.49746	1.20088	1.42199	1.00241	d__Bacteria	k__unclassified_d__Bacteria	p__Proteobacteria	c__Gammaproteobacteria	o__Enterobacterales	f__Enterobacteriaceae	g__Klebsiella	s__unclassified_g__Klebsiella
g_L_d2_k97_156422_4	3.2.1.86	6-phospho-beta-glucosidase [EC:3.2.1.86]	0	0.29462	0	0.55728	0.625327	0	0.288731	0.280609	0	0	1.23849	1.17918	0	1.43836	0.463362	1.73243	2.10122	1.56297	1.70267	1.17674	d__Bacteria	k__unclassified_d__Bacteria	p__Proteobacteria	c__Gammaproteobacteria	o__Enterobacterales	f__Enterobacteriaceae	g__Klebsiella	s__Klebsiella_grimontii
g_L_d2_k97_9405_68	3.2.1.86	6-phospho-beta-glucosidase [EC:3.2.1.86]	52.0771	34.7354	36.8293	27.8429	24.6558	24.8281	26.2284	25.111	22.0074	22.675	39.7836	29.5826	25.9544	21.4525	23.7775	20.5508	21.434	21.7502	18.9226	19.9008	d__Bacteria	k__unclassified_d__Bacteria	p__Proteobacteria	c__Gammaproteobacteria	o__Enterobacterales	f__Enterobacteriaceae	g__Klebsiella	s__unclassified_g__Klebsiella
g_L_d2_k97_9405_148	3.2.1.86	6-phospho-beta-glucosidase [EC:3.2.1.86]	49.1941	37.0851	38.158	26.2248	25.3349	23.8392	24.7849	22.2515	22.4172	21.5537	42.1916	31.0475	24.9529	22.9315	21.1809	19.5895	21.0747	20.4057	20.7004	21.5162	d__Bacteria	k__unclassified_d__Bacteria	p__Proteobacteria	c__Gammaproteobacteria	o__Enterobacterales	f__Enterobacteriaceae	g__Klebsiella	s__unclassified_g__Klebsiella
g_L_d2_k97_1365_92	3.2.1.86	6-phospho-beta-glucosidase [EC:3.2.1.86]	47.7156	31.8848	34.8552	26.4618	23.9399	21.6628	24.2782	22.0963	18.1141	19.0391	34.5499	27.7161	21.4479	19.0193	18.6102	15.8527	19.262	18.1931	16.7314	18.1598	d__Bacteria	k__unclassified_d__Bacteria	p__Proteobacteria	c__Gammaproteobacteria	o__Enterobacterales	f__Enterobacteriaceae	g__Klebsiella	s__unclassified_g__Klebsiella
g_L_d2_k97_39273_43	3.2.1.86	6-phospho-beta-glucosidase [EC:3.2.1.86]	49.5004	34.7664	39.0568	31.5084	29.0114	24.7405	25.0274	25.208	19.9772	21.1541	41.6727	30.385	24.0015	22.1965	24.3726	20.6482	22.1691	20.7324	21.1321	20.8639	d__Bacteria	k__unclassified_d__Bacteria	p__Proteobacteria	c__Gammaproteobacteria	o__Enterobacterales	f__Enterobacteriaceae	g__Klebsiella	s__unclassified_g__Klebsiella
g_H_d8_k97_62420_2	3.2.1.86	6-phospho-beta-glucosidase [EC:3.2.1.86]	0	0	0	0	0	0.34788	0	0.339685	0	0	0.59969	0	0.295557	0	0.280456	0.262144	0.28262	0	0	0.35612	d__Bacteria	k__unclassified_d__Bacteria	p__Actinobacteria	c__Actinomycetia	o__Micrococcales	f__Microbacteriaceae	g__Leucobacter	s__Leucobacter_sp._NB_10
g_L_d6_k97_69349_19	3.2.1.86	6-phospho-beta-glucosidase [EC:3.2.1.86]	0.403875	0.471392	1.64357	2.11766	2.25118	0.862137	1.67464	1.06631	1.85428	1.26044	1.38711	1.69802	2.24624	1.58219	2.64116	2.29547	2.84832	2.50075	2.78104	3.70675	d__Bacteria	k__unclassified_d__Bacteria	p__Proteobacteria	c__Gammaproteobacteria	o__Aeromonadales	f__Aeromonadaceae	g__Aeromonas	s__unclassified_g__Aeromonas
g_L_d2_k97_39273_26	3.2.1.86	6-phospho-beta-glucosidase [EC:3.2.1.86]	47.8844	35.6645	37.5535	27.146	25.1316	24.3794	21.3065	20.6528	21.0998	19.9997	38.716	28.6399	23.1244	21.5905	21.2249	16.945	20.8461	17.7092	19.567	20.0567	d__Bacteria	k__unclassified_d__Bacteria	p__Proteobacteria	c__Gammaproteobacteria	o__Enterobacterales	f__Enterobacteriaceae	g__Klebsiella	s__Klebsiella_pneumoniae
g_L_d2_k97_13116_47	3.2.1.86	6-phospho-beta-glucosidase [EC:3.2.1.86]	52.1112	36.8826	37.8129	31.0779	29.2248	25.8353	24.3799	25.2856	23.369	23.1657	45.0562	34.6754	26.2061	25.2271	25.7917	20.6052	25.2552	20.6825	19.9682	19.5264	d__Bacteria	k__unclassified_d__Bacteria	p__Proteobacteria	c__Gammaproteobacteria	o__Enterobacterales	f__Enterobacteriaceae	g__Klebsiella	s__Klebsiella_pneumoniae
g_L_d2_k97_72456_3	3.2.1.86	6-phospho-beta-glucosidase [EC:3.2.1.86]	0.501814	0.227773	0.0496352	0.215419	0.120862	0.166632	0.0558051	0.325412	0	0.0936982	1.6756	0.911635	1.55726	1.25101	1.2538	1.04637	1.4891	1.20834	1.09696	0.966612	d__Bacteria	k__unclassified_d__Bacteria	p__Proteobacteria	c__Gammaproteobacteria	o__Enterobacterales	f__Enterobacteriaceae	g__Klebsiella	s__unclassified_g__Klebsiella
g_L_d8_k97_98875_4	3.2.1.86	6-phospho-beta-glucosidase [EC:3.2.1.86]	0.449837	0	0	0	0	0	0	0	0.451785	0	0.386241	0.735489	0	0	0	0.337677	0.364054	0.406194	0.885006	0.917462	d__Bacteria	k__unclassified_d__Bacteria	p__Proteobacteria	c__Gammaproteobacteria	o__Enterobacterales	f__Enterobacteriaceae	g__Klebsiella	s__Klebsiella_michiganensis
g_L_d2_k97_117532_1	3.2.1.86	6-phospho-beta-glucosidase [EC:3.2.1.86]	0	0	0	0.374232	0.209964	0	0	0	0	0	0	0.633487	0	0	0.155581	0	0.156782	0	0.190567	0	d__Bacteria	k__unclassified_d__Bacteria	p__Proteobacteria	c__Gammaproteobacteria	o__Enterobacterales	f__Enterobacteriaceae	g__Citrobacter	s__Citrobacter_farmeri
g_L_d2_k97_39757_10	3.2.1.86	6-phospho-beta-glucosidase [EC:3.2.1.86]	0.388667	0.453641	1.4334	0.911701	1.14338	0.774361	1.27815	1.08017	1.44987	0.933061	1.38255	1.31634	1.17481	1.61489	1.73906	1.70887	1.48287	2.10575	1.14699	2.54797	d__Bacteria	k__unclassified_d__Bacteria	p__Proteobacteria	c__Gammaproteobacteria	o__Aeromonadales	f__Aeromonadaceae	g__Aeromonas	s__Aeromonas_caviae
g_H_d3_k97_161952_1	3.2.1.86	6-phospho-beta-glucosidase [EC:3.2.1.86]	0	0.927549	1.16784	0.389884	0.328118	0.201056	0	0	0	0.0847915	0	0.0824978	0.0854082	0	0	0	0	0	0	0	d__Bacteria	k__unclassified_d__Bacteria	p__Firmicutes	c__Bacilli	o__Bacillales	f__Paenibacillaceae	g__Cohnella	s__Cohnella_phaseoli
g_L_d1_k97_62419_3	3.2.1.86	6-phospho-beta-glucosidase [EC:3.2.1.86]	0.304362	0.124335	0.108378	0.117591	0	0.0606396	0.12185	0.118422	0.122272	0.0511472	1.77706	1.0948	1.13342	0.961104	1.17328	1.18807	0.738962	1.1543	1.01796	0.496608	d__Bacteria	k__unclassified_d__Bacteria	p__Proteobacteria	c__Gammaproteobacteria	o__Enterobacterales	f__Enterobacteriaceae	g__Klebsiella	s__unclassified_g__Klebsiella
g_H_d1_k97_54951_1	3.2.1.86	6-phospho-beta-glucosidase [EC:3.2.1.86]	0.478205	0.244189	0	0.230945	0	0.714564	0	0	0.240138	0.401805	3.69539	2.15015	1.21418	1.39084	0.576072	1.2564	0.96753	1.29543	1.64643	1.21915	d__Bacteria	k__unclassified_d__Bacteria	p__Proteobacteria	c__Gammaproteobacteria	o__Enterobacterales	f__Enterobacteriaceae	g__Klebsiella	s__Klebsiella_michiganensis
g_H_d3_k97_79601_1	3.2.1.86	6-phospho-beta-glucosidase [EC:3.2.1.86]	0	0	0.708791	0	0	0	0.265632	0	0	0	1.36729	0.650908	1.34774	1.54384	0.852586	1.79307	0.644375	0.479309	0.78323	1.35326	d__Bacteria	k__unclassified_d__Bacteria	p__Proteobacteria	c__Gammaproteobacteria	o__Enterobacterales	f__Enterobacteriaceae	g__Klebsiella	s__Klebsiella_michiganensis
g_H_d4_k97_222040_1	3.2.1.86	6-phospho-beta-glucosidase [EC:3.2.1.86]	0	0	0	0	0	0	0	0	0.21671	0	0	0.176398	0.182621	0	0	0	0	0	0	0	d__Bacteria	k__unclassified_d__Bacteria	p__Proteobacteria	c__Gammaproteobacteria	o__Enterobacterales	f__Enterobacteriaceae	g__Citrobacter	s__Citrobacter_farmeri
g_L_d4_k97_106518_1	3.2.1.86	6-phospho-beta-glucosidase [EC:3.2.1.86]	0.284158	0.0580408	0	0.0548927	0.0615954	0.0566143	0.113761	0.0552806	0	0.047752	1.51271	0.882744	0.961985	0.944531	0.958475	1.15186	1.01187	0.975041	0.559051	0.811374	d__Bacteria	k__unclassified_d__Bacteria	p__Proteobacteria	c__Gammaproteobacteria	o__Enterobacterales	f__Enterobacteriaceae	g__Klebsiella	s__unclassified_g__Klebsiella
g_L_d2_k97_179971_2	3.2.1.86	6-phospho-beta-glucosidase [EC:3.2.1.86]	0.111749	0.0570632	0.0497397	0.161905	0	0.111322	0.167768	0.108699	0	0.187791	1.19938	1.05059	1.18223	0.603605	0.942332	0.629146	1.04004	0.504536	0.879417	0.569792	d__Bacteria	k__unclassified_d__Bacteria	p__Proteobacteria	c__Gammaproteobacteria	o__Enterobacterales	f__Enterobacteriaceae	g__Klebsiella	s__unclassified_g__Klebsiella
g_L_d5_k97_116964_1	3.2.1.86	6-phospho-beta-glucosidase [EC:3.2.1.86]	0.682467	0.232329	0.472527	0.29297	0.164372	0.226619	0.379474	0.22128	0.228474	0.318574	0.195328	0.557921	0.513425	0.441096	0.487192	0.455382	0.675059	0.410837	0.22378	0.773289	d__Bacteria	k__unclassified_d__Bacteria	p__Actinobacteria	c__Actinomycetia	o__Micrococcales	f__Microbacteriaceae	g__Leucobacter	s__Leucobacter_sp._NB_10
g_H_d2_k97_209708_1	3.2.1.86	6-phospho-beta-glucosidase [EC:3.2.1.86]	0	0.506636	0.220807	0.239578	0.806497	0	0	0	0	0.208413	0	0	0	0	0	0	0	0	0	0	d__Bacteria	k__unclassified_d__Bacteria	p__Firmicutes	c__Bacilli	o__Bacillales	f__Paenibacillaceae	g__Cohnella	s__Cohnella_phaseoli
g_H_d2_k97_30988_1	3.2.1.86	6-phospho-beta-glucosidase [EC:3.2.1.86]	0.121189	1.11391	0.215766	0.234109	0.131347	0.120725	0	0	0	0	0	0	0	0	0	0	0	0	0	0	d__Bacteria	k__unclassified_d__Bacteria	p__Firmicutes	c__Bacilli	o__Bacillales	f__Paenibacillaceae	g__Cohnella	s__Cohnella_phaseoli
g_H_d2_k97_74551_1	3.2.1.86	6-phospho-beta-glucosidase [EC:3.2.1.86]	0	0.376459	0	0	0	0	0	0	0	0	0	0	0	0	0	0	0	0	0	0	d__Bacteria	k__unclassified_d__Bacteria	p__Firmicutes	c__Bacilli	o__Bacillales	f__Paenibacillaceae	g__Paenibacillus	s__unclassified_g__Paenibacillus
g_L_d2_k97_69287_2	2.7.1.205;2.7.1.196	cellobiose PTS system EIIB component [EC:2.7.1.196 2.7.1.205]	0	0.797207	1.38979	3.26719	1.12804	1.55523	3.12508	1.77169	1.30663	1.31177	0.670242	1.70172	2.86285	2.59468	2.29864	2.73452	2.73754	2.58451	3.07149	1.85741	d__Bacteria	k__unclassified_d__Bacteria	p__Proteobacteria	c__Gammaproteobacteria	o__Aeromonadales	f__Aeromonadaceae	g__Aeromonas	s__unclassified_g__Aeromonas
g_L_d2_k97_147498_4	2.7.1.205;2.7.1.196	cellobiose PTS system EIIB component [EC:2.7.1.196 2.7.1.205]	0	0	0.233924	0.253811	0.569605	0.523542	0	0	0	0	2.70751	2.14821	2.224	1.52855	0.633108	1.57806	1.27599	1.42369	2.84341	1.07189	d__Bacteria	k__unclassified_d__Bacteria	p__Proteobacteria	c__Gammaproteobacteria	o__Enterobacterales	f__Enterobacteriaceae	g__Klebsiella	s__unclassified_g__Klebsiella
g_L_d2_k97_107662_121	2.7.1.205;2.7.1.196	cellobiose PTS system EIIB component [EC:2.7.1.196 2.7.1.205]	45.6082	35.2629	38.0774	23.3949	23.4589	20.7917	25.5316	23.059	23.8086	24.6817	38.7179	25.4886	24.8612	22.4831	19.2453	17.0215	18.1426	22.3368	18.757	18.131	d__Bacteria	k__unclassified_d__Bacteria	p__Proteobacteria	c__Gammaproteobacteria	o__Enterobacterales	f__Enterobacteriaceae	g__unclassified_f__Enterobacteriaceae	s__unclassified_f__Enterobacteriaceae
g_L_d2_k97_17046_78	2.7.1.205;2.7.1.196	cellobiose PTS system EIIB component [EC:2.7.1.196 2.7.1.205]	0	0	0.4773	0	0.290556	0.267059	0.268315	0	0	0	5.98479	4.38322	4.76474	4.00997	1.0765	1.00621	1.51873	0.726226	0.791142	1.36693	d__Bacteria	k__unclassified_d__Bacteria	p__Actinobacteria	c__Actinomycetia	o__Micrococcales	f__Microbacteriaceae	g__Microbacterium	s__unclassified_g__Microbacterium
g_L_d2_k97_45851_2	2.7.1.196;2.7.1.205	cellobiose PTS system EIIB component [EC:2.7.1.196 2.7.1.205]	0.252766	0	0	0	0.273953	0.251799	0	0	0	0	2.38734	1.03319	0.855709	1.26027	0.405993	0.75897	2.04563	0.456485	1.74051	1.28882	d__Bacteria	k__unclassified_d__Bacteria	p__Proteobacteria	c__Gammaproteobacteria	o__Enterobacterales	f__Enterobacteriaceae	g__Klebsiella	s__unclassified_g__Klebsiella
g_L_d2_k97_45851_4	2.7.1.205;2.7.1.196	cellobiose PTS system EIIB component [EC:2.7.1.196 2.7.1.205]	4.54978	2.32329	4.72527	3.41798	1.09581	3.52518	2.78281	1.96694	3.04632	1.48668	5.6428	4.9593	1.71142	3.99087	4.66892	5.31279	3.8867	3.1954	3.97831	3.60868	d__Bacteria	k__unclassified_d__Bacteria	p__Proteobacteria	c__Gammaproteobacteria	o__Enterobacterales	f__Enterobacteriaceae	g__Klebsiella	s__unclassified_g__Klebsiella
g_L_d2_k97_39273_49	2.7.1.196;2.7.1.205	cellobiose PTS system EIIB component [EC:2.7.1.196 2.7.1.205]	64.708	50.3379	43.6525	32.4708	28.765	28.2015	29.599	28.5206	27.4169	26.5478	51.2192	35.7483	28.8802	23.7352	24.1566	28.0819	29.6617	26.2479	21.3834	23.972	d__Bacteria	k__unclassified_d__Bacteria	p__Proteobacteria	c__Gammaproteobacteria	o__Enterobacterales	f__Enterobacteriaceae	g__Klebsiella	s__unclassified_g__Klebsiella
g_H_d3_k97_200643_1	2.7.1.205;2.7.1.196	cellobiose PTS system EIIB component [EC:2.7.1.196 2.7.1.205]	0.217544	0.222172	0.580976	0.210122	0.943116	0.216712	0.435462	0	0.655458	0.182788	1.6811	1.24491	1.84118	2.3501	0.873551	1.30642	1.05635	1.57151	2.56797	1.77476	d__Bacteria	k__unclassified_d__Bacteria	p__Proteobacteria	c__Gammaproteobacteria	o__Enterobacterales	f__Enterobacteriaceae	g__Klebsiella	s__unclassified_g__Klebsiella
g_L_d2_k97_188868_183	2.7.1.205;2.7.1.196	cellobiose PTS system EIIB component [EC:2.7.1.196 2.7.1.205]	59.9616	39.4027	37.4084	33.7051	31.4285	34.7622	26.5632	29.4016	26.6553	26.8428	50.6405	35.5588	32.0297	28.1811	29.0116	25.826	24.0646	25.2969	21.7564	21.0507	d__Bacteria	k__unclassified_d__Bacteria	p__Proteobacteria	c__Gammaproteobacteria	o__Enterobacterales	f__Enterobacteriaceae	g__Klebsiella	s__unclassified_g__Klebsiella
g_L_d2_k97_188868_182	2.7.1.196;2.7.1.205	cellobiose PTS system EIIB component [EC:2.7.1.196 2.7.1.205]	62.1803	48.2728	45.9026	33.2033	29.313	31.9785	29.599	27.5371	30.717	22.5125	46.8786	35.9549	33.1587	30.4566	27.2016	32.8254	31.7073	25.7914	23.1239	24.2297	d__Bacteria	k__unclassified_d__Bacteria	p__Proteobacteria	c__Gammaproteobacteria	o__Enterobacterales	f__Enterobacteriaceae	g__Klebsiella	s__unclassified_g__Klebsiella
g_L_d8_k97_174175_2	2.7.1.196;2.7.1.205	cellobiose PTS system EIIB component [EC:2.7.1.196 2.7.1.205]	0.3903	0	0	0	0	0	0	0.379648	0	0	1.34048	0.957217	0.990986	1.29734	0.940352	1.17194	0.31587	0.704867	0.767873	0	d__Bacteria	k__unclassified_d__Bacteria	p__Proteobacteria	c__Gammaproteobacteria	o__Enterobacterales	f__Enterobacteriaceae	g__Klebsiella	s__Klebsiella_oxytoca
g_L_d2_k97_92541_2	2.7.1.196;2.7.1.205	cellobiose PTS system EIIB component [EC:2.7.1.196 2.7.1.205]	8.01219	8.43836	9.13849	7.01332	5.156	5.98616	7.51789	2.92257	2.51465	3.78682	15.2638	9.41564	8.26445	6.03386	10.0541	5.07471	5.67374	5.65223	7.63527	9.19193	d__Bacteria	k__unclassified_d__Bacteria	p__Proteobacteria	c__Gammaproteobacteria	o__Enterobacterales	f__Enterobacteriaceae	g__Klebsiella	s__unclassified_g__Klebsiella
g_L_d2_k97_92541_1	2.7.1.205;2.7.1.196	cellobiose PTS system EIIB component [EC:2.7.1.196 2.7.1.205]	0.5204	0	0	0.502645	0	0	0.520847	0	0.522653	0	2.01073	1.27629	2.64263	1.72979	0.835869	0.585969	2.52696	1.17478	1.27979	2.12276	d__Bacteria	k__unclassified_d__Bacteria	p__Proteobacteria	c__Gammaproteobacteria	o__Enterobacterales	f__Enterobacteriaceae	g__Klebsiella	s__unclassified_g__Klebsiella
g_L_d2_k97_88543_335	2.7.1.196;2.7.1.205	cellobiose PTS system EIIB component [EC:2.7.1.196 2.7.1.205]	49.4019	36.2295	43.276	32.234	29.0499	23.5594	32.6123	18.1479	23.2244	23.6249	39.7102	29.0008	26.4655	24.2385	23.425	23.4736	19.9905	22.5418	20.6794	17.6861	d__Bacteria	k__unclassified_d__Bacteria	p__Proteobacteria	c__Gammaproteobacteria	o__Enterobacterales	f__Enterobacteriaceae	g__Klebsiella	s__unclassified_g__Klebsiella
g_L_d2_k97_88543_333	2.7.1.205;2.7.1.196	cellobiose PTS system EIIB component [EC:2.7.1.196 2.7.1.205]	79.3684	66.6009	59.8534	43.9455	40.2711	42.0504	43.5131	45.2395	38.079	33.5564	72.9223	47.9399	37.6512	41.169	37.1484	32.4459	36.0032	33.7799	39.7831	29.1272	d__Bacteria	k__unclassified_d__Bacteria	p__Proteobacteria	c__Gammaproteobacteria	o__Enterobacterales	f__Enterobacteriaceae	g__Klebsiella	s__unclassified_g__Klebsiella
g_L_d2_k97_90133_37	2.7.1.196;2.7.1.205	cellobiose PTS system EIIB component [EC:2.7.1.196 2.7.1.205]	64.063	42.5269	49.9005	38.0103	31.7407	28.4902	29.3111	28.4867	24.1276	24.4148	40.2723	37.2214	26.3352	24.5265	26.4596	22.8427	26.8489	21.4863	22.5066	22.8654	d__Bacteria	k__unclassified_d__Bacteria	p__Proteobacteria	c__Gammaproteobacteria	o__Enterobacterales	f__Enterobacteriaceae	g__unclassified_f__Enterobacteriaceae	s__unclassified_f__Enterobacteriaceae
g_L_d2_k97_90133_39	2.7.1.205;2.7.1.196	cellobiose PTS system EIIB component [EC:2.7.1.196 2.7.1.205]	62.0102	42.3041	55.8642	39.77	31.1845	27.6743	30.0388	29.6764	26.4062	26.0516	58.3549	37.7161	28.9701	31.1241	22.9083	21.7849	28.7058	24.8614	26.5957	20.9944	d__Bacteria	k__unclassified_d__Bacteria	p__Proteobacteria	c__Gammaproteobacteria	o__Enterobacterales	f__Enterobacteriaceae	g__Klebsiella	s__unclassified_g__Klebsiella
g_L_d10_k97_119498_1	2.7.1.205;2.7.1.196	cellobiose PTS system EIIB component [EC:2.7.1.196 2.7.1.205]	0	0	0	0	0	0	0	0	0	0	0.414331	0	0.408406	2.00498	0.387539	0	0.78106	0.435736	0	0	d__Bacteria	k__unclassified_d__Bacteria	p__Proteobacteria	c__Gammaproteobacteria	o__Enterobacterales	f__Enterobacteriaceae	g__Salmonella	s__Salmonella_enterica
g_L_d6_k97_69349_18	2.7.1.196;2.7.1.205	cellobiose PTS system EIIB component [EC:2.7.1.196 2.7.1.205]	0.510392	0.521251	2.72612	4.92978	1.38294	2.28798	2.55415	1.73762	1.5378	1.07212	0.87647	2.08624	1.72787	2.96892	3.27918	3.4482	2.68489	3.45656	4.2676	2.60242	d__Bacteria	k__unclassified_d__Bacteria	p__Proteobacteria	c__Gammaproteobacteria	o__Aeromonadales	f__Aeromonadaceae	g__Aeromonas	s__unclassified_g__Aeromonas
g_H_d7_k97_67759_2	2.7.1.205;2.7.1.196	cellobiose PTS system EIIB component [EC:2.7.1.196 2.7.1.205]	0	0.553164	0.241085	0.26158	0	0.269785	0.813159	0	0.543985	0.455105	0	0	0	0	0	0	0	0	0	0	d__Bacteria	k__unclassified_d__Bacteria	p__Actinobacteria	c__Actinomycetia	o__Micrococcales	f__Microbacteriaceae	g__Protaetiibacter	s__Protaetiibacter_sp._SSC-01
g_L_d5_k97_184958_1	2.7.1.2	glucokinase [EC:2.7.1.2]	0.077831	0.0794869	0.138571	0	0	0	0	0	0	0	0.534621	0.190882	0.724592	0.323384	0.625063	0.11685	0.377932	0.21084	0.842183	0.476219	d__Bacteria	k__unclassified_d__Bacteria	p__Proteobacteria	c__Gammaproteobacteria	o__Xanthomonadales	f__Xanthomonadaceae	g__Stenotrophomonas	s__Stenotrophomonas_maltophilia
g_L_d6_k97_143160_231	2.7.1.2	glucokinase [EC:2.7.1.2]	0	0.0863218	0	0.0816397	0	0.0842003	0	0.24665	0.339558	0.0710196	0	0.207295	8.94202	8.21788	7.73844	7.99456	9.6451	8.16658	10.4763	10.5158	d__Bacteria	k__unclassified_d__Bacteria	p__Verrucomicrobia	c__Verrucomicrobiae	o__Verrucomicrobiales	f__Verrucomicrobiaceae	g__Prosthecobacter	s__Prosthecobacter_debontii
g_L_d2_k97_201081_3	2.7.1.2	glucokinase [EC:2.7.1.2]	1.07484	1.68879	1.03043	0.878454	2.06105	0.741277	0.910266	0.804238	0.415191	0.833651	1.77478	3.2444	1.95933	2.88568	1.32802	1.30337	1.47209	1.86647	1.05732	1.18041	d__Bacteria	k__unclassified_d__Bacteria	p__Proteobacteria	c__Gammaproteobacteria	o__Pseudomonadales	f__Pseudomonadaceae	g__Pseudomonas	s__unclassified_g__Pseudomonas
g_H_d7_k97_153424_1	2.7.1.2	glucokinase [EC:2.7.1.2]	0	0	0	0	0.160699	0.295407	1.63238	0.865342	0.595649	0.996655	0	0	0	0	0	0	0	0	0	0	d__Bacteria	k__unclassified_d__Bacteria	p__Bacteroidota	c__Chitinophagia	o__Chitinophagales	f__Chitinophagaceae	g__Chitinophaga	s__Chitinophaga_cymbidii
g_L_d6_k97_183132_1	2.7.1.2	glucokinase [EC:2.7.1.2]	0	0	0	0	0	0	0	0	0	0	0	0.685822	0.774564	0.823887	0.673739	0.915998	0.678939	0.55093	0.450132	0.311093	d__Bacteria	k__unclassified_d__Bacteria	p__Verrucomicrobia	c__Verrucomicrobiae	o__Verrucomicrobiales	f__Verrucomicrobiaceae	g__unclassified_f__Verrucomicrobiaceae	s__Verrucomicrobiaceae_bacterium
g_H_d3_k97_109049_2	2.7.1.2	glucokinase [EC:2.7.1.2]	1.52531	1.01254	1.76519	0.810298	0.661266	0.759738	0.839642	0.816024	0.0765956	0.576728	0.130967	0.124695	0.322735	0.253504	0.306245	0.17175	0.246887	0.0688663	0.150044	0.46664	d__Bacteria	k__unclassified_d__Bacteria	p__Proteobacteria	c__Gammaproteobacteria	o__Xanthomonadales	f__Xanthomonadaceae	g__Stenotrophomonas	s__Stenotrophomonas_sp._STM01
g_L_d6_k97_76295_368	2.7.1.2	glucokinase [EC:2.7.1.2]	0	0.175437	0.0764607	0.0829608	0.186182	0.0855627	0.0859651	0.167094	0.517578	0	0	0	0	1.99849	0	4.38434	10.2182	7.83337	0	4.37947	d__Bacteria	k__unclassified_d__Bacteria	p__Bacteroidota	c__Bacteroidia	o__unclassified_c__Bacteroidia	f__unclassified_c__Bacteroidia	g__unclassified_c__Bacteroidia	s__Bacteroidia_bacterium
g_L_d6_k97_181490_2	2.7.1.2	glucokinase [EC:2.7.1.2]	0.313161	0.239868	0.348471	0.378096	0	0.389954	0.31343	0.228461	0.393146	0.131564	0.604997	0.896038	0.861388	0.780701	1.509	1.41047	1.71073	1.2725	1.46326	1.6766	d__Bacteria	k__unclassified_d__Bacteria	p__Proteobacteria	c__Alphaproteobacteria	o__Caulobacterales	f__Caulobacteraceae	g__Brevundimonas	s__Brevundimonas_naejangsanensis
g_H_d3_k97_159581_2	2.7.1.2	glucokinase [EC:2.7.1.2]	0.838117	0.570632	1.11914	0.674602	1.21116	0.417456	0.838838	1.22287	0.280582	0.704216	0.239876	0.114194	0.472892	0.58039	0.224365	0.524288	0.226096	0.126134	0.549635	0	d__Bacteria	k__unclassified_d__Bacteria	p__Proteobacteria	c__Gammaproteobacteria	o__Xanthomonadales	f__Xanthomonadaceae	g__Stenotrophomonas	s__Stenotrophomonas_sp._STM01
g_H_d3_k97_176085_1	2.7.1.2	glucokinase [EC:2.7.1.2]	0	0.356645	0.46631	0	0.378487	0.17394	0	0	0	0	0	0.142743	0	0	0.140228	0	0	0	0	0	d__Bacteria	k__unclassified_d__Bacteria	p__Firmicutes	c__Bacilli	o__Bacillales	f__Paenibacillaceae	g__Cohnella	s__unclassified_g__Cohnella
g_L_d2_k97_84893_1	2.7.1.2	glucokinase [EC:2.7.1.2]	0	0	0	0	0.336433	0	0.15534	0	0	0.13041	0	0.126883	0.394076	0	0.124647	0.466034	0.125609	0	0	0.316551	d__Bacteria	k__unclassified_d__Bacteria	p__Bacteroidota	c__Cytophagia	o__Cytophagales	f__Spirosomaceae	g__Dyadobacter	s__Dyadobacter_beijingensis
g_H_d4_k97_27599_1	2.7.1.2	glucokinase [EC:2.7.1.2]	0	0.225875	0.393773	0.640872	0	0.440648	0.22136	0.215134	0.444255	0.185835	0	0	0	0	0	0	0	0	0	0	d__Bacteria	k__unclassified_d__Bacteria	p__Actinobacteria	c__Actinomycetia	o__Micrococcales	f__Microbacteriaceae	g__Protaetiibacter	s__Protaetiibacter_sp._SSC-01
g_H_d3_k97_105227_1	2.7.1.2	glucokinase [EC:2.7.1.2]	0	0.88869	0.387317	0.210122	0	0	0	0	0	0	0.373577	0.889218	0.184118	0.180777	0.17471	0	0	0.392877	0	0	d__Bacteria	k__unclassified_d__Bacteria	p__Proteobacteria	c__Alphaproteobacteria	o__Hyphomicrobiales	f__Brucellaceae	g__Brucella	s__Brucella_pituitosa
g_L_d3_k97_112249_2	2.7.1.2	glucokinase [EC:2.7.1.2]	0.126987	0.389067	0.452179	0.122655	0	0	0.254193	0	0.255075	0.106699	0.327104	0.415252	1.82708	0.633152	0.815872	0.667276	0.411084	0.573337	0.249834	0.258996	d__Bacteria	k__unclassified_d__Bacteria	p__Bacteroidota	c__Cytophagia	o__Cytophagales	f__Spirosomaceae	g__Emticicia	s__Emticicia_sp._BO119
g_H_d8_k97_143988_1	2.7.1.2	glucokinase [EC:2.7.1.2]	0.379148	0	0.16876	0.549319	0.616394	0.944246	0.189737	1.2908	0.571185	0.637147	0	0	0	0	0	0	0	0	0	0	d__Bacteria	k__unclassified_d__Bacteria	p__Actinobacteria	c__Actinomycetia	o__Micrococcales	f__Microbacteriaceae	g__Protaetiibacter	s__Protaetiibacter_sp._SSC-01
g_H_d7_k97_183730_1	2.7.1.2	glucokinase [EC:2.7.1.2]	0	0	0.317132	0.516139	0.193054	0.177442	0.891383	0.519786	0.357789	0.448997	0	0	0	0.148019	0	0	0.288311	0	0	0	d__Bacteria	k__unclassified_d__Bacteria	p__Proteobacteria	c__Alphaproteobacteria	o__Caulobacterales	f__Caulobacteraceae	g__Brevundimonas	s__Brevundimonas_sp.
g_L_d2_k97_85687_1	2.7.1.2	glucokinase [EC:2.7.1.2]	0	0.158509	0.345414	0.524691	1.0093	0.386533	0.388351	0.301942	0.935273	0.586846	0.266529	0.697854	0.525435	0.773853	0.560912	0.990322	0.439632	0.490521	0.305353	0.395689	d__Bacteria	k__unclassified_d__Bacteria	p__Proteobacteria	c__Alphaproteobacteria	o__Hyphomicrobiales	f__Rhizobiaceae	g__Shinella	s__Shinella_sp._AETb1-6
g_H_d8_k97_186371_1	2.7.1.2	glucokinase [EC:2.7.1.2]	0	0.279433	0	0.264277	0.296547	0	0	1.06458	0.274797	0	0	0	0	0	0	0	0	0	0	0	d__Bacteria	k__unclassified_d__Bacteria	p__Proteobacteria	c__Alphaproteobacteria	o__Hyphomicrobiales	f__Phyllobacteriaceae	g__Aquamicrobium	s__Aquamicrobium_sp.
g_L_d2_k97_205271_1	2.7.1.2	glucokinase [EC:2.7.1.2]	0	0	0	0.67907	0	0.175092	0	0.170967	0.176525	0.147683	0.603662	0.718441	0	0.146058	0.141157	0.13194	0	0.158712	0	0.179239	d__Bacteria	k__unclassified_d__Bacteria	p__Proteobacteria	c__Alphaproteobacteria	o__Hyphomicrobiales	f__Rhizobiaceae	g__Rhizobium	s__Rhizobium_sp._NTR19
g_L_d6_k97_120302_1	2.7.1.2	glucokinase [EC:2.7.1.2]	0	0	0	0.483677	0	0.249423	0.250596	1.21774	0	1.26227	0	0	0	0	0	0.563857	0.202634	0.226089	0	0	d__Bacteria	k__unclassified_d__Bacteria	p__Proteobacteria	c__Gammaproteobacteria	o__Xanthomonadales	f__Xanthomonadaceae	g__Pseudoxanthomonas	s__Pseudoxanthomonas_sp._PXM03
g_H_d5_k97_123384_1	2.7.1.2	glucokinase [EC:2.7.1.2]	0	0	0.154421	0.167548	0.752027	0.345606	0.173616	0.168732	0.174218	0.437258	0	0	0	0	0	0	0	0.156637	0	0.176896	d__Bacteria	k__unclassified_d__Bacteria	p__Proteobacteria	c__Alphaproteobacteria	o__Sphingomonadales	f__Erythrobacteraceae	g__Croceibacterium	s__Croceibacterium_sp._LX-88
g_L_d2_k97_191970_157	2.7.1.2	glucokinase [EC:2.7.1.2]	1.21374	2.47912	2.37704	2.65727	3.94642	4.99759	5.10208	3.62054	4.5509	3.4674	2.84853	6.15187	6.64283	7.26195	9.09772	7.47111	9.49536	8.84092	6.60652	7.09635	d__Bacteria	k__unclassified_d__Bacteria	p__Proteobacteria	c__Alphaproteobacteria	o__Sphingomonadales	f__unclassified_o__Sphingomonadales	g__unclassified_o__Sphingomonadales	s__Sphingomonadales_bacterium_63-6
g_L_d2_k97_162351_2	2.7.1.2	glucokinase [EC:2.7.1.2]	1.44328	8.84394	8.27993	9.83574	14.426	14.3776	14.2847	19.6545	17.4749	16.6409	4.47503	17.8295	15.1332	16.5911	14.4244	14.9272	15.2496	15.2771	17.7469	15.2906	d__Bacteria	k__unclassified_d__Bacteria	p__Proteobacteria	c__Gammaproteobacteria	o__Xanthomonadales	f__Xanthomonadaceae	g__Pseudoxanthomonas	s__Pseudoxanthomonas_suwonensis
g_L_d9_k97_73383_1	2.7.1.2	glucokinase [EC:2.7.1.2]	0	0	0	0	0	0	0	0	0	0	0	0.143688	0.148757	0	0	0	0	0	0	0	d__Bacteria	k__unclassified_d__Bacteria	p__Bacteroidota	c__Sphingobacteriia	o__Sphingobacteriales	f__Sphingobacteriaceae	g__Arcticibacter	s__Arcticibacter_tournemirensis
g_L_d8_k97_31339_1	2.7.1.2	glucokinase [EC:2.7.1.2]	0.0908917	0.556953	0.242736	0.351163	0.295531	0.633809	0.545819	0.353644	0.456426	0.916445	0	0.222914	0.230778	0.528711	0.145991	0.750522	0.809146	1.14903	0.625869	0.926888	d__Bacteria	k__unclassified_d__Bacteria	p__Proteobacteria	c__Betaproteobacteria	o__Burkholderiales	f__Comamonadaceae	g__Xenophilus	s__Xenophilus_azovorans
g_H_d2_k97_41751_1	2.7.1.2	glucokinase [EC:2.7.1.2]	0	0.626706	0.682842	0.296357	0	0	0	0	0	0	0	0	0	0	0	0	0	0	0	0	d__Bacteria	k__unclassified_d__Bacteria	p__Firmicutes	c__Bacilli	o__Bacillales	f__Paenibacillaceae	g__Cohnella	s__Cohnella_phaseoli
g_L_d7_k97_179762_1	2.7.1.2	glucokinase [EC:2.7.1.2]	0	0	0	0	0	0	0	0	0.191765	0	0.327888	0	0.646399	0.476003	0.306686	0	0.618105	0.51724	0	0.58414	d__Bacteria	k__unclassified_d__Bacteria	p__Bacteroidota	c__Chitinophagia	o__Chitinophagales	f__Chitinophagaceae	g__Pseudobacter	s__Pseudobacter_ginsenosidimutans
g_H_d4_k97_108553_1	2.7.1.2	glucokinase [EC:2.7.1.2]	0.38651	0.394733	0.229382	1.11997	0	0.385032	0	0	0.129395	0.216506	0.663735	0.105325	0	0	0	0.0967134	0.208536	0.116337	0	0.131384	d__Bacteria	k__unclassified_d__Bacteria	p__Proteobacteria	c__Alphaproteobacteria	o__Hyphomicrobiales	f__Brucellaceae	g__Brucella	s__Brucella_intermedia
g_H_d5_k97_74746_1	2.7.1.2	glucokinase [EC:2.7.1.2]	0.212323	0.21684	0.189011	0.205079	0.920482	0	0	0	0	0	0	0.173575	0	0	0	0	0	0	0	0	d__Bacteria	k__unclassified_d__Bacteria	p__Firmicutes	c__Bacilli	o__Bacillales	f__Paenibacillaceae	g__Cohnella	s__Cohnella_phaseoli
g_H_d8_k97_12240_1	2.7.1.2	glucokinase [EC:2.7.1.2]	0.170131	0	0	0.328652	0.184391	0.16948	0	0.66195	0.341734	0.428849	0	0	0	0	0	0	0.137687	0	0.167357	0	d__Bacteria	k__unclassified_d__Bacteria	p__Planctomycetota	c__Planctomycetia	o__Planctomycetales	f__Planctomycetaceae	g__Planctomicrobium	s__Planctomicrobium_piriforme
g_H_d8_k97_111574_1	2.7.1.2	glucokinase [EC:2.7.1.2]	0	0	0	0	0.309302	0	0	1.11037	0.573232	0.239787	0	0	0	0	0	0	0	0	0	0	d__Bacteria	k__unclassified_d__Bacteria	p__Proteobacteria	c__Betaproteobacteria	o__Burkholderiales	f__Comamonadaceae	g__Acidovorax	s__Acidovorax_sp.
g_L_d7_k97_12749_1	2.7.1.2	glucokinase [EC:2.7.1.2]	0	0.167315	0	0.15824	0	0	0	0	0	0.275311	0.140668	0	0	0.272282	0	0.245962	0.397762	0.59174	0.644634	0.167069	d__Bacteria	k__unclassified_d__Bacteria	p__Bacteroidota	c__Chitinophagia	o__Chitinophagales	f__Chitinophagaceae	g__Chitinophaga	s__unclassified_g__Chitinophaga
g_H_d3_k97_86859_2	2.7.1.2	glucokinase [EC:2.7.1.2]	0	0.46097	0.723256	0.26158	0.195681	0.0899282	0	0	0	0	0	0.073799	0	0	0	0	0	0	0	0	d__Bacteria	k__unclassified_d__Bacteria	p__Firmicutes	c__Bacilli	o__Bacillales	f__Paenibacillaceae	g__Paenibacillus	s__Paenibacillus_contaminans
g_L_d7_k97_84239_1	2.7.1.2	glucokinase [EC:2.7.1.2]	0	0.794869	0.138571	0.300702	0.16871	0.387667	1.16847	1.21131	1.25069	1.17713	0.267311	0.509019	0.32936	0.905476	0.625063	0.934801	1.7007	0.7028	1.30156	1.26992	d__Bacteria	k__unclassified_d__Bacteria	p__Bacteroidota	c__Sphingobacteriia	o__Sphingobacteriales	f__Sphingobacteriaceae	g__Parapedobacter	s__Parapedobacter_indicus
g_H_d1_k97_49628_1	2.7.1.2	glucokinase [EC:2.7.1.2]	0.904786	0.154006	0.134241	0.291305	0	0	0.301855	0	0	0.253411	0.258957	0	0.127627	0	0	0.226397	0.244081	0	0	0	d__Bacteria	k__unclassified_d__Bacteria	p__Proteobacteria	c__Alphaproteobacteria	o__Hyphomicrobiales	f__Brucellaceae	g__Brucella	s__Brucella_intermedia
g_L_d6_k97_4899_2	2.7.1.2	glucokinase [EC:2.7.1.2]	0.279372	0	0	0	0	0.278304	0	0.271748	0.561164	0.469477	0.239876	0.456777	0	0	0	0.209715	0.226096	0.504536	0.549635	0.284896	d__Bacteria	k__unclassified_d__Bacteria	p__Proteobacteria	c__Betaproteobacteria	o__Burkholderiales	f__Comamonadaceae	g__Xenophilus	s__Xenophilus_azovorans
g_L_d2_k97_1579_7	2.7.1.2	glucokinase [EC:2.7.1.2]	0.405816	0.91179	0.79477	0.548759	0.703732	0.485117	0.731097	0.552637	0.733632	0.409177	1.32409	1.45973	1.23646	1.95593	1.95547	1.40131	1.31371	1.53907	1.51696	2.23474	d__Bacteria	k__unclassified_d__Bacteria	p__Proteobacteria	c__Alphaproteobacteria	o__Sphingomonadales	f__Sphingomonadaceae	g__Sphingobium	s__unclassified_g__Sphingobium
g_H_d5_k97_58043_1	2.7.1.2	glucokinase [EC:2.7.1.2]	0	0	0.484147	1.36579	1.88623	1.62534	2.06845	2.32768	1.09243	1.18812	0	0	0	0	0	0	0	0	0	0	d__Bacteria	k__unclassified_d__Bacteria	p__Actinobacteria	c__Actinomycetia	o__Micrococcales	f__Cellulomonadaceae	g__Cellulomonas	s__unclassified_g__Cellulomonas
g_L_d6_k97_94504_1	2.7.1.2	glucokinase [EC:2.7.1.2]	0	0	0	0	0	0	0	0	0	0	0	0	0	0.169652	0.163959	0.306507	0	0.18435	0.401657	0.416387	d__Bacteria	k__unclassified_d__Bacteria	p__Bacteroidota	c__Chitinophagia	o__Chitinophagales	f__Chitinophagaceae	g__Chitinophaga	s__Chitinophaga_hostae
g_L_d9_k97_150509_1	2.7.1.2	glucokinase [EC:2.7.1.2]	0	0	0	0	0	0	0	0	0.201934	0	0	0	0	0	0.645899	0.301863	0.162721	0	0.197785	0.205039	d__Bacteria	k__unclassified_d__Bacteria	p__Bacteroidota	c__Chitinophagia	o__Chitinophagales	f__Chitinophagaceae	g__Pseudoflavitalea	s__Pseudoflavitalea_rhizosphaerae
g_L_d7_k97_47515_2	2.7.1.2	glucokinase [EC:2.7.1.2]	0	0.354314	0.308841	0.167548	0	0.345606	0	0.843662	0	0	0.148943	0.28362	0.734064	0	0	0.130215	0.140387	0	0.170638	0	d__Bacteria	k__unclassified_d__Bacteria	p__Proteobacteria	c__unclassified_p__Proteobacteria	o__unclassified_p__Proteobacteria	f__unclassified_p__Proteobacteria	g__unclassified_p__Proteobacteria	s__Proteobacteria_bacterium
g_H_d3_k97_42130_3	2.7.1.2	glucokinase [EC:2.7.1.2]	1.66373	1.29457	1.0579	0.841742	0.858658	0.868142	0.634345	0.53944	0.716112	0.798812	0.340123	0.129534	0.201155	0	0.190877	0.297357	0.0641169	0.429232	0.0779334	0.323166	d__Bacteria	k__unclassified_d__Bacteria	p__Proteobacteria	c__Gammaproteobacteria	o__Xanthomonadales	f__Xanthomonadaceae	g__Stenotrophomonas	s__Stenotrophomonas_sp._STM01
g_L_d7_k97_11780_1	2.7.1.2	glucokinase [EC:2.7.1.2]	0	0	0	0	0	0	0	0	0.39784	0	0	0	0	0	0.318129	0.297357	0.320584	0	0	0	d__Bacteria	k__unclassified_d__Bacteria	p__Bacteroidota	c__Chitinophagia	o__Chitinophagales	f__Chitinophagaceae	g__unclassified_f__Chitinophagaceae	s__Chitinophagaceae_bacterium
g_L_d3_k97_22287_1	2.7.1.2	glucokinase [EC:2.7.1.2]	0	0	0	0	0.134416	0.123546	0.372381	0.241271	0.373672	0	0.532435	0.304162	0.629786	0.412239	0.199202	0.279294	0	0.111988	0.121999	0.252945	d__Bacteria	k__unclassified_d__Bacteria	p__Bacteroidota	c__Sphingobacteriia	o__Sphingobacteriales	f__Sphingobacteriaceae	g__Arcticibacter	s__Arcticibacter_tournemirensis
g_L_d6_k97_4466_116	2.7.1.2	glucokinase [EC:2.7.1.2]	0	0	0	0.0840488	0.188623	0	0	0.0846428	0.349578	0.0731153	0	0.142275	3.97694	4.98945	4.12316	4.6378	5.07049	6.28603	5.39273	5.05807	d__Bacteria	k__unclassified_d__Bacteria	p__Verrucomicrobia	c__Verrucomicrobiae	o__Verrucomicrobiales	f__unclassified_o__Verrucomicrobiales	g__unclassified_o__Verrucomicrobiales	s__Verrucomicrobiales_bacterium
g_L_d3_k97_99479_1	2.7.1.2	glucokinase [EC:2.7.1.2]	0.186904	0	0	0	0	0.186189	0.187065	0	0	0	0.641922	0	0.790928	0.465947	0.45031	0.420907	0.453785	0.168771	0.183857	0.1906	d__Bacteria	k__unclassified_d__Bacteria	p__Bacteroidota	c__Cytophagia	o__Cytophagales	f__Spirosomaceae	g__Leadbetterella	s__Leadbetterella_sp.
g_H_d7_k97_147994_1	2.7.1.2	glucokinase [EC:2.7.1.2]	0	0	0	0	0	0	0	0.353644	0.365141	0	0	0.297218	0	0	0	0	0.294235	0	0.357639	0	d__Bacteria	k__unclassified_d__Bacteria	p__Proteobacteria	c__Alphaproteobacteria	o__Sphingomonadales	f__Erythrobacteraceae	g__Erythrobacter	s__Erythrobacter_sp._SG61-1L
g_L_d3_k97_140513_1	2.7.1.2	glucokinase [EC:2.7.1.2]	0.0782902	0	0.0696942	0.0756191	0	0	0	0.0761535	0.0786292	0	0.739441	0.384016	0.927649	0.715643	0.817376	0.235079	0	0.212084	0.539097	0.239514	d__Bacteria	k__unclassified_d__Bacteria	p__Proteobacteria	c__Gammaproteobacteria	o__Xanthomonadales	f__Xanthomonadaceae	g__Stenotrophomonas	s__unclassified_g__Stenotrophomonas
g_H_d7_k97_211950_1	2.7.1.2	glucokinase [EC:2.7.1.2]	0.186904	0.381761	0.166383	0	0	0	0.187065	0	0	0.157043	0.320961	0.152795	0	0	0	0.140302	0	0	0	0	d__Bacteria	k__unclassified_d__Bacteria	p__Proteobacteria	c__Alphaproteobacteria	o__Hyphomicrobiales	f__Brucellaceae	g__Brucella	s__Brucella_intermedia
g_L_d3_k97_53112_1	2.7.1.2	glucokinase [EC:2.7.1.2]	0.465621	0.475527	0.552663	0.599646	0.588758	0.69576	1.00971	0.603884	1.40291	0.391231	0.266529	0.634413	0.591115	0.257951	0.311618	0.349525	0.188414	0.280298	0.305353	0.158276	d__Bacteria	k__unclassified_d__Bacteria	p__Proteobacteria	c__Alphaproteobacteria	o__Hyphomicrobiales	f__Rhizobiaceae	g__Shinella	s__Shinella_zoogloeoides
g_H_d3_k97_120375_1	2.7.1.2	glucokinase [EC:2.7.1.2]	0.166921	0.170472	0.594374	0	0.180912	0	0.167064	0	0.167643	0.280505	0	0.136459	0	0	0	0	0	0.150726	0	0	d__Bacteria	k__unclassified_d__Bacteria	p__Proteobacteria	c__Alphaproteobacteria	o__Sphingomonadales	f__Sphingomonadaceae	g__Sphingobium	s__Sphingobium_jiangsuense
g_H_d8_k97_148498_1	2.7.1.2	glucokinase [EC:2.7.1.2]	0.202598	0.413817	0	0	0.439161	0.201824	0	0.591207	0	0.17023	0	0	0.171468	0	0	0.152084	0	0	0	0.206604	d__Bacteria	k__unclassified_d__Bacteria	p__Proteobacteria	c__Alphaproteobacteria	o__Hyphomicrobiales	f__Phyllobacteriaceae	g__Aminobacter	s__unclassified_g__Aminobacter
g_H_d8_k97_100098_1	2.7.1.2	glucokinase [EC:2.7.1.2]	0.119015	0.243094	0.741634	0.459818	0.128991	0.23712	0.357353	1.0419	0.11953	0.400003	0	0	0	0	0	0	0	0	0	0	d__Bacteria	k__unclassified_d__Bacteria	p__Actinobacteria	c__Actinomycetia	o__Micrococcales	f__Microbacteriaceae	g__Protaetiibacter	s__Protaetiibacter_sp._SSC-01
g_L_d5_k97_153058_1	2.7.1.2	glucokinase [EC:2.7.1.2]	0	0.539941	0.282387	1.12344	1.37522	1.05334	0.846636	1.43994	0.849571	0.977298	0.907897	1.0373	0.715932	0.878678	1.27378	1.34936	0.684595	0.85932	0.728103	1.29395	d__Bacteria	k__unclassified_d__Bacteria	p__Proteobacteria	c__Gammaproteobacteria	o__Xanthomonadales	f__Xanthomonadaceae	g__Stenotrophomonas	s__unclassified_g__Stenotrophomonas
g_L_d6_k97_75996_3	2.7.1.2	glucokinase [EC:2.7.1.2]	0	0	0	0.0788766	0	0.0813504	0	0.158868	0.246049	0.205848	0.0701176	0.667598	1.24407	1.69652	1.24609	1.10342	1.65224	1.17984	0.883645	1.41571	d__Bacteria	k__unclassified_d__Bacteria	p__Bacteroidota	c__Chitinophagia	o__Chitinophagales	f__Chitinophagaceae	g__Pseudoflavitalea	s__Pseudoflavitalea_rhizosphaerae
g_H_d8_k97_96839_1	2.7.1.2	glucokinase [EC:2.7.1.2]	0	0	0.190535	0.413466	0.463952	0	0.214219	0.624582	0.214962	0.8992	0	0	0	0	0	0	0	0	0	0	d__Bacteria	k__unclassified_d__Bacteria	p__Proteobacteria	c__Alphaproteobacteria	o__Sphingomonadales	f__Erythrobacteraceae	g__Croceibacterium	s__Croceibacterium_sp._LX-88
g_H_d7_k97_194271_1	2.7.1.2	glucokinase [EC:2.7.1.2]	0	0	0.210012	0.455731	0.255689	0.352518	0.236117	0.114738	0.118468	0.0991118	0.101281	0.0964308	0.199665	0.294064	0.0947318	0	0	0.106513	0.580171	0.120289	d__Bacteria	k__unclassified_d__Bacteria	p__Actinobacteria	c__Actinomycetia	o__Micrococcales	f__Sanguibacteraceae	g__Sanguibacter	s__Sanguibacter_hominis
g_H_d3_k97_197738_1	2.7.1.2	glucokinase [EC:2.7.1.2]	0	0.761377	0.663662	0.144016	0.161601	0	0	0	0.149749	0	0	0	0	0	0	0	0	0	0	0	d__Bacteria	k__unclassified_d__Bacteria	p__Firmicutes	c__Bacilli	o__Bacillales	f__Paenibacillaceae	g__Cohnella	s__Cohnella_endophytica
g_L_d3_k97_168215_1	2.7.1.2	glucokinase [EC:2.7.1.2]	0	0	0	0	0	0	0	0	0	0	0	0.42543	0.734064	0.144149	0	0.130215	0.561547	0	0.170638	0.353793	d__Bacteria	k__unclassified_d__Bacteria	p__Verrucomicrobia	c__Verrucomicrobiae	o__Verrucomicrobiales	f__Akkermansiaceae	g__unclassified_f__Akkermansiaceae	s__Akkermansiaceae_bacterium
g_L_d3_k97_135230_1	2.7.1.2	glucokinase [EC:2.7.1.2]	0	0.344191	0.150009	0.325522	0.273953	0	0.168655	0.163911	0.25386	0.141588	0.434061	0.137758	1.06964	0.280061	0.60899	0.632475	0.0681878	0.0760809	0.248645	0.171842	d__Bacteria	k__unclassified_d__Bacteria	p__Bacteroidota	c__Cytophagia	o__Cytophagales	f__Spirosomaceae	g__Dyadobacter	s__Dyadobacter_sp._CY312
g_H_d7_k97_17937_2	2.7.1.2	glucokinase [EC:2.7.1.2]	0	0	0.141475	0.153502	0	0.633267	1.27249	0.309174	0.159612	0.534136	0	0	0	0	0	0	0	0	0	0	d__Bacteria	k__unclassified_d__Bacteria	p__Planctomycetota	c__Planctomycetia	o__Planctomycetales	f__Planctomycetaceae	g__Planctomicrobium	s__Planctomicrobium_piriforme
g_L_d5_k97_74242_4	2.7.1.2	glucokinase [EC:2.7.1.2]	0	0	0	0	0.0808007	0	0.149231	0	0.0748744	0.438486	0.128024	0.487571	0.757158	0.619517	1.73631	1.51101	1.62904	1.21174	0.880034	0.684231	d__Bacteria	k__unclassified_d__Bacteria	p__Bacteroidota	c__Chitinophagia	o__Chitinophagales	f__Chitinophagaceae	g__Pseudobacter	s__Pseudobacter_ginsenosidimutans
g_H_d4_k97_112497_1	2.7.1.2	glucokinase [EC:2.7.1.2]	0	0.582904	0	0.826932	0	0	0.571252	0	0.573232	0	0.735104	0	0.483061	0	0	0.214225	0.692876	0	0	0.291023	d__Bacteria	k__unclassified_d__Bacteria	p__Actinobacteria	c__Actinomycetia	o__Micrococcales	f__Sanguibacteraceae	g__Sanguibacter	s__Sanguibacter_hominis
g_H_d7_k97_137544_1	2.7.1.2	glucokinase [EC:2.7.1.2]	0.408314	1.5846	1.89011	2.3663	1.59314	2.27781	2.53372	2.38302	2.62452	3.0191	3.01506	4.40614	2.69548	5.36102	4.59085	5.21062	4.89064	5.89919	4.0969	5.74614	d__Bacteria	k__unclassified_d__Bacteria	p__Proteobacteria	c__Alphaproteobacteria	o__unclassified_c__Alphaproteobacteria	f__unclassified_c__Alphaproteobacteria	g__unclassified_c__Alphaproteobacteria	s__Alphaproteobacteria_bacterium
g_L_d7_k97_36368_1	2.7.1.2	glucokinase [EC:2.7.1.2]	0	0.225875	0	0	0	0	0	0	0	0.185835	0	0	0.187186	0.18379	0	0.166025	0.536979	0	0.435128	0.225543	d__Bacteria	k__unclassified_d__Bacteria	p__Proteobacteria	c__Betaproteobacteria	o__Burkholderiales	f__Comamonadaceae	g__Pseudacidovorax	s__Pseudacidovorax_sp.
g_L_d5_k97_65547_1	2.7.1.2	glucokinase [EC:2.7.1.2]	0	0.186931	0	0	0	0.364674	0.366389	0.178042	0.18383	0.307588	0.15716	0.299268	0.309826	0.608409	0.440993	0	0.296264	0	0	0.559968	d__Bacteria	k__unclassified_d__Bacteria	p__Bacteroidota	c__Sphingobacteriia	o__Sphingobacteriales	f__Sphingobacteriaceae	g__Arcticibacter	s__Arcticibacter_tournemirensis
g_L_d6_k97_59316_1	2.7.1.2	glucokinase [EC:2.7.1.2]	0	0	0	0	0	0	0	0	0	0	0	0	0.133704	0.262557	0.126873	0.237178	0	0.285303	0.155403	0.161102	d__Bacteria	k__unclassified_d__Bacteria	p__Proteobacteria	c__Betaproteobacteria	o__Burkholderiales	f__Comamonadaceae	g__Pseudacidovorax	s__Pseudacidovorax_sp.
g_L_d3_k97_27718_1	2.7.1.2	glucokinase [EC:2.7.1.2]	0	0	0	0	0	0	0	0	0	0.202729	0	0.197245	0.204203	0	0	0.181118	0	0	0	0.246047	d__Bacteria	k__unclassified_d__Bacteria	p__Proteobacteria	c__Betaproteobacteria	o__Burkholderiales	f__Oxalobacteraceae	g__Herbaspirillum	s__Herbaspirillum_rubrisubalbicans
g_L_d6_k97_25443_1	2.7.1.2	glucokinase [EC:2.7.1.2]	0	0	0	0	0	0.489609	0	0.239037	0	0	0	0.200897	0.415969	0	0	0.553415	0.198881	0	0.241738	0	d__Bacteria	k__unclassified_d__Bacteria	p__Proteobacteria	c__Alphaproteobacteria	o__Sphingomonadales	f__Sphingomonadaceae	g__Novosphingobium	s__unclassified_g__Novosphingobium
g_H_d4_k97_172229_1	2.7.1.2	glucokinase [EC:2.7.1.2]	0	0	0	0.686649	0.256831	0.236061	0.237171	0.691501	0.475987	0	0	0.77489	0.200557	0.393836	0	0	0	0	0	0	d__Bacteria	k__unclassified_d__Bacteria	p__Firmicutes	c__Clostridia	o__unclassified_c__Clostridia	f__unclassified_c__Clostridia	g__unclassified_c__Clostridia	s__Clostridia_bacterium
g_H_d3_k97_220679_2	2.7.1.2	glucokinase [EC:2.7.1.2]	0.50622	1.25555	1.15879	0.698498	0.548652	0.576324	0.506655	0.492404	0.217891	0.729161	0.0620933	0	0.0612053	0.0600949	0.29039	0.217144	0.292632	0.391806	0.35569	0.221241	d__Bacteria	k__unclassified_d__Bacteria	p__Proteobacteria	c__Gammaproteobacteria	o__Xanthomonadales	f__Xanthomonadaceae	g__Stenotrophomonas	s__Stenotrophomonas_sp._ATCM1_4
g_L_d5_k97_102207_2	2.7.1.2	glucokinase [EC:2.7.1.2]	0	0	0	0.27864	0	0.287379	0	0.280609	0	0.727179	0	0	0	0.479452	0.231681	0.216554	0	0.781483	0.283779	0	d__Bacteria	k__unclassified_d__Bacteria	p__Bacteroidota	c__Chitinophagia	o__Chitinophagales	f__Chitinophagaceae	g__Chitinophaga	s__Chitinophaga_sp._MD30
g_H_d3_k97_153190_3	2.7.1.2	glucokinase [EC:2.7.1.2]	0.51702	1.23205	0.920507	0.998762	0.186786	0	0	0.50291	0.173086	0.434419	0.295951	0.140889	0.145859	0.143213	0.138407	0.517479	0.139475	0	0.339061	0	d__Bacteria	k__unclassified_d__Bacteria	p__Proteobacteria	c__Gammaproteobacteria	o__Xanthomonadales	f__Xanthomonadaceae	g__Stenotrophomonas	s__Stenotrophomonas_sp._ATCM1_4
g_L_d7_k97_166227_1	2.7.1.2	glucokinase [EC:2.7.1.2]	0	0	0	0.138567	0	0	0.143585	0	0.144083	0.120541	0	0.234561	0.242836	0.23843	0.345643	0	0.812725	0.518172	0.141123	0.73149	d__Bacteria	k__unclassified_d__Bacteria	p__Bacteroidota	c__Chitinophagia	o__Chitinophagales	f__Chitinophagaceae	g__Chitinophaga	s__Chitinophaga_sp.
g_L_d3_k97_89729_1	2.7.1.2	glucokinase [EC:2.7.1.2]	0	0	0	0	0	0	0	0	0	0	0	0.314448	0	0.319635	0	0	0	0	0	0	d__Bacteria	k__unclassified_d__Bacteria	p__Proteobacteria	c__Alphaproteobacteria	o__Hyphomicrobiales	f__Kaistiaceae	g__Kaistia	s__Kaistia_sp._32K
g_L_d2_k97_174514_4	2.7.1.2	glucokinase [EC:2.7.1.2]	0.25851	0.440017	0.843798	1.83106	1.12072	0.772565	0.344977	0	0.0865431	0.217209	0.961841	1.97245	3.50063	0.21482	0.138407	0.12937	0	0.07781	0	0.0878738	d__Bacteria	k__unclassified_d__Bacteria	p__Firmicutes	c__Bacilli	o__Bacillales	f__Paenibacillaceae	g__Paenibacillus	s__Paenibacillus_kobensis
g_L_d5_k97_93114_1	2.7.1.2	glucokinase [EC:2.7.1.2]	0	0.253318	0.220807	0.479157	1.61299	0	0.248254	0.241271	0	0	0	0.608325	0.209929	0.618359	0.199202	0	0.20074	0.671929	0.487994	0	d__Bacteria	k__unclassified_d__Bacteria	p__Proteobacteria	c__Alphaproteobacteria	o__Hyphomicrobiales	f__Phyllobacteriaceae	g__Aminobacter	s__unclassified_g__Aminobacter
g_L_d3_k97_151507_2	2.7.1.2	glucokinase [EC:2.7.1.2]	0	0	0	0	0	0	0	0.203276	0	0	0	0	0.353738	0.17366	0	0.156874	0	0.188705	0.205572	0.426223	d__Bacteria	k__unclassified_d__Bacteria	p__Proteobacteria	c__Alphaproteobacteria	o__Hyphomicrobiales	f__Phyllobacteriaceae	g__Aminobacter	s__unclassified_g__Aminobacter
g_H_d3_k97_181645_1	2.7.1.2	glucokinase [EC:2.7.1.2]	0	0	0	0	0.117408	0	0.108421	0.316115	0	0.182042	0.0930132	0.354235	0.0916831	0.270059	0.173997	0	0.17534	0.0978183	0.213124	0	d__Bacteria	k__unclassified_d__Bacteria	p__Proteobacteria	c__Alphaproteobacteria	o__Caulobacterales	f__Caulobacteraceae	g__Phenylobacterium	s__unclassified_g__Phenylobacterium
g_L_d6_k97_160985_1	2.7.1.2	glucokinase [EC:2.7.1.2]	0	0	0	0	0	0	0.188392	0	0	0	0	0.307758	0.159307	0.469251	0.453503	0.706488	0.304669	0.169968	0.370322	0	d__Bacteria	k__unclassified_d__Bacteria	p__Proteobacteria	c__Betaproteobacteria	o__Burkholderiales	f__Oxalobacteraceae	g__Herbaspirillum	s__Herbaspirillum_sp._VT-16-41
g_H_d8_k97_158785_1	2.7.1.2	glucokinase [EC:2.7.1.2]	0.14269	1.02008	0.38107	0.826932	0.154651	0.284289	0.571252	1.11037	0.286616	0.239787	0.122517	0.933201	0.362296	0.355723	0	0.214225	0.577397	0.515387	0.140364	0.145511	d__Bacteria	k__unclassified_d__Bacteria	p__Proteobacteria	c__Alphaproteobacteria	o__Hyphomicrobiales	f__Rhizobiaceae	g__Shinella	s__Shinella_zoogloeoides
g_H_d3_k97_204013_2	2.7.1.2	glucokinase [EC:2.7.1.2]	0	0.531471	0.694893	0.251322	0	0	0	0	0	0.218629	0	0	0	0.216224	0	0	0	0	0	0	d__Bacteria	k__unclassified_d__Bacteria	p__Firmicutes	c__Bacilli	o__Bacillales	f__Paenibacillaceae	g__Cohnella	s__Cohnella_phaseoli
g_H_d8_k97_158734_1	2.7.1.2	glucokinase [EC:2.7.1.2]	0	0.118882	0.414497	0.449735	0.378487	0.34788	0.233011	1.13228	0.116909	0.195615	0	0	0	0	0	0	0	0	0	0	d__Bacteria	k__unclassified_d__Bacteria	p__Proteobacteria	c__Alphaproteobacteria	o__Caulobacterales	f__Caulobacteraceae	g__Asticcacaulis	s__Asticcacaulis_tiandongensis
g_L_d7_k97_48146_1	2.7.1.2	glucokinase [EC:2.7.1.2]	0	0	0	0	0	0	0	0	0	0.17984	0	0.174975	0	0.177861	0.343785	0.321338	0.692876	0.19327	0	0	d__Bacteria	k__unclassified_d__Bacteria	p__Proteobacteria	c__Alphaproteobacteria	o__Caulobacterales	f__Caulobacteraceae	g__Phenylobacterium	s__Phenylobacterium_deserti
g_L_d9_k97_37800_3	2.7.1.2	glucokinase [EC:2.7.1.2]	0.669085	0.911094	0.463262	1.0771	0.564021	0.666526	0.744067	1.37396	0.895976	1.49917	3.1278	6.9892	5.34818	7.28983	4.47787	4.85517	5.23442	5.30328	6.28925	5.76176	d__Bacteria	k__unclassified_d__Bacteria	p__Proteobacteria	c__Gammaproteobacteria	o__Xanthomonadales	f__Xanthomonadaceae	g__Pseudoxanthomonas	s__Pseudoxanthomonas_suwonensis
g_H_d4_k97_10010_2	2.7.1.2	glucokinase [EC:2.7.1.2]	0.351528	0.718014	0	1.18837	0.380994	0.700368	0.527746	0.341934	0.35305	0.590733	0.301831	0.718441	0.595029	0.146058	0.282313	0.26388	0.284492	0.158712	0.172899	0	d__Bacteria	k__unclassified_d__Bacteria	p__Proteobacteria	c__Alphaproteobacteria	o__Hyphomicrobiales	f__Rhizobiaceae	g__Shinella	s__Shinella_zoogloeoides
g_H_d4_k97_149272_1	2.7.1.2	glucokinase [EC:2.7.1.2]	0	1.47846	0.214785	0.932177	0	0	0	0	0	0	0	0.197245	0.204203	0	0	0	0	0	0	0	d__Bacteria	k__unclassified_d__Bacteria	p__Firmicutes	c__Bacilli	o__Bacillales	f__Paenibacillaceae	g__Paenibacillus	s__Paenibacillus_contaminans
g_L_d2_k97_167608_2	2.7.1.2	glucokinase [EC:2.7.1.2]	0.418618	0.598534	0.596249	0.56607	0.0907415	0.25021	0.0837956	0.162877	0.168172	0.140695	3.09115	4.17512	3.33038	2.43507	1.41201	0.754181	0.813091	1.43642	0.164717	1.6222	d__Bacteria	k__unclassified_d__Bacteria	p__Actinobacteria	c__Actinomycetia	o__Micrococcales	f__Microbacteriaceae	g__Microbacterium	s__Microbacterium_caowuchunii
g_L_d3_k97_142782_1	2.7.1.2	glucokinase [EC:2.7.1.2]	0	0	0	0.388407	0	0	0	0	0	0	0.690552	0.328741	0.340339	0	0	0	0	0	0	0	d__Bacteria	k__unclassified_d__Bacteria	p__Proteobacteria	c__Alphaproteobacteria	o__Hyphomicrobiales	f__Kaistiaceae	g__Kaistia	s__Kaistia_adipata
g_H_d8_k97_84366_3	2.7.1.2	glucokinase [EC:2.7.1.2]	0.0806698	0.494317	0.215438	0.623341	0.786886	2.16976	2.09922	2.19711	1.13427	1.62676	0	0	0	0	0	0	0	0	0	0	d__Bacteria	k__unclassified_d__Bacteria	p__Actinobacteria	c__Actinomycetia	o__Micrococcales	f__Cellulomonadaceae	g__Cellulomonas	s__Cellulomonas_gelida
g_H_d3_k97_81864_1	2.7.1.2	glucokinase [EC:2.7.1.2]	0	0.231667	0.403869	0.219102	0	0	0	0	0	0	0	0	0	0.188503	0	0	0	0	0	0	d__Bacteria	k__unclassified_d__Bacteria	p__Firmicutes	c__Bacilli	o__Bacillales	f__Paenibacillaceae	g__Cohnella	s__Cohnella_phaseoli
g_H_d7_k97_26014_1	2.7.1.2	glucokinase [EC:2.7.1.2]	0	0	0	0	0	0.755397	0	0.368801	0.38079	0	0	0	0	0	0	0	0.306845	0	0	0	d__Bacteria	k__unclassified_d__Bacteria	p__Planctomycetota	c__Planctomycetia	o__Planctomycetales	f__Planctomycetaceae	g__Planctomicrobium	s__Planctomicrobium_piriforme
g_L_d3_k97_65354_1	2.7.1.2	glucokinase [EC:2.7.1.2]	0	0.280881	0.244833	0	0.149042	0.273978	0.550533	0.401286	0.276221	0	0.118074	0.562096	0.465541	0.228547	0.331316	0.206455	0	0.248347	0.270546	0	d__Bacteria	k__unclassified_d__Bacteria	p__Proteobacteria	c__Alphaproteobacteria	o__Caulobacterales	f__Caulobacteraceae	g__Phenylobacterium	s__Phenylobacterium_sp._Root700
g_H_d4_k97_2242_1	2.7.1.2	glucokinase [EC:2.7.1.2]	0.106588	0.326567	0.37954	0.514757	0.808656	0.637081	0.853436	0.725752	0.107049	0.358236	0	0	0	0	0	0.160024	0.0862617	0	0	0	d__Bacteria	k__unclassified_d__Bacteria	p__Proteobacteria	c__Alphaproteobacteria	o__Caulobacterales	f__Caulobacteraceae	g__Asticcacaulis	s__Asticcacaulis_tiandongensis
g_L_d3_k97_133379_2	2.7.1.2	glucokinase [EC:2.7.1.2]	0.256429	0.392827	0.114137	0.49536	0.555846	0.510896	0.898273	0.748291	0.515078	1.0773	0.220176	0.419264	0.542569	0.106545	0.205939	0.288738	0.51882	0.694651	0.126124	0.130749	d__Bacteria	k__unclassified_d__Bacteria	p__Proteobacteria	c__Betaproteobacteria	o__Burkholderiales	f__Comamonadaceae	g__Kinneretia	s__Kinneretia_sp._XES5
g_H_d3_k97_169501_1	2.7.1.2	glucokinase [EC:2.7.1.2]	0	0	0.3663	0.79488	0.668955	0.204953	1.64733	1.00062	1.03315	0.518608	0	0	0	0	0	0	0	0	0	0	d__Bacteria	k__unclassified_d__Bacteria	p__Actinobacteria	c__Actinomycetia	o__Micrococcales	f__Cellulomonadaceae	g__Cellulomonas	s__unclassified_g__Cellulomonas
g_H_d4_k97_62334_1	2.7.1.2	glucokinase [EC:2.7.1.2]	0.353872	0.3614	0	0.683597	0	0.705037	0	0.344214	0	0	0	0	0	0	0	0	0.286389	0.31954	0	0	d__Bacteria	k__unclassified_d__Bacteria	p__Proteobacteria	c__Alphaproteobacteria	o__Hyphomicrobiales	f__Boseaceae	g__Bosea	s__Bosea_sp._Tri-44
g_L_d5_k97_128461_1	2.7.1.2	glucokinase [EC:2.7.1.2]	0	0	0	0.169767	0	0	0	0	0	0	0	0.431065	0	0.292117	0.564627	0.13194	0.142246	0.634847	0.172899	0	d__Bacteria	k__unclassified_d__Bacteria	p__Proteobacteria	c__Alphaproteobacteria	o__Caulobacterales	f__Caulobacteraceae	g__Phenylobacterium	s__Phenylobacterium_deserti
g_L_d5_k97_28036_2	2.7.1.2	glucokinase [EC:2.7.1.2]	0	0.420233	0.18315	0	0	0.409905	0.205916	0	0	0	0.529959	0.168193	1.04476	0.170968	0.826149	0.617766	0.166505	0.371558	0.607155	1.04904	d__Bacteria	k__unclassified_d__Bacteria	p__Bacteroidota	c__Cytophagia	o__Cytophagales	f__Spirosomaceae	g__Emticicia	s__Emticicia_sp._C21
g_L_d6_k97_57032_31	2.7.1.2	glucokinase [EC:2.7.1.2]	0	0	0	0.0714064	0.160251	0.0736459	0	0.143822	0.519741	0.434822	0	0.181311	7.25803	8.17072	7.42154	7.88039	10.3507	8.81182	10.1813	11.3086	d__Bacteria	k__unclassified_d__Bacteria	p__Verrucomicrobia	c__Verrucomicrobiae	o__Verrucomicrobiales	f__Verrucomicrobiaceae	g__Prosthecobacter	s__Prosthecobacter_dejongeii
g_H_d2_k97_155809_1	2.7.1.2	glucokinase [EC:2.7.1.2]	0	0.74601	0	0	0	0	0	0	0	0	0	0	0	0	0	0	0	0	0	0	d__Bacteria	k__unclassified_d__Bacteria	p__Firmicutes	c__Bacilli	o__Bacillales	f__Paenibacillaceae	g__Cohnella	s__Cohnella_sp._NL03-T5
g_H_d2_k97_28524_1	2.7.1.2	glucokinase [EC:2.7.1.2]	0	0.996509	0.347446	0	0.211508	0.194404	0	0	0	0	0	0	0	0	0	0	0	0	0	0	d__Bacteria	k__unclassified_d__Bacteria	p__Firmicutes	c__Bacilli	o__Bacillales	f__Paenibacillaceae	g__Cohnella	s__Cohnella_fermenti
g_L_d10_k97_189639_1	2.7.1.2	glucokinase [EC:2.7.1.2]	0	0	0	0	0	0.400589	0	0	0	0.168941	0	0	0.170169	0.167082	0	0.150931	0	0.363113	0.395571	0.820155	d__Bacteria	k__unclassified_d__Bacteria	p__Proteobacteria	c__Alphaproteobacteria	o__Caulobacterales	f__Caulobacteraceae	g__Phenylobacterium	s__Phenylobacterium_hankyongense
g_H_d2_k97_25131_1	2.7.1.2	glucokinase [EC:2.7.1.2]	0	1.15833	0.201935	0.219102	0	0	0	0	0	0	0	0	0	0	0	0	0	0	0	0	d__Bacteria	k__unclassified_d__Bacteria	p__Firmicutes	c__Bacilli	o__Bacillales	f__Paenibacillaceae	g__Paenibacillus	s__Paenibacillus_mendelii
g_L_d2_k97_17052_2	2.7.1.2	glucokinase [EC:2.7.1.2]	0.667682	0.511416	1.26304	2.25716	1.08547	0.997694	0.584725	0.32473	0.0838217	0.0701263	2.14983	2.52448	5.08582	0.208064	0.335136	0.187952	0.0675445	0.150726	0.246299	0.0851105	d__Bacteria	k__unclassified_d__Bacteria	p__Firmicutes	c__Bacilli	o__Bacillales	f__Paenibacillaceae	g__Paenibacillus	s__unclassified_g__Paenibacillus
g_H_d6_k97_169350_1	2.7.1.2	glucokinase [EC:2.7.1.2]	0	0	0	0	0	1.29602	0.260424	0.506197	0.261326	0	0	0	0	0	0	0	0	0	0	0	d__Bacteria	k__unclassified_d__Bacteria	p__Planctomycetota	c__Planctomycetia	o__Planctomycetales	f__Planctomycetaceae	g__Planctomicrobium	s__Planctomicrobium_piriforme
g_L_d2_k97_29662_11	2.7.1.2	glucokinase [EC:2.7.1.2]	0	0.344191	7.42542	41.5041	44.563	54.1368	41.0676	44.8298	57.3723	69.8738	0.144687	2.61741	2.70974	3.43075	5.48091	7.71619	14.9331	13.3142	24.2843	26.5496	d__Bacteria	k__unclassified_d__Bacteria	p__Actinobacteria	c__Actinomycetia	o__Micrococcales	f__Cellulomonadaceae	g__Cellulomonas	s__unclassified_g__Cellulomonas
g_L_d2_k97_172570_15	2.7.1.2	glucokinase [EC:2.7.1.2]	0.164337	1.17483	1.02405	1.90476	1.87017	2.12821	0.986868	1.35874	1.56796	1.8641	0.423311	1.20912	1.66903	1.77531	2.63959	3.26909	2.46046	2.2259	2.02072	2.3462	d__Bacteria	k__unclassified_d__Bacteria	p__Proteobacteria	c__Gammaproteobacteria	o__Aeromonadales	f__Aeromonadaceae	g__Aeromonas	s__unclassified_g__Aeromonas
g_H_d2_k97_23600_2	2.7.1.2	glucokinase [EC:2.7.1.2]	0	1.33979	0.539004	0.584826	0.109373	0.201056	0.101001	0.19632	0	0	0	0.0824978	0	0	0	0	0	0	0	0	d__Bacteria	k__unclassified_d__Bacteria	p__Firmicutes	c__Bacilli	o__Bacillales	f__Paenibacillaceae	g__Paenibacillus	s__Paenibacillus_contaminans
g_H_d9_k97_127636_1	2.7.1.2	glucokinase [EC:2.7.1.2]	0	0	0	0	0.219581	0	0	0.197069	0.813902	0.510691	0	0	0	0.168357	0	0	0.163963	0	0.199295	0.206604	d__Bacteria	k__unclassified_d__Bacteria	p__Proteobacteria	c__Alphaproteobacteria	o__Sphingomonadales	f__Erythrobacteraceae	g__Porphyrobacter	s__Porphyrobacter_sp.
g_L_d2_k97_152832_2	2.7.1.2	glucokinase [EC:2.7.1.2]	2.63702	2.95375	2.34749	2.38273	3.13465	2.37272	3.57582	3.22701	2.73388	3.14489	1.89902	2.22533	1.2959	1.41377	1.84454	1.53253	1.1015	1.92031	1.58989	2.08193	d__Bacteria	k__unclassified_d__Bacteria	p__Proteobacteria	c__Alphaproteobacteria	o__Rhodobacterales	f__Rhodobacteraceae	g__Paracoccus	s__Paracoccus_sp._TRP
g_L_d4_k97_94766_1	2.7.1.2	glucokinase [EC:2.7.1.2]	0.338094	0.172644	0.150486	0.163279	0	0	0	0	0	0	0.145148	0	0.143072	0.561906	0.407286	0.126898	0.13681	0.152646	0.166291	0.344779	d__Bacteria	k__unclassified_d__Bacteria	p__Proteobacteria	c__Gammaproteobacteria	o__Xanthomonadales	f__Xanthomonadaceae	g__Stenotrophomonas	s__Stenotrophomonas_maltophilia
g_H_d3_k97_191232_1	2.7.1.2	glucokinase [EC:2.7.1.2]	0	0	0.847582	0.114955	0	0.23712	0.357353	0.231534	0	0	0	0	0	0	0	0	0	0	0	0	d__Bacteria	k__unclassified_d__Bacteria	p__Actinobacteria	c__Actinomycetia	o__Propionibacteriales	f__Nocardioidaceae	g__Pimelobacter	s__Pimelobacter_simplex
g_H_d10_k97_166573_1	2.7.1.2	glucokinase [EC:2.7.1.2]	0	0	0	0	0	0.775081	0.865251	0.672731	0.607775	0.944307	0	0	0	0	0	0	0	0	0	0	d__Bacteria	k__unclassified_d__Bacteria	p__Bacteroidota	c__Chitinophagia	o__Chitinophagales	f__Chitinophagaceae	g__Chitinophaga	s__Chitinophaga_cymbidii
g_L_d2_k97_108099_189	2.7.1.2	glucokinase [EC:2.7.1.2]	0	0	0.828995	0.299823	0.336433	0.154613	0	0.0754855	0.0779394	0.260821	0.0666322	4.63121	4.4662	5.288	4.4873	3.02922	3.39145	3.2935	3.74057	2.61155	d__Bacteria	k__unclassified_d__Bacteria	p__Verrucomicrobia	c__Verrucomicrobiae	o__Verrucomicrobiales	f__Verrucomicrobiaceae	g__unclassified_f__Verrucomicrobiaceae	s__Verrucomicrobiaceae_bacterium
g_H_d10_k97_18161_1	2.7.1.2	glucokinase [EC:2.7.1.2]	0	0.349742	0.457284	0.661545	0.185581	0.170573	0.685502	0.33311	0.687878	0.71936	0	0	0	0	0	0	0	0	0	0	d__Bacteria	k__unclassified_d__Bacteria	p__Actinobacteria	c__Actinomycetia	o__Micrococcales	f__Microbacteriaceae	g__Protaetiibacter	s__Protaetiibacter_sp._SSC-01
g_L_d2_k97_29549_71	2.7.1.2	glucokinase [EC:2.7.1.2]	0	8.19844	7.0004	5.934	4.88296	4.81449	4.75514	3.50588	2.87943	3.37256	0	7.90196	5.19962	5.58177	3.94716	2.76708	2.65175	2.21903	4.35128	2.75663	d__Bacteria	k__unclassified_d__Bacteria	p__Actinobacteria	c__Actinomycetia	o__Propionibacteriales	f__Nocardioidaceae	g__Nocardioides	s__Nocardioides_carbamazepini
g_L_d2_k97_29549_72	2.7.1.2	glucokinase [EC:2.7.1.2]	0	12.2494	7.64827	6.98386	7.37565	3.72856	6.55566	4.13719	4.35711	5.21767	0	10.2226	5.90357	6.57403	4.09897	4.40604	3.71755	3.687	4.18392	3.90362	d__Bacteria	k__unclassified_d__Bacteria	p__Actinobacteria	c__Actinomycetia	o__Propionibacteriales	f__Nocardioidaceae	g__Pimelobacter	s__Pimelobacter_simplex
g_L_d4_k97_19510_1	2.7.1.2	glucokinase [EC:2.7.1.2]	0	0.117338	0	0	0	0	0	0.223516	0	0.0965375	0.0986503	0.187852	0.194479	0.572852	0	0.172493	0.0929834	0.103747	0	0.117165	d__Bacteria	k__unclassified_d__Bacteria	p__Bacteroidota	c__Cytophagia	o__Cytophagales	f__Spirosomaceae	g__Dyadobacter	s__Dyadobacter_fermentans
g_H_d3_k97_190612_2	2.7.1.2	glucokinase [EC:2.7.1.2]	0	0.289893	1.01075	0.137085	0	0.424153	0.426148	0.276107	0.142542	0.357757	0	0	0	0	0	0	0	0	0	0	d__Bacteria	k__unclassified_d__Bacteria	p__Actinobacteria	c__Actinomycetia	o__Micrococcales	f__Microbacteriaceae	g__Protaetiibacter	s__Protaetiibacter_sp._SSC-01
g_L_d2_k97_17883_5	2.7.1.2	glucokinase [EC:2.7.1.2]	2.82182	2.33664	1.56151	2.28357	3.63696	1.7474	1.06863	1.92878	2.14468	1.79427	3.33965	3.05503	3.80827	3.86593	3.06245	3.09149	4.2588	3.64991	3.0759	3.73312	d__Bacteria	k__unclassified_d__Bacteria	p__Proteobacteria	c__Gammaproteobacteria	o__Xanthomonadales	f__Xanthomonadaceae	g__Stenotrophomonas	s__Stenotrophomonas_sp.
g_H_d10_k97_149200_1	2.7.1.2	glucokinase [EC:2.7.1.2]	0.158924	0.324611	0.28295	0.307005	0	0	0.318122	0.154587	0.478837	0.534136	0.272913	0	0	0.132065	0	0	0	0	0	0	d__Bacteria	k__unclassified_d__Bacteria	p__Proteobacteria	c__Alphaproteobacteria	o__Sphingomonadales	f__Sphingomonadaceae	g__Sphingobium	s__Sphingobium_jiangsuense
g_L_d4_k97_15661_1	2.7.1.2	glucokinase [EC:2.7.1.2]	0	0.242009	0	0.228883	0.513662	0.236061	0	0.461001	0.475987	0.199109	0	0.193722	0	0.393836	0.380619	0.177883	0.191778	0.213977	0	0.483306	d__Bacteria	k__unclassified_d__Bacteria	p__Proteobacteria	c__Alphaproteobacteria	o__Hyphomicrobiales	f__Phyllobacteriaceae	g__Aminobacter	s__unclassified_g__Aminobacter
g_L_d2_k97_102880_5	2.7.1.2	glucokinase [EC:2.7.1.2]	1.5008	11.9391	11.321	14.9537	21.4026	19.5144	23.2428	21.206	21.7368	22.5656	3.52675	16.983	13.3036	17.1975	10.4036	13.6377	10.7396	13.2666	13.7532	13.3715	d__Bacteria	k__unclassified_d__Bacteria	p__Proteobacteria	c__Gammaproteobacteria	o__Xanthomonadales	f__Xanthomonadaceae	g__Pseudoxanthomonas	s__unclassified_g__Pseudoxanthomonas
g_L_d2_k97_105606_8	2.7.1.2	glucokinase [EC:2.7.1.2]	0.267185	2.63774	4.83627	5.93559	8.2048	6.56536	7.04192	8.05669	7.69247	8.0071	0.229412	1.7474	3.31659	3.99651	4.57764	5.14788	2.88311	3.94063	4.5557	4.63195	d__Bacteria	k__unclassified_d__Bacteria	p__Proteobacteria	c__Alphaproteobacteria	o__Hyphomicrobiales	f__Devosiaceae	g__Devosia	s__Devosia_elaeis
g_L_d2_k97_93188_1	2.7.1.2	glucokinase [EC:2.7.1.2]	57.9287	58.322	46.6675	39.8412	44.0827	43.1371	41.5307	38.5243	40.6019	37.7653	10.7944	11.5538	9.2492	8.46686	7.06089	9.12878	6.78289	7.19706	8.64867	7.96033	d__Bacteria	k__unclassified_d__Bacteria	p__Bacteroidota	c__Sphingobacteriia	o__Sphingobacteriales	f__Sphingobacteriaceae	g__Sphingobacterium	s__Sphingobacterium_thalpophilum
g_H_d9_k97_213917_1	2.7.1.2	glucokinase [EC:2.7.1.2]	0.394164	0.8051	0.467849	0.761432	0.142401	0.130886	0	0	0.791741	0	2.5947	4.51124	3.44719	3.27547	1.37173	0.986285	0.956992	0.593205	1.80944	1.74182	d__Bacteria	k__unclassified_d__Bacteria	p__Actinobacteria	c__Actinomycetia	o__Micrococcales	f__Microbacteriaceae	g__Microbacterium	s__Microbacterium_caowuchunii
g_L_d2_k97_40866_1	2.7.1.2	glucokinase [EC:2.7.1.2]	0.1301	0	0.115815	0.125661	0.141005	0	0	0	0	0	0.335121	0.531787	0.440438	0	0	0	0	0.117478	0	0	d__Bacteria	k__unclassified_d__Bacteria	p__Proteobacteria	c__Alphaproteobacteria	o__Hyphomicrobiales	f__Kaistiaceae	g__Kaistia	s__Kaistia_adipata
g_H_d2_k97_117709_1	2.7.1.2	glucokinase [EC:2.7.1.2]	0	1.25486	0	0.23736	0	0.244804	0	0	0	0	0	0	0	0	0	0	0	0	0	0	d__Bacteria	k__unclassified_d__Bacteria	p__Firmicutes	c__Bacilli	o__Bacillales	f__Paenibacillaceae	g__Paenibacillus	s__Paenibacillus_sp._Soil787
g_H_d9_k97_73833_2	2.7.1.2	glucokinase [EC:2.7.1.2]	0	0	0	0	0	0.146883	0	0.143422	0.29617	0.24778	0	0.120538	2.99498	3.43075	3.55244	4.20596	4.77315	4.39367	4.49632	4.81158	d__Bacteria	k__unclassified_d__Bacteria	p__Verrucomicrobia	c__Verrucomicrobiae	o__Verrucomicrobiales	f__Verrucomicrobiaceae	g__Prosthecobacter	s__Prosthecobacter_fusiformis
g_L_d2_k97_202164_442	2.7.1.2	glucokinase [EC:2.7.1.2]	2.46505	8.81123	13.971	11.0317	13.0022	10.8866	11.5135	10.3904	13.2864	8.83722	5.43249	12.3599	14.5345	17.2068	17.6852	13.9399	17.1567	15.7297	14.9533	17.0938	d__Bacteria	k__unclassified_d__Bacteria	p__Bacteroidota	c__Chitinophagia	o__Chitinophagales	f__Chitinophagaceae	g__Niabella	s__Niabella_yanshanensis
g_H_d9_k97_187224_10	2.7.1.2	glucokinase [EC:2.7.1.2]	0	0	0.0767089	0.998762	0.747144	2.14601	1.63864	2.43073	1.55778	1.95488	0	0	0	0	0	0	0	0	0	0	d__Bacteria	k__unclassified_d__Bacteria	p__Bacteroidota	c__Chitinophagia	o__Chitinophagales	f__Chitinophagaceae	g__Taibaiella	s__Taibaiella_sp.
g_L_d10_k97_109272_1	2.7.1.2	glucokinase [EC:2.7.1.2]	0	0	0	0	0	0.179247	0.0900448	0.087512	0.0903569	0.151188	0	0.220647	0.533005	0.598097	0.93929	1.01303	1.82027	1.21858	0.885006	1.37619	d__Bacteria	k__unclassified_d__Bacteria	p__Bacteroidota	c__Chitinophagia	o__Chitinophagales	f__Chitinophagaceae	g__Pseudobacter	s__Pseudobacter_ginsenosidimutans
g_L_d4_k97_182498_2	2.7.1.2	glucokinase [EC:2.7.1.2]	0	0.184388	0	0	0	0	0	0	0	0	0	0	0	0	0	0	0	0	0	0	d__Bacteria	k__unclassified_d__Bacteria	p__Proteobacteria	c__Alphaproteobacteria	o__Hyphomicrobiales	f__Devosiaceae	g__Devosia	s__Devosia_sp.
g_H_d2_k97_109215_1	2.7.1.2	glucokinase [EC:2.7.1.2]	0	1.79702	0.522129	0.566517	0	0.146071	0	0	0	0	0	0	0	0	0	0	0	0	0	0	d__Bacteria	k__unclassified_d__Bacteria	p__Firmicutes	c__Bacilli	o__Bacillales	f__Paenibacillaceae	g__Cohnella	s__Cohnella_zeiphila
g_H_d10_k97_119193_4	2.7.1.2	glucokinase [EC:2.7.1.2]	1.44328	1.47399	1.14206	0.774468	1.12975	0.958509	1.44452	1.3259	1.12741	1.01058	1.44578	2.03204	1.76441	2.26545	1.80305	1.8659	2.20632	2.38931	1.5775	2.12596	d__Bacteria	k__unclassified_d__Bacteria	p__Proteobacteria	c__Gammaproteobacteria	o__Xanthomonadales	f__Xanthomonadaceae	g__Stenotrophomonas	s__Stenotrophomonas_acidaminiphila
g_H_d3_k97_122719_1	2.7.1.2	glucokinase [EC:2.7.1.2]	0	0.343102	0.598135	0	0.546172	0.167335	0.168122	0	0.168704	0	0	0	0	0	0	0	0	0	0	0	d__Bacteria	k__unclassified_d__Bacteria	p__Firmicutes	c__Bacilli	o__Bacillales	f__Paenibacillaceae	g__Paenibacillus	s__Paenibacillus_contaminans
g_L_d2_k97_94811_7	2.7.1.2	glucokinase [EC:2.7.1.2]	0.671908	0.857754	1.94394	1.78471	2.27572	0.920341	1.68122	1.30714	2.1088	1.69368	1.44229	1.64787	1.06625	1.74484	1.21413	1.76532	1.63133	1.66848	0.991431	1.45604	d__Bacteria	k__unclassified_d__Bacteria	p__Actinobacteria	c__Actinomycetia	o__Micrococcales	f__Cellulomonadaceae	g__Cellulomonas	s__unclassified_g__Cellulomonas
g_H_d10_k97_7020_1	2.7.1.2	glucokinase [EC:2.7.1.2]	0	0	0	0	0.13075	0.240353	0.482967	0.352037	1.09044	1.01364	0	0	0	0	0	0	0	0	0	0	d__Bacteria	k__unclassified_d__Bacteria	p__Bacteroidota	c__Chitinophagia	o__Chitinophagales	f__Chitinophagaceae	g__Chitinophaga	s__Chitinophaga_sp._XS-30
g_L_d2_k97_139039_16	2.7.1.2	glucokinase [EC:2.7.1.2]	3.23856	1.29072	2.53139	1.75477	2.31148	1.88849	1.73926	1.30617	1.18997	1.06191	1.96684	2.06637	3.14206	3.34761	5.45554	3.91344	3.57986	3.28099	2.25334	4.2692	d__Bacteria	k__unclassified_d__Bacteria	p__Proteobacteria	c__Gammaproteobacteria	o__Xanthomonadales	f__Xanthomonadaceae	g__Stenotrophomonas	s__Stenotrophomonas_sp._Y6
g_L_d2_k97_177482_1	2.7.1.2	glucokinase [EC:2.7.1.2]	0	0.231667	0.605804	0	0	0	0.227036	0	0.227823	0.1906	0.194771	0.370888	0.383972	0.188503	0	0.170282	0	0.204833	0	0	d__Bacteria	k__unclassified_d__Bacteria	p__Firmicutes	c__Clostridia	o__Eubacteriales	f__Oscillospiraceae	g__unclassified_f__Oscillospiraceae	s__Oscillospiraceae_bacterium
g_H_d9_k97_111312_1	2.7.1.2	glucokinase [EC:2.7.1.2]	0.741812	1.43101	0.660364	0.875726	0.803992	1.23162	1.07243	1.52331	1.90395	1.66212	0	0.0673817	0.558071	0.547946	0.397167	1.05183	0.867171	1.41411	2.02699	0.756479	d__Bacteria	k__unclassified_d__Bacteria	p__Bacteroidota	c__Chitinophagia	o__Chitinophagales	f__Chitinophagaceae	g__Chitinophaga	s__Chitinophaga_terrae_(ex_Kim_and_Jung_2007)
g_H_d10_k97_120563_1	2.7.1.2	glucokinase [EC:2.7.1.2]	0	0	0	0.497765	0	0.513376	0	0	1.03516	0.216506	0	0	0	0	0	0	0	0	0	0	d__Bacteria	k__unclassified_d__Bacteria	p__Actinobacteria	c__Actinomycetia	o__Micrococcales	f__Microbacteriaceae	g__Protaetiibacter	s__Protaetiibacter_sp._SSC-01
g_H_d6_k97_12891_1	2.7.1.2	glucokinase [EC:2.7.1.2]	0	0	0.209083	0	0.254558	0.701917	0.235073	0.456921	0	0	0	0	0	0	0	0	0	0	0	0	d__Bacteria	k__unclassified_d__Bacteria	p__Proteobacteria	c__Gammaproteobacteria	o__Pseudomonadales	f__Pseudomonadaceae	g__Pseudomonas	s__Pseudomonas_sp._SWRI50
g_H_d3_k97_60993_1	2.7.1.2	glucokinase [EC:2.7.1.2]	0	0.222172	0.580976	0	0	0	0	0	0	0	0	0	0	0	0	0	0	0	0	0	d__Bacteria	k__unclassified_d__Bacteria	p__Firmicutes	c__Bacilli	o__Bacillales	f__Paenibacillaceae	g__Cohnella	s__Cohnella_sp._LGH
g_H_d9_k97_87638_2	2.7.1.2	glucokinase [EC:2.7.1.2]	0	0.578461	0.504221	0.937862	1.05238	0.88667	1.05281	0.865782	1.62532	0.883848	0.347381	0.859939	0.616345	0.739643	0.649837	0.425185	1.11325	0.730655	0.636773	1.40277	d__Bacteria	k__unclassified_d__Bacteria	p__Bacteroidota	c__Sphingobacteriia	o__Sphingobacteriales	f__Sphingobacteriaceae	g__Parapedobacter	s__Parapedobacter_pyrenivorans
g_L_d10_k97_81144_1	2.7.1.2	glucokinase [EC:2.7.1.2]	0.44234	0.903501	2.62515	4.98456	6.23243	6.60972	8.11654	10.4698	8.29276	9.91118	0.253202	1.32592	1.49749	1.22527	1.42098	1.43888	0.954629	1.33142	1.74051	2.25543	d__Bacteria	k__unclassified_d__Bacteria	p__Proteobacteria	c__Gammaproteobacteria	o__Xanthomonadales	f__Xanthomonadaceae	g__Pseudoxanthomonas	s__Pseudoxanthomonas_sp.
g_L_d2_k97_35767_1	2.7.1.2	glucokinase [EC:2.7.1.2]	0	0	0	0	0.284802	0	0	0.255604	0.263914	0.220794	0.225626	0.214821	0.2224	0	0.422072	0.197257	0	0	0	0	d__Bacteria	k__unclassified_d__Bacteria	p__Proteobacteria	c__Alphaproteobacteria	o__Rhodobacterales	f__Rhodobacteraceae	g__Rhodobacter	s__Rhodobacter_sp._SGA-6-6
g_L_d2_k97_106063_1	2.7.1.2	glucokinase [EC:2.7.1.2]	0	0.135525	0	0	0	0.132194	0	0	0	0.111501	0.683647	0.650908	0.449247	0.220548	0	0.0996148	0	0.239655	0	0	d__Bacteria	k__unclassified_d__Bacteria	p__Proteobacteria	c__Alphaproteobacteria	o__Hyphomicrobiales	f__Brucellaceae	g__Brucella	s__Brucella_sp._21LCYQ03
g_L_d2_k97_202362_49	2.7.1.2	glucokinase [EC:2.7.1.2]	2.55196	9.38251	12.1161	12.6531	8.5742	10.9315	10.8977	9.01907	10.252	9.86353	4.82059	14.5342	13.679	16.7532	17.8988	16.8579	13.7687	11.9059	13.3886	13.4458	d__Bacteria	k__unclassified_d__Bacteria	p__Bacteroidota	c__Chitinophagia	o__Chitinophagales	f__Chitinophagaceae	g__Niabella	s__Niabella_hibiscisoli
g_L_d2_k97_202362_56	2.7.1.2	glucokinase [EC:2.7.1.2]	1.65361	9.20389	11.1876	11.6595	8.87146	9.88369	9.18541	7.88153	8.96813	8.1281	2.91065	11.0174	13.9952	15.5964	16.0026	14.3371	13.851	14.2598	13.0945	14.3336	d__Bacteria	k__unclassified_d__Bacteria	p__Bacteroidota	c__Chitinophagia	o__Chitinophagales	f__Chitinophagaceae	g__Niabella	s__Niabella_hibiscisoli
g_H_d10_k97_69133_1	2.7.1.2	glucokinase [EC:2.7.1.2]	0	0	0	0	0	0	0.37413	0	0.750853	0.314087	0	0	0	0	0	0	0	0	0	0	d__Bacteria	k__unclassified_d__Bacteria	p__Proteobacteria	c__Alphaproteobacteria	o__Sphingomonadales	f__Erythrobacteraceae	g__Croceibacterium	s__Croceibacterium_sp._LX-88
g_L_d2_k97_189882_8	2.7.1.2	glucokinase [EC:2.7.1.2]	0.319764	0.48985	1.13862	1.38984	1.38627	1.3538	1.44017	1.39967	0.722583	0.403015	0.343196	2.15662	0.811892	1.59432	0.449405	1.02015	1.42332	0.433111	0.786376	0.896736	d__Bacteria	k__unclassified_d__Bacteria	p__Actinobacteria	c__Actinomycetia	o__Micrococcales	f__Cellulomonadaceae	g__Cellulomonas	s__unclassified_g__Cellulomonas
g_H_d10_k97_168443_1	2.7.1.2	glucokinase [EC:2.7.1.2]	0.235565	0.400962	0.768905	0.985957	0.765933	1.0951	0.628715	1.4512	0.552033	0.791722	0	0	0	0	0	0.0589436	0	0	0	0.160149	d__Bacteria	k__unclassified_d__Bacteria	p__Proteobacteria	c__Alphaproteobacteria	o__Caulobacterales	f__Caulobacteraceae	g__Asticcacaulis	s__Asticcacaulis_tiandongensis
g_H_d6_k97_132759_1	2.7.1.2	glucokinase [EC:2.7.1.2]	0	0	0.517365	0	0.209964	0.771938	0.193892	0.188438	0.778257	0.162775	0	0	0	0	0	0	0	0	0	0	d__Bacteria	k__unclassified_d__Bacteria	p__Actinobacteria	c__Actinomycetia	o__Micrococcales	f__Microbacteriaceae	g__Protaetiibacter	s__Protaetiibacter_sp._SSC-01
g_H_d10_k97_165402_1	2.7.1.2	glucokinase [EC:2.7.1.2]	0	0.304551	0.398197	0.288032	0.161601	0.594132	0.746157	0.435102	0.748744	0.751691	0	0	0	0	0	0	0	0	0	0	d__Bacteria	k__unclassified_d__Bacteria	p__Actinobacteria	c__Actinomycetia	o__Micrococcales	f__Microbacteriaceae	g__Protaetiibacter	s__Protaetiibacter_sp._SSC-01
g_L_d2_k97_36601_285	2.7.1.2	glucokinase [EC:2.7.1.2]	0.0834603	0.085236	0.742967	0.644903	0.542737	0.249423	0.167064	0.162365	0.251465	0.0701263	0.358305	4.23022	8.61763	6.03386	5.09407	3.75905	4.52548	4.82324	3.77658	4.17041	d__Bacteria	k__unclassified_d__Bacteria	p__Verrucomicrobia	c__Verrucomicrobiae	o__Verrucomicrobiales	f__Verrucomicrobiaceae	g__unclassified_f__Verrucomicrobiaceae	s__Verrucomicrobiaceae_bacterium
g_H_d9_k97_172493_2	2.7.1.2	glucokinase [EC:2.7.1.2]	0.14269	0.291452	0.127023	0.275644	0.309302	0.142145	0.428439	0.416388	1.28977	0.239787	0	0.11665	0	0	0.114595	0.107113	0	0	0.140364	0	d__Bacteria	k__unclassified_d__Bacteria	p__Proteobacteria	c__Alphaproteobacteria	o__Caulobacterales	f__Caulobacteraceae	g__Brevundimonas	s__Brevundimonas_sp.
g_H_d2_k97_180463_1	2.7.1.2	glucokinase [EC:2.7.1.2]	0	0.781876	0.227176	0	0	0	0	0	0	0	0	0.208624	0	0	0	0	0	0	0	0	d__Bacteria	k__unclassified_d__Bacteria	p__Firmicutes	c__Bacilli	o__Bacillales	f__Paenibacillaceae	g__Cohnella	s__Cohnella_phaseoli
g_L_d4_k97_2429_1	2.7.1.2	glucokinase [EC:2.7.1.2]	0	0	0.117544	0	0	0.131537	0	0	0	0	0.113374	0.107945	0.335259	0.329176	0.212086	0.0991192	0.213723	0.119231	0	0.269305	d__Bacteria	k__unclassified_d__Bacteria	p__Proteobacteria	c__Betaproteobacteria	o__Burkholderiales	f__Comamonadaceae	g__Pseudacidovorax	s__Pseudacidovorax_sp.
g_H_d3_k97_201777_1	2.7.1.2	glucokinase [EC:2.7.1.2]	1.0907	0.742604	0.323649	2.10698	0	1.81088	0.36388	0	0.365141	0.610963	0	0.297218	0	0	0	0.272917	0	0	0	0	d__Bacteria	k__unclassified_d__Bacteria	p__Bacteroidota	c__Sphingobacteriia	o__Sphingobacteriales	f__Sphingobacteriaceae	g__Sphingobacterium	s__Sphingobacterium_sp._DR205
g_H_d3_k97_44650_1	2.7.1.2	glucokinase [EC:2.7.1.2]	0	0	1.13277	0.351163	0.394042	0	0.36388	0	0	0	0	0.297218	0	0	0	0	0	0	0	0	d__Bacteria	k__unclassified_d__Bacteria	p__Firmicutes	c__Bacilli	o__Bacillales	f__Paenibacillaceae	g__Paenibacillus	s__Paenibacillus_contaminans
g_L_d2_k97_137404_70	2.7.1.2	glucokinase [EC:2.7.1.2]	60.4165	42.1727	45.7119	35.5067	30.909	29.0663	33.3277	26.2971	29.387	27.7713	51.7335	36.8578	27.5547	28.5617	26.3454	25.8627	27.1491	23.5933	24.0807	25.8043	d__Bacteria	k__unclassified_d__Bacteria	p__Proteobacteria	c__Gammaproteobacteria	o__Enterobacterales	f__Enterobacteriaceae	g__Klebsiella	s__Klebsiella_pneumoniae
g_H_d6_k97_66166_3	2.7.1.2	glucokinase [EC:2.7.1.2]	0.419943	0.771979	0.598135	0.486738	0.819258	0.753006	0.672486	0.490178	0.506113	0.705701	0.432688	0.343306	0.355417	0.488556	0.202354	1.0718	0.33986	0.30336	0.247858	0.256947	d__Bacteria	k__unclassified_d__Bacteria	p__Proteobacteria	c__Alphaproteobacteria	o__Hyphomicrobiales	f__Rhizobiaceae	g__Shinella	s__Shinella_zoogloeoides
g_H_d3_k97_168691_2	2.7.1.2	glucokinase [EC:2.7.1.2]	0.663509	0.592923	1.47665	1.20164	0.539345	0.660972	0.66408	1.12945	0.916275	0.418128	0	0	0.14039	0	0	0	0	0	0	0.169157	d__Bacteria	k__unclassified_d__Bacteria	p__Proteobacteria	c__Gammaproteobacteria	o__Pseudomonadales	f__Pseudomonadaceae	g__Pseudomonas	s__unclassified_g__Pseudomonas
g_H_d9_k97_134263_1	2.7.1.2	glucokinase [EC:2.7.1.2]	0.363567	0	0	0	0	0	0	0	0.365141	0	0	0	0	0	0	0	0	0	0.357639	0	d__Bacteria	k__unclassified_d__Bacteria	p__Proteobacteria	c__Alphaproteobacteria	o__Caulobacterales	f__Caulobacteraceae	g__Phenylobacterium	s__Phenylobacterium_sp._Root700
g_L_d2_k97_179318_1	2.7.1.2	glucokinase [EC:2.7.1.2]	0	0	0	0.162246	0	0	0	0.490178	0.506113	0	0	0.274645	0	0.139587	0.404709	0.252189	0	0	0.165238	0	d__Bacteria	k__unclassified_d__Bacteria	p__Proteobacteria	c__Alphaproteobacteria	o__Hyphomicrobiales	f__Rhizobiaceae	g__Agrobacterium	s__Agrobacterium_fabrum
g_H_d2_k97_136663_1	2.7.1.2	glucokinase [EC:2.7.1.2]	0	0.803112	0.35002	0	0.213074	0	0.196764	0	0	0	0	0	0	0	0	0	0	0	0	0	d__Bacteria	k__unclassified_d__Bacteria	p__Firmicutes	c__Bacilli	o__Bacillales	f__Paenibacillaceae	g__Cohnella	s__unclassified_g__Cohnella
g_L_d10_k97_39870_1	2.7.1.2	glucokinase [EC:2.7.1.2]	0.449837	0	0.200223	0.217245	0	0.448117	0	0.21878	0	0.377969	0	0.551617	0	0.186905	0.361265	0.675354	0	0.203097	0.442503	0.917462	d__Bacteria	k__unclassified_d__Bacteria	p__Proteobacteria	c__Alphaproteobacteria	o__Rhodobacterales	f__Rhodobacteraceae	g__Rhodobacter	s__Rhodobacter_sp._SGA-6-6
g_L_d2_k97_99030_1	2.7.1.2	glucokinase [EC:2.7.1.2]	1.28421	1.74871	0.38107	1.2404	0.695929	1.2793	0.642658	0.624582	0.644886	0.53952	0	0.699901	0.181148	0.355723	0.343785	0.160669	0.346438	0.38654	0.631637	0.218267	d__Bacteria	k__unclassified_d__Bacteria	p__Bacteroidota	c__Sphingobacteriia	o__Sphingobacteriales	f__Sphingobacteriaceae	g__Sphingobacterium	s__Sphingobacterium_puteale
g_H_d2_k97_106635_1	2.7.1.2	glucokinase [EC:2.7.1.2]	0	0.531471	0.231631	0	0.28201	0.777614	0	0.253098	0	0	0	0	0	0	0	0	0	0	0	0	d__Bacteria	k__unclassified_d__Bacteria	p__Firmicutes	c__Bacilli	o__Bacillales	f__Paenibacillaceae	g__Cohnella	s__Cohnella_pontilimi
g_H_d2_k97_78419_3	2.7.1.2	glucokinase [EC:2.7.1.2]	1.36884	0.931978	0.947762	0.954881	1.48358	1.28785	0.608899	1.10957	1.37477	0.95846	2.02417	1.55422	2.12395	3.09652	2.44294	1.48423	2.52334	2.33475	1.34653	2.55917	d__Bacteria	k__unclassified_d__Bacteria	p__Proteobacteria	c__Gammaproteobacteria	o__Xanthomonadales	f__Xanthomonadaceae	g__Stenotrophomonas	s__Stenotrophomonas_acidaminiphila
g_L_d4_k97_8853_1	2.7.1.2	glucokinase [EC:2.7.1.2]	0	0	0	0	0	0	0.241484	0	0	0.405457	0	0.197245	0.204203	0.601495	0.19377	0.362235	0	0	0	0.246047	d__Bacteria	k__unclassified_d__Bacteria	p__Verrucomicrobia	c__Verrucomicrobiae	o__Verrucomicrobiales	f__Verrucomicrobia_subdivision_3	g__Pedosphaera	s__Pedosphaera_sp.
g_H_d3_k97_59818_1	2.7.1.2	glucokinase [EC:2.7.1.2]	0	0	0.914568	0.330773	0.371162	0.51172	0.342751	0	0	0.287744	0	0	0	0	0	0	0	0	0	0	d__Bacteria	k__unclassified_d__Bacteria	p__Actinobacteria	c__Actinomycetia	o__Micrococcales	f__Microbacteriaceae	g__Protaetiibacter	s__Protaetiibacter_sp._SSC-01
g_H_d9_k97_62676_28	2.7.1.2	glucokinase [EC:2.7.1.2]	0	0.0834001	0.218089	2.83956	2.83225	1.54566	2.37026	13.3449	3.19863	1.64678	0	0	0	0	0	0	0	0	0	0	d__Bacteria	k__unclassified_d__Bacteria	p__Actinobacteria	c__unclassified_p__Actinobacteria	o__unclassified_p__Actinobacteria	f__unclassified_p__Actinobacteria	g__unclassified_p__Actinobacteria	s__Actinobacteria_bacterium_HGW-Actinobacteria-8
g_H_d2_k97_203724_1	2.7.1.2	glucokinase [EC:2.7.1.2]	0	0	0.650267	0.235182	0	0.485117	0.243699	0.473689	0.489088	0.204589	0	0	0	0	0	0	0	0	0	0	d__Bacteria	k__unclassified_d__Bacteria	p__Actinobacteria	c__Actinomycetia	o__Micrococcales	f__Microbacteriaceae	g__Protaetiibacter	s__Protaetiibacter_sp._SSC-01
g_L_d2_k97_128626_1	2.7.1.2	glucokinase [EC:2.7.1.2]	0	0	0	0	0	0	0	0	0	0	0	0	0	0	0	0	0	0	0.246299	0	d__Bacteria	k__unclassified_d__Bacteria	p__Bacteroidota	c__Sphingobacteriia	o__Sphingobacteriales	f__Sphingobacteriaceae	g__Arcticibacter	s__Arcticibacter_tournemirensis
g_H_d2_k97_105360_1	2.7.1.2	glucokinase [EC:2.7.1.2]	0	1.06818	0.349158	0.25256	0	0.130241	0	0	0	0	0	0	0	0	0	0	0	0	0	0	d__Bacteria	k__unclassified_d__Bacteria	p__Firmicutes	c__Bacilli	o__Bacillales	f__Paenibacillaceae	g__Cohnella	s__Cohnella_sp._LGH
g_L_d2_k97_169417_35	2.7.1.2	glucokinase [EC:2.7.1.2]	0.0723171	0.0738557	0.515016	0.349249	0.0783789	0.216122	0.0723793	0.21103	0.0726302	0	0.18628	4.67045	6.30415	5.28835	4.06546	3.0943	3.21895	3.33035	3.98373	4.27732	d__Bacteria	k__unclassified_d__Bacteria	p__Verrucomicrobia	c__Verrucomicrobiae	o__Verrucomicrobiales	f__Verrucomicrobiaceae	g__unclassified_f__Verrucomicrobiaceae	s__Verrucomicrobiaceae_bacterium
g_L_d2_k97_59187_3	2.7.1.2	glucokinase [EC:2.7.1.2]	0	0.234337	4.56186	30.2152	31.5835	31.62	28.8597	34.8182	39.6373	46.464	0.131344	2.25098	2.52459	1.71608	4.11551	4.88026	8.48024	7.38993	15.7248	19.6554	d__Bacteria	k__unclassified_d__Bacteria	p__Actinobacteria	c__Actinomycetia	o__Micrococcales	f__Cellulomonadaceae	g__Cellulomonas	s__unclassified_g__Cellulomonas
g_L_d8_k97_118835_1	2.7.1.2	glucokinase [EC:2.7.1.2]	0	0	0.173723	0	0	0	0.195318	0	0	0	0.502681	0.319072	0.165164	0.162168	0.470176	0.439477	0.157935	0.52865	0.191968	0	d__Bacteria	k__unclassified_d__Bacteria	p__Proteobacteria	c__Gammaproteobacteria	o__Xanthomonadales	f__Xanthomonadaceae	g__Stenotrophomonas	s__Stenotrophomonas_sp.
g_H_d2_k97_64850_1	2.7.1.2	glucokinase [EC:2.7.1.2]	0	1.00923	0.502688	0.136356	0.153006	0.140632	0	0	0	0	0	0	0	0	0	0	0	0	0	0	d__Bacteria	k__unclassified_d__Bacteria	p__Firmicutes	c__Bacilli	o__Bacillales	f__Paenibacillaceae	g__Cohnella	s__Cohnella_sp._LGH
g_H_d2_k97_18205_1	2.7.1.2	glucokinase [EC:2.7.1.2]	0	0.821365	0.178988	0	0	0	0	0	0	0	0	0	0	0	0	0	0	0	0	0	d__Bacteria	k__unclassified_d__Bacteria	p__Firmicutes	c__Bacilli	o__Bacillales	f__Paenibacillaceae	g__Paenibacillus	s__Paenibacillus_sp._FJAT-26967
g_L_d10_k97_26348_2	2.7.1.2	glucokinase [EC:2.7.1.2]	0	0	0	0	0	0	0	0	0	0	0	0.409376	0.494454	0.693547	1.54163	1.19036	0.74299	0.527542	0.903096	1.10644	d__Bacteria	k__unclassified_d__Bacteria	p__Verrucomicrobia	c__Verrucomicrobiae	o__Verrucomicrobiales	f__Akkermansiaceae	g__unclassified_f__Akkermansiaceae	s__Akkermansiaceae_bacterium
g_L_d2_k97_24719_1	2.7.1.2	glucokinase [EC:2.7.1.2]	0	0.394255	0.42957	0.279653	0.313801	0.288424	0.0965935	0.469383	0.387713	0.324366	0.497198	0.788979	0.326725	0.240598	0	0.217341	0.234318	0.261442	0	0.196837	d__Bacteria	k__unclassified_d__Bacteria	p__Proteobacteria	c__Betaproteobacteria	o__Burkholderiales	f__Comamonadaceae	g__Kinneretia	s__Kinneretia_sp._XES5
g_H_d6_k97_186556_1	2.7.1.2	glucokinase [EC:2.7.1.2]	0	0	0.393773	0.213624	0.958835	0	0	0	0	0	0	0	0	0	0	0	0	0	0	0	d__Bacteria	k__unclassified_d__Bacteria	p__Firmicutes	c__Bacilli	o__Bacillales	f__Paenibacillaceae	g__Paenibacillus	s__Paenibacillus_contaminans
g_H_d9_k97_210484_24	2.7.1.2	glucokinase [EC:2.7.1.2]	0.236968	0.564688	1.2657	2.05995	4.28051	4.48517	5.92929	7.14551	5.71185	7.96434	0.203466	0.387445	0.0668522	0.262557	0.253746	0.415061	0.255704	0.213977	2.33104	0.563857	d__Bacteria	k__unclassified_d__Bacteria	p__Proteobacteria	c__Gammaproteobacteria	o__Xanthomonadales	f__Xanthomonadaceae	g__Pseudoxanthomonas	s__Pseudoxanthomonas_jiangsuensis
g_H_d9_k97_210484_27	2.7.1.2	glucokinase [EC:2.7.1.2]	0.157044	0.481154	0.838805	3.64046	3.91477	4.53685	5.97279	7.5615	5.67805	7.65331	0	0.32096	0.0664567	0.130502	0.189183	0.589436	0.635478	0.354519	1.69932	0.640595	d__Bacteria	k__unclassified_d__Bacteria	p__Proteobacteria	c__Gammaproteobacteria	o__Xanthomonadales	f__Xanthomonadaceae	g__Pseudoxanthomonas	s__Pseudoxanthomonas_sp.
g_H_d9_k97_47828_2	2.7.1.2	glucokinase [EC:2.7.1.2]	0.0958136	0.587113	0.255881	0.647813	0.83076	0.477236	0	0.186397	1.05851	0.483036	0	0.234985	0.243275	0.159241	0.230845	0.503468	0.620337	0.43259	0.377006	0.293124	d__Bacteria	k__unclassified_d__Bacteria	p__Proteobacteria	c__Alphaproteobacteria	o__Hyphomicrobiales	f__Devosiaceae	g__Devosia	s__Devosia_sp.
g_L_d4_k97_108049_1	2.7.1.2	glucokinase [EC:2.7.1.2]	0	0	0.266964	0	0	0	0.150075	0.145853	0	0	0	0.122581	0	0.124603	0.120422	0	0.242702	0.406194	0	0	d__Bacteria	k__unclassified_d__Bacteria	p__Actinobacteria	c__Actinomycetia	o__Micrococcales	f__Sanguibacteraceae	g__Sanguibacter	s__Sanguibacter_hominis
g_H_d2_k97_77914_1	2.7.1.2	glucokinase [EC:2.7.1.2]	0	0.463334	1.00967	0.876406	0.245855	0.225973	0	0.22065	0	0	0	0.185444	0	0	0	0	0	0	0	0	d__Bacteria	k__unclassified_d__Bacteria	p__Firmicutes	c__Bacilli	o__Bacillales	f__Paenibacillaceae	g__Paenibacillus	s__Paenibacillus_contaminans
g_H_d9_k97_210484_22	2.7.1.2	glucokinase [EC:2.7.1.2]	0.62448	0.717486	1.3203	3.54365	4.90698	5.52106	6.40642	8.65597	6.82062	8.52653	0.0670242	0.57433	0	0.0648671	0.0626902	0.644566	0.568566	0.140973	0.998235	0.398017	d__Bacteria	k__unclassified_d__Bacteria	p__Proteobacteria	c__Gammaproteobacteria	o__Xanthomonadales	f__Xanthomonadaceae	g__Pseudoxanthomonas	s__Pseudoxanthomonas_jiangsuensis
g_H_d9_k97_195221_1	2.7.1.2	glucokinase [EC:2.7.1.2]	0.262776	0.268367	0	0.253811	0	0.261771	0.263002	0.255604	0.263914	0	0	0	0	0	0	0	0	0	0	0	d__Bacteria	k__unclassified_d__Bacteria	p__Bacteroidota	c__Bacteroidia	o__Bacteroidales	f__Dysgonomonadaceae	g__Dysgonomonas	s__Dysgonomonas_mossii
g_H_d2_k97_126303_1	2.7.1.2	glucokinase [EC:2.7.1.2]	0	0.666517	0.193659	0.210122	0.235779	0	0.217731	0	0	0.182788	0.186789	0.355687	0	0	0	0	0.176059	0	0	0.221845	d__Bacteria	k__unclassified_d__Bacteria	p__Proteobacteria	c__Alphaproteobacteria	o__Sphingomonadales	f__Sphingomonadaceae	g__Sphingobium	s__Sphingobium_jiangsuense
g_L_d10_k97_122203_2	2.7.1.2	glucokinase [EC:2.7.1.2]	0	0	0.337519	0.366213	0	0	0	0	0	0	0	0.309956	0	0.315069	0	0	0	0	0	0.773289	d__Bacteria	k__unclassified_d__Bacteria	p__Actinobacteria	c__Actinomycetia	o__Micrococcales	f__Jonesiaceae	g__Flavimobilis	s__Flavimobilis_soli
g_L_d10_k97_52676_1	2.7.1.2	glucokinase [EC:2.7.1.2]	0.0816627	0	0.145393	0.552136	0.619555	0.976205	0.817329	1.50925	1.23024	1.16647	0	0.667598	0.552919	0.950053	0.590252	0.551712	1.18961	1.54854	1.92795	2.16521	d__Bacteria	k__unclassified_d__Bacteria	p__Bacteroidota	c__Chitinophagia	o__Chitinophagales	f__Chitinophagaceae	g__Terrimonas	s__Terrimonas_ferruginea
g_L_d10_k97_2662_2	2.7.1.2	glucokinase [EC:2.7.1.2]	0.758297	1.54886	3.03767	1.83106	4.52022	6.79857	6.07159	5.53201	9.51974	7.96434	0.325546	6.81903	3.5298	4.72603	3.95844	4.83843	4.90952	2.05418	7.45934	5.41303	d__Bacteria	k__unclassified_d__Bacteria	p__Proteobacteria	c__Gammaproteobacteria	o__Xanthomonadales	f__Xanthomonadaceae	g__Pseudoxanthomonas	s__Pseudoxanthomonas_suwonensis
g_L_d4_k97_166155_2	2.7.1.2	glucokinase [EC:2.7.1.2]	0	0.244189	0	0	0	0.238188	0	0	0.240138	0.401805	0	0	0	0.794768	0	0	0.387012	0.215905	0.235204	0.24383	d__Bacteria	k__unclassified_d__Bacteria	p__Bacteroidota	c__Chitinophagia	o__Chitinophagales	f__Chitinophagaceae	g__Chitinophaga	s__Chitinophaga_eiseniae
g_L_d10_k97_169028_1	2.7.1.2	glucokinase [EC:2.7.1.2]	0	0	0	0	0	0	0	0	0	0	0	0	0.206077	0	0	0.182779	0	0.219867	0	0.993216	d__Bacteria	k__unclassified_d__Bacteria	p__Verrucomicrobia	c__Verrucomicrobiae	o__Verrucomicrobiales	f__Verrucomicrobia_subdivision_3	g__Pedosphaera	s__Pedosphaera_sp._Tous-C6FEB
g_H_d2_k97_179993_2	2.7.1.2	glucokinase [EC:2.7.1.2]	0	0.913653	0.265465	0.288032	0	0	0	0	0.299498	0	0	0	0	0	0	0	0	0	0	0	d__Bacteria	k__unclassified_d__Bacteria	p__Actinobacteria	c__Actinomycetia	o__Propionibacteriales	f__Nocardioidaceae	g__Nocardioides	s__Nocardioides_humi
g_L_d10_k97_146468_2	2.7.1.2	glucokinase [EC:2.7.1.2]	0	0.301167	0	0	0	0	0	0.286845	0	0.24778	0	0.241077	0	0	0.236829	0	0	0	0.580171	0.300724	d__Bacteria	k__unclassified_d__Bacteria	p__Proteobacteria	c__Alphaproteobacteria	o__Sphingomonadales	f__Erythrobacteraceae	g__Porphyrobacter	s__Porphyrobacter_sp.
g_L_d10_k97_160648_1	2.7.1.2	glucokinase [EC:2.7.1.2]	0.145427	0.668343	0.453108	0.421395	0.9457	1.30384	1.09164	1.13166	0.876338	1.28302	0	0.356662	0.0615407	0.181272	0.350378	0.764168	0.941552	1.05054	1.57361	1.40887	d__Bacteria	k__unclassified_d__Bacteria	p__Bacteroidota	c__Chitinophagia	o__Chitinophagales	f__Chitinophagaceae	g__Chitinophaga	s__Chitinophaga_terrae_(ex_Kim_and_Jung_2007)
g_H_d9_k97_125466_5	2.7.1.2	glucokinase [EC:2.7.1.2]	0	0	0	0	0	0	0	0	0.624733	0	0.178033	0	0	0	0	0	0	0	0	0	d__Bacteria	k__unclassified_d__Bacteria	p__Actinobacteria	c__Actinomycetia	o__Micrococcales	f__Cellulomonadaceae	g__Cellulomonas	s__unclassified_g__Cellulomonas
g_H_d2_k97_84348_1	2.7.1.2	glucokinase [EC:2.7.1.2]	0	0	0	0	0	0	0	0	0	0	0	0.409376	0	0	0	0	0	0	0	0	d__Bacteria	k__unclassified_d__Bacteria	p__Firmicutes	c__Bacilli	o__Bacillales	f__Paenibacillaceae	g__Paenibacillus	s__Paenibacillus_contaminans

## Sheet: Table S2
Table S2: Phylogenetic analysis and abundance of cellulosic functional genes in the high-diversity and low-diversity communities in metatranscriptome.
Gene ID	KEGG_Enzyme	KO_description	HD_D1	HD_D2	HD_D3	HD_D4	HD_D5	HD_D6	HD_D7	HD_D8	HD_D9	HD_D10	LD_D1	LD_D2	LD_D3	LD_D4	LD_D5	LD_D6	LD_D7	LD_D8	LD_D9	LD_D10	Domain	Kingdom	Phylum	Class	Order	Family	Genus	Species
H10_TRINITY_DN2953_c0_g1_i1_1	3.2.1.4	endoglucanase [EC:3.2.1.4]	7.82	0.86	1.2	13.35	0	1.21	4.89	5.98	5.73	4.62	1.22	9.17	0	0	0.44	0	0	0	0	0	d__Bacteria	k__unclassified_d__Bacteria	p__Pseudomonadota	c__Gammaproteobacteria	o__Xanthomonadales	f__Xanthomonadaceae	g__Pseudoxanthomonas	s__Pseudoxanthomonas_suwonensis
H10_TRINITY_DN39329_c0_g1_i1_1	3.2.1.4	endoglucanase [EC:3.2.1.4]	0	0	0	4.21	2.15	0.63	0	1.9	0.34	2.33	0	0.61	0	0	0	0	0	0.26	0	0	d__Bacteria	k__unclassified_d__Bacteria	p__Pseudomonadota	c__Gammaproteobacteria	o__Xanthomonadales	f__Xanthomonadaceae	g__Pseudoxanthomonas	s__Pseudoxanthomonas_jiangsuensis
H10_TRINITY_DN51198_c0_g1_i1_1	3.2.1.4	endoglucanase [EC:3.2.1.4]	0.59	0	0	0	0	0.38	0	1.08	0.89	2.53	0	0	0	0	0	0	0	0	0	0	d__Bacteria	k__unclassified_d__Bacteria	p__Bacteroidota	c__Sphingobacteriia	o__Sphingobacteriales	f__Sphingobacteriaceae	g__Sphingobacterium	s__Sphingobacterium_sp._InxBP1
H1_TRINITY_DN96185_c0_g1_i1_1	3.2.1.4	endoglucanase [EC:3.2.1.4]	1.16	0	2.15	3.52	1.14	0	2.34	6.55	2.69	1.84	0.66	0	0.83	0	0	0	0	0	0.26	0	d__Bacteria	k__unclassified_d__Bacteria	p__Actinomycetota	c__Actinomycetes	o__Micrococcales	f__Cellulomonadaceae	g__Cellulomonas	s__Cellulomonas_sp._B6
H2_TRINITY_DN85072_c0_g1_i1_1	3.2.1.4	endoglucanase [EC:3.2.1.4]	0	0	0	0	1.92	0	0	0	0.46	0	0	0.85	1.36	0	0	0	0.24	0	0	0	d__Bacteria	k__unclassified_d__Bacteria	p__Pseudomonadota	c__Alphaproteobacteria	o__Hyphomicrobiales	f__Rhizobiaceae	g__Shinella	s__Shinella_zoogloeoides
H3_TRINITY_DN10198_c0_g1_i1_1	3.2.1.4	endoglucanase [EC:3.2.1.4]	5.52	0	2.66	3.24	2.04	0	2.38	4.01	1.28	0	0	2.56	0	1.74	1.42	0	0	0	0.62	0	d__Bacteria	k__unclassified_d__Bacteria	p__Actinomycetota	c__Actinomycetes	o__Micrococcales	f__Cellulomonadaceae	g__Cellulomonas	s__Cellulomonas_sp._FA1
H3_TRINITY_DN12995_c0_g1_i1_1	3.2.1.4	endoglucanase [EC:3.2.1.4]	0	0	1.26	0	5.31	0	0.56	0.55	0.67	0.32	0.06	0	0.94	0	0	0	0	0	0	0	d__Bacteria	k__unclassified_d__Bacteria	p__Pseudomonadota	c__Gammaproteobacteria	o__Xanthomonadales	f__Xanthomonadaceae	g__Pseudoxanthomonas	s__Pseudoxanthomonas_sp._GW2
H3_TRINITY_DN30493_c0_g1_i2_1	3.2.1.4	endoglucanase [EC:3.2.1.4]	1.95	0	0	0	0	2.74	0	0.34	0	0	0	0	0	0	0	0	0	0	0.94	1.25	d__Bacteria	k__unclassified_d__Bacteria	p__Actinomycetota	c__Actinomycetes	o__Micrococcales	f__Cellulomonadaceae	g__Cellulomonas	s__Cellulomonas_uda
H3_TRINITY_DN4579_c0_g1_i1_1	3.2.1.4	endoglucanase [EC:3.2.1.4]	0	1.32	0	0	3.5	5.82	0	0	2.43	0.03	0	0	0	0.48	0	0.36	0	0	0	0.08	d__Bacteria	k__unclassified_d__Bacteria	p__Actinomycetota	c__Actinomycetes	o__Micrococcales	f__Cellulomonadaceae	g__Cellulomonas	s__Cellulomonas_uda
H3_TRINITY_DN78255_c0_g1_i1_1	3.2.1.4	endoglucanase [EC:3.2.1.4]	0	0	0.85	0	0	0.85	0	0.49	0	0	0	0	0	0	0	0	0	0	0	0	d__Bacteria	k__unclassified_d__Bacteria	p__Actinomycetota	c__Actinomycetes	o__Micrococcales	f__Cellulomonadaceae	g__Cellulomonas	s__Cellulomonas_sp._A375-1
H4_TRINITY_DN107560_c0_g1_i1_1	3.2.1.4	endoglucanase [EC:3.2.1.4]	0	0.39	3.38	5.97	2.47	2.05	4.63	1.14	5.7	0.7	0	0	0.78	0	0	0	0.16	0	0.72	0.9	d__Bacteria	k__unclassified_d__Bacteria	p__Actinomycetota	c__Actinomycetes	o__Micrococcales	f__Cellulomonadaceae	g__Cellulomonas	s__Cellulomonas_palmilytica
H4_TRINITY_DN109480_c0_g1_i1_1	3.2.1.4	endoglucanase [EC:3.2.1.4]	1.45	0	1.33	4.32	0.68	0	0	2.13	1.92	1.46	0	0	0	0	0	0	0	0	0	0	d__Bacteria	k__unclassified_d__Bacteria	p__Bacteroidota	c__Sphingobacteriia	o__Sphingobacteriales	f__Sphingobacteriaceae	g__Sphingobacterium	s__Sphingobacterium_sp._InxBP1
H4_TRINITY_DN13361_c0_g1_i1_1	3.2.1.4	endoglucanase [EC:3.2.1.4]	0	0.55	0.35	2.06	0.42	0.69	0	0.45	0.2	1.36	1.14	0	0	0.72	0.31	0.16	0.56	0	0	0	d__Bacteria	k__unclassified_d__Bacteria	p__Bacteroidota	c__Flavobacteriia	o__Flavobacteriales	f__Flavobacteriaceae	g__Flavobacterium	s__Flavobacterium_anhuiense
H4_TRINITY_DN13617_c0_g1_i1_1	3.2.1.4	endoglucanase [EC:3.2.1.4]	0	0.36	4.12	13.68	11.64	5.01	2.43	0.56	6.3	2.52	0	0.14	0.78	0.57	1.74	1.57	0.44	0.79	3.56	1.78	d__Bacteria	k__unclassified_d__Bacteria	p__Actinomycetota	c__Actinomycetes	o__Micrococcales	f__Cellulomonadaceae	g__Cellulomonas	s__Cellulomonas_sp._PSBB021
H4_TRINITY_DN17717_c0_g1_i2_1	3.2.1.4	endoglucanase [EC:3.2.1.4]	0	0	0.48	1.85	0	0.54	0	0.31	1.37	0	0	0	0	0	0.11	0.29	0.43	1.11	1.32	0.35	d__Bacteria	k__unclassified_d__Bacteria	p__Actinomycetota	c__Actinomycetes	o__Micrococcales	f__Cellulomonadaceae	g__Cellulomonas	s__Cellulomonas_sp._PSBB021
H4_TRINITY_DN17717_c0_g1_i3_1	3.2.1.4	endoglucanase [EC:3.2.1.4]	0	0	0	1.56	0	0	0	0.46	0	0.71	0.31	0.22	0	0.02	0	0	0	0	0	0	d__Bacteria	k__unclassified_d__Bacteria	p__Actinomycetota	c__Actinomycetes	o__Micrococcales	f__Cellulomonadaceae	g__Cellulomonas	s__Cellulomonas_sp._PSBB021
H4_TRINITY_DN19749_c0_g1_i1_1	3.2.1.4	endoglucanase [EC:3.2.1.4]	0	0.41	0.53	4.44	0.31	0	0.55	1.63	2.36	1.66	0.34	2.56	0	0	0	0	0.16	0.23	0.15	0.24	d__Bacteria	k__unclassified_d__Bacteria	p__Pseudomonadota	c__Gammaproteobacteria	o__Xanthomonadales	f__Xanthomonadaceae	g__Pseudoxanthomonas	s__Pseudoxanthomonas_sp._SGNA-20
H4_TRINITY_DN2659_c0_g1_i1_1	3.2.1.4	endoglucanase [EC:3.2.1.4]	0	0.37	3.53	7.29	12.76	10.01	7.11	4.81	4.82	6.65	0	0.16	0.71	0.37	0	0.43	0.16	0.42	0.89	3.46	d__Bacteria	k__unclassified_d__Bacteria	p__Actinomycetota	c__Actinomycetes	o__Micrococcales	f__Cellulomonadaceae	g__Cellulomonas	s__Cellulomonas_palmilytica
H4_TRINITY_DN2878_c1_g1_i5_3	3.2.1.4	endoglucanase [EC:3.2.1.4]	0.3	0.64	0.76	9.47	2.21	1.65	2.63	2.57	4.74	1.17	0.55	0.79	0.52	0.64	0	0	0.25	0	0	0	d__Bacteria	k__unclassified_d__Bacteria	p__Pseudomonadota	c__Gammaproteobacteria	o__Xanthomonadales	f__Xanthomonadaceae	g__Pseudoxanthomonas	s__Pseudoxanthomonas_sp._SGNA-20
H4_TRINITY_DN29241_c0_g1_i1_1	3.2.1.4	endoglucanase [EC:3.2.1.4]	0	0	1.18	2.88	2.99	1.19	0	3.21	2.32	0.66	0	0	0	0	0	0	0	0	0	0	d__Bacteria	k__unclassified_d__Bacteria	p__Pseudomonadota	c__Gammaproteobacteria	o__Xanthomonadales	f__Xanthomonadaceae	g__Pseudoxanthomonas	s__Pseudoxanthomonas_jiangsuensis
H4_TRINITY_DN29241_c0_g2_i1_1	3.2.1.4	endoglucanase [EC:3.2.1.4]	4.57	6.54	12.3	41.46	7.75	5.99	12.43	13.05	15.12	7.13	1.56	12.3	1.73	1.58	0	0.08	0	0	0.4	0	d__Bacteria	k__unclassified_d__Bacteria	p__Pseudomonadota	c__Gammaproteobacteria	o__Xanthomonadales	f__Xanthomonadaceae	g__Pseudoxanthomonas	s__Pseudoxanthomonas_sp.
H4_TRINITY_DN34270_c0_g1_i1_1	3.2.1.4	endoglucanase [EC:3.2.1.4]	0	0	0	1.19	0	0	0	0	0	0	0	0	0	0	0	0	0	0	0	0	d__Bacteria	k__unclassified_d__Bacteria	p__Pseudomonadota	c__Gammaproteobacteria	o__Xanthomonadales	f__Xanthomonadaceae	g__Pseudoxanthomonas	s__Pseudoxanthomonas_suwonensis
H4_TRINITY_DN34270_c0_g1_i3_1	3.2.1.4	endoglucanase [EC:3.2.1.4]	0.78	0	0	14.61	2.23	0.95	4.92	3.66	2.42	2.41	0.68	3.96	1.24	0	0.45	0	0	0.22	0	0.52	d__Bacteria	k__unclassified_d__Bacteria	p__Pseudomonadota	c__Gammaproteobacteria	o__Xanthomonadales	f__Xanthomonadaceae	g__Pseudoxanthomonas	s__Pseudoxanthomonas_sp.
H4_TRINITY_DN4175_c0_g1_i1_1	3.2.1.4	endoglucanase [EC:3.2.1.4]	0	0	0	10.3	2.35	2.34	1.73	1.32	2.33	0.29	0	0.71	0.92	0	0	0	0	0.69	0.36	0.18	d__Bacteria	k__unclassified_d__Bacteria	p__Pseudomonadota	c__Gammaproteobacteria	o__Xanthomonadales	f__Xanthomonadaceae	g__Pseudoxanthomonas	s__Pseudoxanthomonas_sp.
H4_TRINITY_DN4175_c0_g2_i1_1	3.2.1.4	endoglucanase [EC:3.2.1.4]	0	0.79	0	8.08	0	1.1	2.4	0.61	1.64	0.62	0	1.06	0	0	0	0	0.83	0	1.34	0	d__Bacteria	k__unclassified_d__Bacteria	p__Pseudomonadota	c__Gammaproteobacteria	o__Xanthomonadales	f__Xanthomonadaceae	g__Pseudoxanthomonas	s__Pseudoxanthomonas_jiangsuensis
H4_TRINITY_DN439_c0_g2_i4_1	3.2.1.4	endoglucanase [EC:3.2.1.4]	0	0	0.76	0	0	0	0	0	0.78	0	0	0	0	0	0	0	0	0	0	0	d__Bacteria	k__unclassified_d__Bacteria	p__Actinomycetota	c__Actinomycetes	o__Micrococcales	f__Cellulomonadaceae	g__Cellulomonas	s__Cellulomonas_sp._A375-1
H4_TRINITY_DN4499_c0_g1_i1_1	3.2.1.4	endoglucanase [EC:3.2.1.4]	0	0	0.76	3.86	0.21	0.86	1.98	3.15	2.01	0.75	0	0	0	0	0	0	0.17	0	0.23	0	d__Bacteria	k__unclassified_d__Bacteria	p__Pseudomonadota	c__Gammaproteobacteria	o__Xanthomonadales	f__Xanthomonadaceae	g__Pseudoxanthomonas	s__Pseudoxanthomonas_sp.
H4_TRINITY_DN4499_c0_g1_i2_1	3.2.1.4	endoglucanase [EC:3.2.1.4]	2.74	1.53	2.65	30.87	10.32	6.31	16.61	18.2	17.96	9.74	5.34	10.02	2.03	1.26	0.36	0.12	0.26	0.23	0.26	0.36	d__Bacteria	k__unclassified_d__Bacteria	p__Pseudomonadota	c__Gammaproteobacteria	o__Xanthomonadales	f__Xanthomonadaceae	g__Pseudoxanthomonas	s__Pseudoxanthomonas_sp.
H4_TRINITY_DN47153_c0_g1_i1_1	3.2.1.4	endoglucanase [EC:3.2.1.4]	1.34	0.88	0	21.11	3.83	1.25	0	6.67	12.06	1.37	0.75	3.56	0.95	0	0	0	0	0	0	0	d__Bacteria	k__unclassified_d__Bacteria	p__Pseudomonadota	c__Gammaproteobacteria	o__Xanthomonadales	f__Xanthomonadaceae	g__Pseudoxanthomonas	s__Pseudoxanthomonas_sp.
H4_TRINITY_DN48483_c0_g1_i1_1	3.2.1.4	endoglucanase [EC:3.2.1.4]	0	0	0	8.5	3.08	5.35	2.48	2.54	8.2	2.22	0	0	1.39	0	0.5	3.07	0.88	1.01	4.91	0.79	d__Bacteria	k__unclassified_d__Bacteria	p__Actinomycetota	c__Actinomycetes	o__Micrococcales	f__Cellulomonadaceae	g__Cellulomonas	s__Cellulomonas_sp._PSBB021
H4_TRINITY_DN5314_c0_g2_i2_1	3.2.1.4	endoglucanase [EC:3.2.1.4]	0	0	0.06	1.58	0.24	1.73	0	0.43	0	0.68	0	0	0.28	0	0	0	0	0.12	0.15	0	d__Bacteria	k__unclassified_d__Bacteria	p__Actinomycetota	c__Actinomycetes	o__Micrococcales	f__Cellulomonadaceae	g__Cellulomonas	s__Cellulomonas_sp._PSBB021
H4_TRINITY_DN60270_c0_g1_i1_1	3.2.1.4	endoglucanase [EC:3.2.1.4]	1.04	2.76	5.71	7.95	1.05	0	0	0.48	1.16	0	0.49	4.98	3.85	1.7	2.03	2.37	1.56	1.44	0.16	0.34	-	-	-	-	-	-	-	-
H4_TRINITY_DN67137_c0_g1_i1_1	3.2.1.4	endoglucanase [EC:3.2.1.4]	0	0	0	6.82	2.13	0	3.14	2.22	0	0.76	0	0	0	0	0	0.53	0.33	0	0	0	d__Bacteria	k__unclassified_d__Bacteria	p__Pseudomonadota	c__Gammaproteobacteria	o__Xanthomonadales	f__Xanthomonadaceae	g__Pseudoxanthomonas	s__Pseudoxanthomonas_jiangsuensis
H4_TRINITY_DN6969_c0_g2_i1_1	3.2.1.4	endoglucanase [EC:3.2.1.4]	0.66	4.87	3.79	6.97	1.6	2.75	2.64	2.44	2.16	2.17	0.53	0.35	0	0.22	0.96	1.53	0.61	0.52	0.4	0.08	d__Bacteria	k__unclassified_d__Bacteria	p__Bacteroidota	c__Flavobacteriia	o__Flavobacteriales	f__Flavobacteriaceae	g__Flavobacterium	s__Flavobacterium_sp._F52
H4_TRINITY_DN72676_c0_g1_i1_1	3.2.1.4	endoglucanase [EC:3.2.1.4]	0	0	0	6.57	1.8	1.16	5.04	2.52	0	0	0	0	0	0	0.42	0.45	0	0	0	0	d__Bacteria	k__unclassified_d__Bacteria	p__Pseudomonadota	c__Gammaproteobacteria	o__Xanthomonadales	f__Xanthomonadaceae	g__Pseudoxanthomonas	s__Pseudoxanthomonas_jiangsuensis
H4_TRINITY_DN73155_c0_g1_i1_1	3.2.1.4	endoglucanase [EC:3.2.1.4]	0.96	2.47	2.28	28.56	6.92	2.69	8.31	4.82	10.99	4.04	1.47	6.11	1.41	0.93	0	0	0	0	0.27	0	d__Bacteria	k__unclassified_d__Bacteria	p__Pseudomonadota	c__Gammaproteobacteria	o__Xanthomonadales	f__Xanthomonadaceae	g__Pseudoxanthomonas	s__Pseudoxanthomonas_sp._GW2
H4_TRINITY_DN9620_c0_g1_i1_4	3.2.1.4	endoglucanase [EC:3.2.1.4]	1.54	2.53	2.24	21.29	5.47	2.47	5.56	7.23	7.68	3.31	1.74	5.44	1.21	0.94	0.09	0.09	0.04	0.32	0.17	0.23	d__Bacteria	k__unclassified_d__Bacteria	p__Pseudomonadota	c__Gammaproteobacteria	o__Xanthomonadales	f__Xanthomonadaceae	g__Pseudoxanthomonas	s__Pseudoxanthomonas_sp._SGNA-20
H5_TRINITY_DN19706_c0_g1_i1_1	3.2.1.4	endoglucanase [EC:3.2.1.4]	0	0	0	0	0	3.56	0	0	0	1.32	1.44	1.13	0	0	0	0.46	0.58	0	0.28	0	d__Bacteria	k__unclassified_d__Bacteria	p__Pseudomonadota	c__Gammaproteobacteria	o__Aeromonadales	f__Aeromonadaceae	g__Aeromonas	s__Aeromonas_caviae
H5_TRINITY_DN3389_c0_g1_i1_1	3.2.1.4	endoglucanase [EC:3.2.1.4]	0	0.98	0	1.14	4.97	1.42	6.29	2.22	2.01	3.05	0	0	0	0	0	0	0	0	0	0	d__Bacteria	k__unclassified_d__Bacteria	p__Pseudomonadota	c__Gammaproteobacteria	o__Xanthomonadales	f__Xanthomonadaceae	g__Pseudoxanthomonas	s__Pseudoxanthomonas_jiangsuensis
H5_TRINITY_DN35782_c0_g1_i1_1	3.2.1.4	endoglucanase [EC:3.2.1.4]	0	0	2.19	7.61	7.07	2.74	2.51	1.43	8	2.78	0	0	0.21	0.14	0	0	0	0.44	1.99	1.38	d__Bacteria	k__unclassified_d__Bacteria	p__Actinomycetota	c__Actinomycetes	o__Micrococcales	f__Cellulomonadaceae	g__Cellulomonas	s__Cellulomonas_sp._PSBB021
H5_TRINITY_DN69410_c0_g1_i1_1	3.2.1.4	endoglucanase [EC:3.2.1.4]	0	0	0	0	0	0	0	0	0.03	0	0	0	0	0.5	0	0	0	0	0	0	d__Bacteria	k__unclassified_d__Bacteria	p__Bacteroidota	c__Sphingobacteriia	o__Sphingobacteriales	f__Sphingobacteriaceae	g__Sphingobacterium	s__Sphingobacterium_thalpophilum
H5_TRINITY_DN7111_c0_g2_i1_1	3.2.1.4	endoglucanase [EC:3.2.1.4]	1.2	0	0	2.28	2.23	0	0	0.37	0.18	0	0	1.09	0	0	0	0.3	0.35	0	0.36	0	d__Bacteria	k__unclassified_d__Bacteria	p__Actinomycetota	c__Actinomycetes	o__Micrococcales	f__Cellulomonadaceae	g__Cellulomonas	s__Cellulomonas_sp._HD19AZ1
H5_TRINITY_DN7111_c0_g2_i2_1	3.2.1.4	endoglucanase [EC:3.2.1.4]	0	0	0	0	2.3	0	0	0	2.52	0	0.19	0	0.08	0	0	0	0	0	0	0	d__Bacteria	k__unclassified_d__Bacteria	p__Actinomycetota	c__Actinomycetes	o__Micrococcales	f__Cellulomonadaceae	g__Cellulomonas	s__Cellulomonas_uda
H5_TRINITY_DN7111_c0_g2_i4_1	3.2.1.4	endoglucanase [EC:3.2.1.4]	0	0	0	0	0	2.11	0	0	0	0.24	0	0	0.75	0	0	0.15	0.13	0.11	0	0.29	d__Bacteria	k__unclassified_d__Bacteria	p__Actinomycetota	c__Actinomycetes	o__Micrococcales	f__Cellulomonadaceae	g__Cellulomonas	s__Cellulomonas_sp._HD19AZ1
H5_TRINITY_DN7111_c0_g2_i5_1	3.2.1.4	endoglucanase [EC:3.2.1.4]	0	0.25	0.81	2.5	2.63	0	2.29	1.54	2.49	1.08	0	0	0	0	0	0.25	0	0.11	0.5	0.42	d__Bacteria	k__unclassified_d__Bacteria	p__Actinomycetota	c__Actinomycetes	o__Micrococcales	f__Cellulomonadaceae	g__Cellulomonas	s__Cellulomonas_persica
H5_TRINITY_DN7441_c0_g1_i2_1	3.2.1.4	endoglucanase [EC:3.2.1.4]	0	0	0	0	0	0	0	0	0.06	0	0	0	0	0	0	0	0	0	0	0	d__Bacteria	k__unclassified_d__Bacteria	p__Actinomycetota	c__Actinomycetes	o__Micrococcales	f__Cellulomonadaceae	g__Cellulomonas	s__Cellulomonas_sp._PSBB021
H5_TRINITY_DN8457_c0_g1_i1_1	3.2.1.4	endoglucanase [EC:3.2.1.4]	0	0	1.23	6.28	7.08	2.19	0	2.54	3.45	1.84	0	0	0.95	0	0.03	0	0	0.47	1.25	0	d__Bacteria	k__unclassified_d__Bacteria	p__Actinomycetota	c__Actinomycetes	o__Micrococcales	f__Cellulomonadaceae	g__Cellulomonas	s__Cellulomonas_sp._PSBB021
H5_TRINITY_DN97901_c0_g1_i1_1	3.2.1.4	endoglucanase [EC:3.2.1.4]	0	0	0	5.88	17.56	0	0	4.09	18.87	8.94	0	0	0	0	2.09	12.24	0	4.44	4.23	4.28	d__Bacteria	k__unclassified_d__Bacteria	p__Actinomycetota	c__Actinomycetes	o__Micrococcales	f__Cellulomonadaceae	g__Cellulomonas	s__Cellulomonas_palmilytica
H6_TRINITY_DN106742_c0_g1_i1_1	3.2.1.4	endoglucanase [EC:3.2.1.4]	0	0.79	0	0.9	0	2.21	1.2	0.61	0	0	0.67	0	0	0.72	0.41	0	0.56	0	0.27	0	d__Bacteria	k__unclassified_d__Bacteria	p__Pseudomonadota	c__Gammaproteobacteria	o__Aeromonadales	f__Aeromonadaceae	g__Aeromonas	s__Aeromonas_caviae
H6_TRINITY_DN1254_c0_g1_i1_1	3.2.1.4	endoglucanase [EC:3.2.1.4]	19.71	47.53	26.86	83.61	23.53	27.21	9.03	15.24	11.74	5.44	5.89	0	5.47	0	0	0	0	0	0.63	1.36	d__Bacteria	k__unclassified_d__Bacteria	p__Pseudomonadota	c__Gammaproteobacteria	o__Xanthomonadales	f__Xanthomonadaceae	g__Pseudoxanthomonas	s__Pseudoxanthomonas_sp.
H6_TRINITY_DN18549_c0_g1_i1_1	3.2.1.4	endoglucanase [EC:3.2.1.4]	7.75	2.94	2.92	1.79	1.44	3.63	1.31	2.06	3.08	1.74	0.87	1.39	0.62	0	0.12	0	0	0	0.08	0	d__Bacteria	k__unclassified_d__Bacteria	p__Bacteroidota	c__Sphingobacteriia	o__Sphingobacteriales	f__Sphingobacteriaceae	g__Sphingobacterium	s__Sphingobacterium_thalpophilum
H6_TRINITY_DN33360_c0_g1_i2_1	3.2.1.4	endoglucanase [EC:3.2.1.4]	1.37	0	0	0	0	0	0	1.07	0	0	0	6.37	0	0.83	0	0.49	0	0	0	0	d__Bacteria	k__unclassified_d__Bacteria	p__Pseudomonadota	c__Gammaproteobacteria	o__Xanthomonadales	f__Xanthomonadaceae	g__Pseudoxanthomonas	s__Pseudoxanthomonas_sp.
H6_TRINITY_DN84809_c0_g1_i1_1	3.2.1.4	endoglucanase [EC:3.2.1.4]	0	0	0	2.38	0	1.94	0	0	0.99	0	0	0	1.01	0	0	0	0	0	0	0	d__Bacteria	k__unclassified_d__Bacteria	p__Pseudomonadota	c__Gammaproteobacteria	o__Aeromonadales	f__Aeromonadaceae	g__Aeromonas	s__Aeromonas_veronii
H6_TRINITY_DN96278_c0_g1_i1_1	3.2.1.4	endoglucanase [EC:3.2.1.4]	0	0	0	2.33	2.83	2.24	0	0.77	1.48	1.23	0	0	0	0	0	0	0	0	0	0	d__Bacteria	k__unclassified_d__Bacteria	p__Pseudomonadota	c__Gammaproteobacteria	o__Xanthomonadales	f__Xanthomonadaceae	g__Pseudoxanthomonas	s__Pseudoxanthomonas_jiangsuensis
H7_TRINITY_DN121717_c0_g1_i1_1	3.2.1.4	endoglucanase [EC:3.2.1.4]	0.47	0	0.89	0.37	2.88	0.88	4.52	1.25	0.29	0.76	0	0.43	0	0	0	0.2	0	0	0	0	d__Bacteria	k__unclassified_d__Bacteria	p__Bacteroidota	c__Sphingobacteriia	o__Sphingobacteriales	f__Sphingobacteriaceae	g__Sphingobacterium	s__Sphingobacterium_thalpophilum
H7_TRINITY_DN58244_c0_g1_i1_1	3.2.1.4	endoglucanase [EC:3.2.1.4]	0	0.8	1.56	0	2.69	1.6	0	9.15	8.32	1.85	6.66	8.2	0.64	0.35	0	0.22	0	0	0.54	0.06	d__Bacteria	k__unclassified_d__Bacteria	p__Pseudomonadota	c__Gammaproteobacteria	o__Xanthomonadales	f__Xanthomonadaceae	g__Pseudoxanthomonas	s__Pseudoxanthomonas_suwonensis
H8_TRINITY_DN101327_c0_g1_i1_1	3.2.1.4	endoglucanase [EC:3.2.1.4]	0	0	0	0	0	0	1.31	1.9	0.69	0	0	0	0	0	0	0	0	0	0	0	d__Bacteria	k__unclassified_d__Bacteria	p__Bacteroidota	c__Chitinophagia	o__Chitinophagales	f__Chitinophagaceae	g__Chitinophaga	s__Chitinophaga_cymbidii
H8_TRINITY_DN104526_c0_g1_i1_1	3.2.1.4	endoglucanase [EC:3.2.1.4]	0	0	0	0	0	1.27	0.67	1.15	0.35	1.18	0	0	0	0	0	0	0	0	0	0	d__Bacteria	k__unclassified_d__Bacteria	p__Bacteroidota	c__Chitinophagia	o__Chitinophagales	f__Chitinophagaceae	g__Chitinophaga	s__Chitinophaga_cymbidii
H8_TRINITY_DN3278_c0_g2_i1_1	3.2.1.4	endoglucanase [EC:3.2.1.4]	0	0	0	2.82	0	1.16	0	6.29	2.84	1.3	0	0	0	0	0.42	0	0	0	0.42	0.96	d__Bacteria	k__unclassified_d__Bacteria	p__Pseudomonadota	c__Gammaproteobacteria	o__Xanthomonadales	f__Xanthomonadaceae	g__Pseudoxanthomonas	s__Pseudoxanthomonas_jiangsuensis
H8_TRINITY_DN65385_c0_g1_i2_1	3.2.1.4	endoglucanase [EC:3.2.1.4]	0	0.94	0.55	1.48	0	0	0	3.05	0	0.21	0	0.12	0	0	0	0	0	0	0	0	d__Bacteria	k__unclassified_d__Bacteria	p__Bacteroidota	c__Sphingobacteriia	o__Sphingobacteriales	f__Sphingobacteriaceae	g__Sphingobacterium	s__Sphingobacterium_sp._InxBP1
H8_TRINITY_DN79465_c0_g1_i1_1	3.2.1.4	endoglucanase [EC:3.2.1.4]	0	0	0	0	0	0.43	0	1.76	1.43	0.37	0	0	0	0	0	0	0	0	0	0	d__Bacteria	k__unclassified_d__Bacteria	p__Bacteroidota	c__Sphingobacteriia	o__Sphingobacteriales	f__Sphingobacteriaceae	g__Sphingobacterium	s__Sphingobacterium_thalpophilum
H8_TRINITY_DN93257_c0_g1_i1_1	3.2.1.4	endoglucanase [EC:3.2.1.4]	2.01	1.11	0	1.84	0	0	0.78	1.62	0	0.86	0	2.14	0	0	0	0	0	0	0	0	d__Bacteria	k__unclassified_d__Bacteria	p__Bacteroidota	c__Sphingobacteriia	o__Sphingobacteriales	f__Sphingobacteriaceae	g__Sphingobacterium	s__Sphingobacterium_thalpophilum
H8_TRINITY_DN9875_c0_g1_i3_1	3.2.1.4	endoglucanase [EC:3.2.1.4]	0	0	0	0	0	0	0	0	0	0.62	1.5	0.01	0	0	0	0	0.08	0	0	0.23	d__Bacteria	k__unclassified_d__Bacteria	p__Pseudomonadota	c__Gammaproteobacteria	o__Xanthomonadales	f__Xanthomonadaceae	g__Pseudoxanthomonas	s__Pseudoxanthomonas_sp._GW2
H9_TRINITY_DN104249_c0_g1_i1_1	3.2.1.4	endoglucanase [EC:3.2.1.4]	0	0	0	2.58	0.56	0	1.14	0	5.29	1.8	0	0	0	0	0	0	0.27	0	2.86	2.21	d__Bacteria	k__unclassified_d__Bacteria	p__Actinomycetota	c__Actinomycetes	o__Micrococcales	f__Cellulomonadaceae	g__Cellulomonas	s__Cellulomonas_uda
H9_TRINITY_DN109889_c0_g1_i1_1	3.2.1.4	endoglucanase [EC:3.2.1.4]	0	0	0.93	4.07	3.07	1.45	3.99	2.32	13.42	2.97	0	0	0.29	0	0.09	0.86	0.25	1.01	4.1	1.54	d__Bacteria	k__unclassified_d__Bacteria	p__Actinomycetota	c__Actinomycetes	o__Micrococcales	f__Cellulomonadaceae	g__Cellulomonas	s__Cellulomonas_uda
H9_TRINITY_DN11382_c0_g1_i1_1	3.2.1.4	endoglucanase [EC:3.2.1.4]	0	0	0	0.57	1.16	0	1.44	0.82	4.8	1.25	0	0	0	0	0	0.29	0.2	0	0.19	0	d__Bacteria	k__unclassified_d__Bacteria	p__Pseudomonadota	c__Gammaproteobacteria	o__Xanthomonadales	f__Xanthomonadaceae	g__Pseudoxanthomonas	s__Pseudoxanthomonas_jiangsuensis
H9_TRINITY_DN18110_c0_g1_i2_1	3.2.1.4	endoglucanase [EC:3.2.1.4]	0	0	1.25	1.75	0	0	1.31	0.74	1.72	0	0	0	1.22	0	0	0	0	0	0	0	d__Bacteria	k__unclassified_d__Bacteria	p__Pseudomonadota	c__Gammaproteobacteria	o__Xanthomonadales	f__Xanthomonadaceae	g__Pseudoxanthomonas	s__Pseudoxanthomonas_sp._SGNA-20
H9_TRINITY_DN29815_c0_g1_i1_1	3.2.1.4	endoglucanase [EC:3.2.1.4]	0	0.12	1.38	2.75	1.02	1.85	1.11	0.71	1.31	0.98	0.74	1.61	0	0.47	0.27	0	0.14	0	0.01	0.16	d__Bacteria	k__unclassified_d__Bacteria	p__Bacteroidota	c__Flavobacteriia	o__Flavobacteriales	f__Flavobacteriaceae	g__Flavobacterium	s__Flavobacterium_sp._F52
H9_TRINITY_DN3786_c0_g1_i1_1	3.2.1.4	endoglucanase [EC:3.2.1.4]	0	0	0.72	0	0.54	0	0	2.05	3.7	2.03	0	0	0	0	0	0	0.2	0	0.37	0.36	d__Bacteria	k__unclassified_d__Bacteria	p__Pseudomonadota	c__Gammaproteobacteria	o__Xanthomonadales	f__Xanthomonadaceae	g__Pseudoxanthomonas	s__Pseudoxanthomonas_sp.
H9_TRINITY_DN4351_c0_g1_i3_1	3.2.1.4	endoglucanase [EC:3.2.1.4]	0	0	0	3.24	0	0	0.62	0	0	0.37	0.51	0	0	0	0	0	0	0	0	0.26	d__Bacteria	k__unclassified_d__Bacteria	p__Pseudomonadota	c__Gammaproteobacteria	o__Xanthomonadales	f__Xanthomonadaceae	g__Pseudoxanthomonas	s__Pseudoxanthomonas_sp.
H9_TRINITY_DN4814_c0_g1_i1_1	3.2.1.4	endoglucanase [EC:3.2.1.4]	0	0.98	0	0	0	1.6	0	0	3.34	0	0	0.8	0.12	0	0	0	0	0	0	0	d__Bacteria	k__unclassified_d__Bacteria	p__Actinomycetota	c__Actinomycetes	o__Micrococcales	f__Cellulomonadaceae	g__Cellulomonas	s__Cellulomonas_palmilytica
H9_TRINITY_DN5828_c0_g1_i1_1	3.2.1.4	endoglucanase [EC:3.2.1.4]	0	0	0.53	5.58	4.29	3.47	6.29	1.36	19.57	6.39	0	0	0	0	0.25	0.26	0	0	1.98	1.33	d__Bacteria	k__unclassified_d__Bacteria	p__Actinomycetota	c__Actinomycetes	o__Micrococcales	f__Cellulomonadaceae	g__Cellulomonas	s__Cellulomonas_sp._PSBB021
H9_TRINITY_DN6226_c0_g1_i1_1	3.2.1.4	endoglucanase [EC:3.2.1.4]	0	0.58	0	0.61	0.43	0	1.15	1.29	1.85	0.73	0	0	0	0	0	0	0	0	0	0	d__Bacteria	k__unclassified_d__Bacteria	p__Pseudomonadota	c__Gammaproteobacteria	o__Xanthomonadales	f__Xanthomonadaceae	g__Pseudoxanthomonas	s__Pseudoxanthomonas_sp.
H9_TRINITY_DN8843_c0_g1_i1_1	3.2.1.4	endoglucanase [EC:3.2.1.4]	0	0	1.89	7.1	6.05	3.34	4.28	2.91	8.56	4.03	0.06	0.18	0.31	0.13	0.04	0	0.74	0.59	3.57	2.54	d__Bacteria	k__unclassified_d__Bacteria	p__Actinomycetota	c__Actinomycetes	o__Micrococcales	f__Cellulomonadaceae	g__Cellulomonas	s__Cellulomonas_uda
H9_TRINITY_DN8843_c0_g1_i8_1	3.2.1.4	endoglucanase [EC:3.2.1.4]	0	0	0	0	0	0	0	0	0.53	0	0	0	0	0.25	0	0.23	0.01	0.35	0	0	d__Bacteria	k__unclassified_d__Bacteria	p__Actinomycetota	c__Actinomycetes	o__Micrococcales	f__Cellulomonadaceae	g__Cellulomonas	s__Cellulomonas_uda
H9_TRINITY_DN98209_c0_g1_i1_1	3.2.1.4	endoglucanase [EC:3.2.1.4]	0.5	0	2.17	0.65	2.48	2.33	2.41	3.4	3.45	0.8	0	3.14	0	0	0	0	0.14	0	0	0	d__Bacteria	k__unclassified_d__Bacteria	p__Bacteroidota	c__Sphingobacteriia	o__Sphingobacteriales	f__Sphingobacteriaceae	g__Sphingobacterium	s__Sphingobacterium_sp._InxBP1
L10_TRINITY_DN12454_c0_g1_i1_1	3.2.1.4	endoglucanase [EC:3.2.1.4]	0	0	0	0	0	0	0	0	0	0	0	0	0.45	0	0.72	0.49	0.34	0	0.16	0.76	d__Bacteria	k__unclassified_d__Bacteria	p__Bacillota	c__Bacilli	o__Bacillales	f__Paenibacillaceae	g__Cohnella	s__Cohnella_endophytica
L10_TRINITY_DN13687_c0_g1_i1_1	3.2.1.4	endoglucanase [EC:3.2.1.4]	0	0	0	0	0	0.67	0	0	0	0	0	0	0.52	0	0	0.28	0	0	0.19	0.88	d__Bacteria	k__unclassified_d__Bacteria	p__Bacillota	c__Bacilli	o__Bacillales	f__Paenibacillaceae	g__Paenibacillus	s__Paenibacillus_glycanilyticus
L10_TRINITY_DN1373_c0_g1_i6_1	3.2.1.4	endoglucanase [EC:3.2.1.4]	0	0	0	0	0	0	0	0	0	0	0	0	0	5.18	0	1.51	1.87	3.07	0	2.61	-	-	-	-	-	-	-	-
L10_TRINITY_DN14076_c0_g1_i1_1	3.2.1.4	endoglucanase [EC:3.2.1.4]	0	0	0	0	0	0	0	0	0.49	0	0	0	2.24	0.64	0.37	0	0	1.15	1.22	1.23	d__Bacteria	k__unclassified_d__Bacteria	p__Verrucomicrobiota	c__Opitutae	o__Opitutales	f__Opitutaceae	g__Opitutus	s__Opitutus_sp.
L10_TRINITY_DN18598_c0_g1_i1_1	3.2.1.4	endoglucanase [EC:3.2.1.4]	0	0	0	0	0.12	0	0	0.12	0	0	0.63	0.72	2.16	1.13	1.37	0.26	0.06	0.17	0.88	1.67	d__Bacteria	k__unclassified_d__Bacteria	p__Bacillota	c__Bacilli	o__Bacillales	f__Paenibacillaceae	g__Paenibacillus	s__Paenibacillus_kobensis
L10_TRINITY_DN1993_c0_g3_i1_1	3.2.1.4	endoglucanase [EC:3.2.1.4]	0	2.5	0	0	0	0	0	0	0	0	0	12.1	3.17	5.11	1.13	2.51	3.55	0	2.79	0	d__Bacteria	k__unclassified_d__Bacteria	p__Pseudomonadota	c__Gammaproteobacteria	o__Xanthomonadales	f__Xanthomonadaceae	g__Pseudoxanthomonas	s__Pseudoxanthomonas_suwonensis
L10_TRINITY_DN222_c0_g1_i10_2	3.2.1.4	endoglucanase [EC:3.2.1.4]	0	0	0	0	0	0	0	0	0	0	0	0	0	0	0	0	0	0	0	0.58	d__Bacteria	k__unclassified_d__Bacteria	p__Bacillota	c__Bacilli	o__Bacillales	f__Paenibacillaceae	g__Paenibacillus	s__Paenibacillus_sp.
L10_TRINITY_DN222_c0_g1_i3_2	3.2.1.4	endoglucanase [EC:3.2.1.4]	0	0	0	0.52	0	0.17	0	0	0.67	0	0.45	2.35	5.61	5.72	3.73	2.58	0.47	0	1.3	5.16	d__Bacteria	k__unclassified_d__Bacteria	p__Bacillota	c__Bacilli	o__Bacillales	f__Paenibacillaceae	g__Paenibacillus	s__Paenibacillus_sp.
L10_TRINITY_DN23869_c0_g1_i1_1	3.2.1.4	endoglucanase [EC:3.2.1.4]	0	0	0	2.11	0	0	0	0	0	0	0	0	1.99	0	0	0	0.31	1.49	0.91	1.07	d__Bacteria	k__unclassified_d__Bacteria	p__Verrucomicrobiota	c__Opitutae	o__Opitutales	f__Opitutaceae	g__Opitutus	s__Opitutus_sp.
L10_TRINITY_DN25406_c0_g1_i1_1	3.2.1.4	endoglucanase [EC:3.2.1.4]	0	0	0	0.79	0	0	0	0	0	0	1.8	1.86	0	0	0	0	0	0	0	1.64	-	-	-	-	-	-	-	-
L10_TRINITY_DN27236_c0_g1_i2_1	3.2.1.4	endoglucanase [EC:3.2.1.4]	0	0	0	0	0	0	0.13	0	0	0	0.49	0.16	1.3	0.3	0.33	0	0	0.17	0.59	1.41	d__Bacteria	k__unclassified_d__Bacteria	p__Bacillota	c__Bacilli	o__Bacillales	f__Paenibacillaceae	g__Paenibacillus	s__Paenibacillus_kobensis
L10_TRINITY_DN27588_c0_g1_i1_1	3.2.1.4	endoglucanase [EC:3.2.1.4]	0	0	0.34	0.35	0.13	0.4	0.33	0	0.17	0.19	0.14	3.53	10.29	8.59	11.15	5.65	0.64	0.92	4.37	7.81	d__Bacteria	k__unclassified_d__Bacteria	p__Bacillota	c__Bacilli	o__Bacillales	f__Paenibacillaceae	g__Paenibacillus	s__Paenibacillus_sp.
L10_TRINITY_DN30336_c0_g1_i1_1	3.2.1.4	endoglucanase [EC:3.2.1.4]	0	0	0	0	0	0	0	0	0	0	0.45	0	0.55	0.95	0	0	0	0	0.19	2.77	d__Bacteria	k__unclassified_d__Bacteria	p__Bacillota	c__Bacilli	o__Bacillales	f__Paenibacillaceae	g__Paenibacillus	s__Paenibacillus_kobensis
L10_TRINITY_DN31723_c0_g1_i1_1	3.2.1.4	endoglucanase [EC:3.2.1.4]	0	0	0	0.42	0	0	0	0	0	0	0.64	2.07	0	0.34	0.21	0.22	0	0	0.36	0.89	d__Bacteria	k__unclassified_d__Bacteria	p__Bacillota	c__Bacilli	o__Bacillales	f__Paenibacillaceae	g__Paenibacillus	s__Paenibacillus_kobensis
L10_TRINITY_DN32350_c0_g1_i1_1	3.2.1.4	endoglucanase [EC:3.2.1.4]	0	0	1.37	3.71	0.91	1.32	1.99	0.67	7.52	0	0	0	0	0	0	0.2	0.28	0	1.19	1.23	d__Bacteria	k__unclassified_d__Bacteria	p__Actinomycetota	c__Actinomycetes	o__Micrococcales	f__Cellulomonadaceae	g__Cellulomonas	s__Cellulomonas_uda
L10_TRINITY_DN38475_c0_g1_i1_1	3.2.1.4	endoglucanase [EC:3.2.1.4]	0	0	0	0	0	0	0.43	0	0	0	0	0	0	1.96	0.63	0.68	0.41	0.55	0.13	0.95	d__Bacteria	k__unclassified_d__Bacteria	p__Bacillota	c__Bacilli	o__Bacillales	f__Paenibacillaceae	g__Paenibacillus	s__Paenibacillus_kobensis
L10_TRINITY_DN51420_c0_g1_i1_1	3.2.1.4	endoglucanase [EC:3.2.1.4]	0	0	0	0	0	0	0	0	0	0	0	0	0	0	0	0	0	0.97	0	2.09	-	-	-	-	-	-	-	-
L10_TRINITY_DN62743_c0_g1_i1_1	3.2.1.4	endoglucanase [EC:3.2.1.4]	0	0	0	0	0	0.79	0	0	0.42	0	1	0	0	0	0	0	0.44	0.32	0.21	1.7	d__Bacteria	k__unclassified_d__Bacteria	p__Bacteroidota	c__Sphingobacteriia	o__Sphingobacteriales	f__Sphingobacteriaceae	g__Parapedobacter	s__Parapedobacter_sp._SGR-10
L10_TRINITY_DN76498_c0_g1_i1_1	3.2.1.4	endoglucanase [EC:3.2.1.4]	0	0	0	0	0	0	0	0	0	0	0	0.89	0.24	0.21	0.15	0.7	0.4	1.1	1.16	2.24	d__Bacteria	k__unclassified_d__Bacteria	p__Verrucomicrobiota	c__Opitutae	o__Opitutales	f__Opitutaceae	g__Opitutus	s__Opitutus_terrae
L10_TRINITY_DN83711_c0_g1_i1_1	3.2.1.4	endoglucanase [EC:3.2.1.4]	0	0	0	0	0	0	0	2.06	0.79	1.38	0	0	1.68	1.63	0	0	0	1.76	0	0.61	d__Bacteria	k__unclassified_d__Bacteria	p__Actinomycetota	c__Actinomycetes	o__Micrococcales	f__Cellulomonadaceae	g__Cellulomonas	s__Cellulomonas_uda
L1_TRINITY_DN130756_c0_g1_i1_1	3.2.1.4	endoglucanase [EC:3.2.1.4]	2.97	0	0	3.33	0	2.77	0	1.45	1.96	3.73	5.77	1.32	1.05	0	0	0	0.32	0	0	0	d__Bacteria	k__unclassified_d__Bacteria	p__Pseudomonadota	c__Gammaproteobacteria	o__Xanthomonadales	f__Xanthomonadaceae	g__Pseudoxanthomonas	s__Pseudoxanthomonas_suwonensis
L1_TRINITY_DN18137_c0_g1_i1_1	3.2.1.4	endoglucanase [EC:3.2.1.4]	0	0	0	0	0	0	0	0	0	0	1.91	3.96	1.58	0	0	0	0	0	0	0.87	d__Bacteria	k__unclassified_d__Bacteria	p__Bacillota	c__Bacilli	o__Bacillales	f__Paenibacillaceae	g__Paenibacillus	s__Paenibacillus_kobensis
L1_TRINITY_DN1820_c0_g1_i1_1	3.2.1.4	endoglucanase [EC:3.2.1.4]	0	0	2.73	0.75	0.49	0	0	0	0	0	3.41	0.88	0	0	0	0	0	0	0	0.39	d__Bacteria	k__unclassified_d__Bacteria	p__Bacteroidota	c__Sphingobacteriia	o__Sphingobacteriales	f__Sphingobacteriaceae	g__Sphingobacterium	s__Sphingobacterium_thalpophilum
L1_TRINITY_DN29237_c0_g1_i1_2	3.2.1.4	endoglucanase [EC:3.2.1.4]	0	0	0.27	0.69	0	0	0	0	0	0	3.6	0	0.84	0.38	0	0	0.36	0	0.26	0	d__Bacteria	k__unclassified_d__Bacteria	p__Bacillota	c__Bacilli	o__Bacillales	f__Paenibacillaceae	g__Paenibacillus	s__Paenibacillus_kobensis
L1_TRINITY_DN5199_c0_g1_i1_1	3.2.1.4	endoglucanase [EC:3.2.1.4]	0	0	0	0	0	0	0	0	0	0	2.24	1.36	0	0	0.57	0.89	0	0	0.58	0	d__Bacteria	k__unclassified_d__Bacteria	p__Bacillota	c__Bacilli	o__Bacillales	f__Paenibacillaceae	g__Paenibacillus	s__Paenibacillus_curdlanolyticus
L1_TRINITY_DN55689_c0_g1_i1_1	3.2.1.4	endoglucanase [EC:3.2.1.4]	0.22	0.61	0	0.64	1.26	2.28	2.09	1.75	1.59	1.08	3.07	0.29	1.29	0.5	0.5	0.38	0.1	0.09	0.25	0.1	d__Bacteria	k__unclassified_d__Bacteria	p__Bacteroidota	c__Flavobacteriia	o__Flavobacteriales	f__Flavobacteriaceae	g__Flavobacterium	s__Flavobacterium_sp._F52
L1_TRINITY_DN60653_c0_g1_i1_1	3.2.1.4	endoglucanase [EC:3.2.1.4]	1.34	1.52	1.05	0	0	1.06	1.59	0.78	0	1.2	1.94	0	0	0.69	0	0	0.27	0	0	0	d__Bacteria	k__unclassified_d__Bacteria	p__Actinomycetota	c__Actinomycetes	o__Micrococcales	f__Cellulomonadaceae	g__Cellulomonas	s__Cellulomonas_sp._FA1
L1_TRINITY_DN65035_c0_g1_i1_1	3.2.1.4	endoglucanase [EC:3.2.1.4]	0	0	0	0	0.65	1.12	0.58	1.37	0.31	1.05	3.29	0	1.12	3.47	0	1.21	0.33	0	0.48	0.64	d__Bacteria	k__unclassified_d__Bacteria	p__Pseudomonadota	c__Gammaproteobacteria	o__Aeromonadales	f__Aeromonadaceae	g__Aeromonas	s__Aeromonas_caviae
L1_TRINITY_DN67367_c0_g1_i1_1	3.2.1.4	endoglucanase [EC:3.2.1.4]	0	0	0	0	0	0	0	0.55	0	0	5.4	0	0	0	0	0	0	0	0	0	d__Bacteria	k__unclassified_d__Bacteria	p__Bacteroidota	c__Sphingobacteriia	o__Sphingobacteriales	f__Sphingobacteriaceae	g__Parapedobacter	s__Parapedobacter_defluvii
L1_TRINITY_DN7385_c0_g1_i1_1	3.2.1.4	endoglucanase [EC:3.2.1.4]	1.51	2.54	0.72	1.51	0.43	0.35	0.36	0	0.83	0	3.29	1.56	0	0.25	0	0	0	0	0.44	0	d__Bacteria	k__unclassified_d__Bacteria	p__Bacteroidota	c__Sphingobacteriia	o__Sphingobacteriales	f__Sphingobacteriaceae	g__Sphingobacterium	s__Sphingobacterium_sp._N143
L1_TRINITY_DN81682_c0_g1_i1_1	3.2.1.4	endoglucanase [EC:3.2.1.4]	0	0.14	0.49	0.7	1.13	2.52	2.82	1.8	0.72	0.75	4.21	0.77	0.54	0.65	0.78	0.72	0	0	0.16	0.16	d__Bacteria	k__unclassified_d__Bacteria	p__Bacteroidota	c__Flavobacteriia	o__Flavobacteriales	f__Flavobacteriaceae	g__Flavobacterium	s__Flavobacterium_sp._F52
L2_TRINITY_DN146669_c0_g1_i1_1	3.2.1.4	endoglucanase [EC:3.2.1.4]	9.65	0	0.7	0	0.78	1.39	0	0.41	1.87	0.42	1.33	18.82	0.54	3.27	0	0	0	0	0	0.3	d__Bacteria	k__unclassified_d__Bacteria	p__Pseudomonadota	c__Alphaproteobacteria	o__Hyphomicrobiales	f__Rhizobiaceae	g__Neorhizobium	s__Neorhizobium_turbinariae
L2_TRINITY_DN184622_c0_g1_i1_1	3.2.1.4	endoglucanase [EC:3.2.1.4]	0	0	0	0	0	0	0	0.64	0	0	0	2.26	0	0	0	0	0	0.46	0	0.49	d__Bacteria	k__unclassified_d__Bacteria	p__Bacteroidota	c__Sphingobacteriia	o__Sphingobacteriales	f__Sphingobacteriaceae	g__Sphingobacterium	s__Sphingobacterium_thalpophilum
L2_TRINITY_DN2675_c0_g2_i1_1	3.2.1.4	endoglucanase [EC:3.2.1.4]	0	0	0	0	0	0	0.29	0	0.12	0	0	0	0	0	0	0	0	0	0	0	d__Bacteria	k__unclassified_d__Bacteria	p__Bacillota	c__Bacilli	o__Bacillales	f__Paenibacillaceae	g__Paenibacillus	s__Paenibacillus_sp.
L2_TRINITY_DN28823_c0_g1_i1_1	3.2.1.4	endoglucanase [EC:3.2.1.4]	0	0	0	1.67	0	0	0	0	0	0	0	0.67	1.26	1.12	0	0.6	0.45	0.06	1.12	0.49	d__Bacteria	k__unclassified_d__Bacteria	p__Bacillota	c__Bacilli	o__Bacillales	f__Paenibacillaceae	g__Paenibacillus	s__Paenibacillus_kobensis
L2_TRINITY_DN35652_c0_g1_i1_1	3.2.1.4	endoglucanase [EC:3.2.1.4]	0	0	0	1.85	0	0	0	0	0	0	1.34	4.5	0	0	0.73	3.21	0	2.43	0	0	d__Bacteria	k__unclassified_d__Bacteria	p__Bacteroidota	c__Chitinophagia	o__Chitinophagales	f__Chitinophagaceae	g__Niabella	s__Niabella_yanshanensis
L2_TRINITY_DN35652_c0_g2_i1_1	3.2.1.4	endoglucanase [EC:3.2.1.4]	0	0	0	0	0	0	0	0	0.83	0	0	3.81	1.83	2.64	0	0	0	0.32	0	0	d__Bacteria	k__unclassified_d__Bacteria	p__Bacteroidota	c__Chitinophagia	o__Chitinophagales	f__Chitinophagaceae	g__Niabella	s__Niabella_yanshanensis
L2_TRINITY_DN3878_c0_g1_i1_1	3.2.1.4	endoglucanase [EC:3.2.1.4]	0	4.87	3.09	17.52	8.87	0.92	4.35	7.24	8.32	2.37	0.3	6.14	2.9	0	0	0	0	0	0	0	d__Bacteria	k__unclassified_d__Bacteria	p__Pseudomonadota	c__Gammaproteobacteria	o__Xanthomonadales	f__Xanthomonadaceae	g__Pseudoxanthomonas	s__Pseudoxanthomonas_sp._SGNA-20
L2_TRINITY_DN3878_c0_g1_i2_1	3.2.1.4	endoglucanase [EC:3.2.1.4]	2.25	1.11	0	0	0	0	0.95	0	0.97	1.47	0	3.57	0	0.54	0	0	0	0.3	0	0	d__Bacteria	k__unclassified_d__Bacteria	p__Pseudomonadota	c__Gammaproteobacteria	o__Xanthomonadales	f__Xanthomonadaceae	g__Pseudoxanthomonas	s__Pseudoxanthomonas_sp.
L2_TRINITY_DN76543_c0_g1_i1_1	3.2.1.4	endoglucanase [EC:3.2.1.4]	0	0	0	0	0	0	0	0	0	0	0	3.09	0.9	0.62	0.41	0.39	0.31	0	0	0.37	d__Bacteria	k__unclassified_d__Bacteria	p__Bacillota	c__Bacilli	o__Bacillales	f__Paenibacillaceae	g__Paenibacillus	s__Paenibacillus_kobensis
L2_TRINITY_DN96998_c0_g1_i1_1	3.2.1.4	endoglucanase [EC:3.2.1.4]	0	0	0	0	0	0	0	0	0	0	0	6.94	1.11	0	0.69	0	0	2.72	0	0.59	d__Bacteria	k__unclassified_d__Bacteria	p__Bacteroidota	c__Sphingobacteriia	o__Sphingobacteriales	f__Sphingobacteriaceae	g__Pedobacter	s__Pedobacter_chitinilyticus
L2_TRINITY_DN99154_c0_g1_i1_1	3.2.1.4	endoglucanase [EC:3.2.1.4]	0	0	0	0.35	0.25	0	0.42	0	0	0	2.44	4.29	0.97	0.57	1.27	0	0	0.54	1.06	0.94	d__Bacteria	k__unclassified_d__Bacteria	p__Bacillota	c__Bacilli	o__Bacillales	f__Paenibacillaceae	g__Paenibacillus	s__Paenibacillus_kobensis
L3_TRINITY_DN100830_c0_g1_i1_1	3.2.1.4	endoglucanase [EC:3.2.1.4]	0	0	0	0	0	0	0	0	0	0	0.77	0	4.52	0.99	0	0	0	0	0	0	d__Bacteria	k__unclassified_d__Bacteria	p__Pseudomonadota	c__Gammaproteobacteria	o__Aeromonadales	f__Aeromonadaceae	g__Aeromonas	s__Aeromonas_caviae
L3_TRINITY_DN21_c0_g1_i17_1	3.2.1.4	endoglucanase [EC:3.2.1.4]	0	0	0.99	0.71	1.26	0.73	0.95	0.31	0.76	0.45	0.9	7.9	24.44	17.91	30.32	15.03	1.11	4.85	16.97	20.07	d__Bacteria	k__unclassified_d__Bacteria	p__Bacillota	c__Bacilli	o__Bacillales	f__Paenibacillaceae	g__Paenibacillus	s__Paenibacillus_sp.
L3_TRINITY_DN227_c0_g1_i2_2	3.2.1.4	endoglucanase [EC:3.2.1.4]	0	0	0	0.65	0	0	0	0	0	0	0	0	0	0	3.49	2.63	0	0.73	0.98	0.16	d__Bacteria	k__unclassified_d__Bacteria	p__Bacillota	c__Bacilli	o__Bacillales	f__Paenibacillaceae	g__Paenibacillus	s__Paenibacillus_kobensis
L3_TRINITY_DN26321_c0_g1_i1_1	3.2.1.4	endoglucanase [EC:3.2.1.4]	0	0	0	0.45	0	0	0	0	0.3	0	1.04	0.52	3.33	0.73	0.23	0	0.48	0	0.93	0	d__Bacteria	k__unclassified_d__Bacteria	p__Bacillota	c__Bacilli	o__Bacillales	f__Paenibacillaceae	g__Paenibacillus	s__Paenibacillus_curdlanolyticus
L3_TRINITY_DN35644_c0_g1_i1_1	3.2.1.4	endoglucanase [EC:3.2.1.4]	0	0	0	0.16	0	0.38	0	0	0	0	0.77	0.07	1.17	0	0	0.1	0.2	0.06	0	0	d__Bacteria	k__unclassified_d__Bacteria	p__Bacillota	c__Bacilli	o__Bacillales	f__Paenibacillaceae	g__Paenibacillus	s__Paenibacillus_sinopodophylli
L3_TRINITY_DN6100_c0_g2_i1_1	3.2.1.4	endoglucanase [EC:3.2.1.4]	0	0	0	1.27	0	0	0	0	0	0	0.94	0	0	0	0.54	0	0	0	0.7	0.64	d__Bacteria	k__unclassified_d__Bacteria	p__Bacillota	c__Bacilli	o__Bacillales	f__Paenibacillaceae	g__Paenibacillus	s__Paenibacillus_sp._MMS18-CY102
L3_TRINITY_DN85592_c0_g1_i1_1	3.2.1.4	endoglucanase [EC:3.2.1.4]	0	0	0	0.83	0	0	0	0	0	0	0.62	1.94	3.88	0.67	0	0	0.26	0	0	0.42	d__Bacteria	k__unclassified_d__Bacteria	p__Bacillota	c__Bacilli	o__Bacillales	f__Paenibacillaceae	g__Cohnella	s__Cohnella_endophytica
L3_TRINITY_DN8753_c0_g2_i1_1	3.2.1.4	endoglucanase [EC:3.2.1.4]	0	0	0	0	0	0.49	0	0	0.15	0	0.66	1.45	2.68	1.04	0.4	0.46	0.08	0	0.47	1.1	d__Bacteria	k__unclassified_d__Bacteria	p__Bacillota	c__Bacilli	o__Bacillales	f__Paenibacillaceae	g__Paenibacillus	s__Paenibacillus_kobensis
L3_TRINITY_DN9495_c0_g1_i1_1	3.2.1.4	endoglucanase [EC:3.2.1.4]	0	0	0	0	1.98	0	0	0	1.41	0	0.57	4.39	2.81	4.24	2.11	7.73	2.91	10.97	0.47	4.26	d__Bacteria	k__unclassified_d__Bacteria	p__Bacteroidota	c__Chitinophagia	o__Chitinophagales	f__Chitinophagaceae	g__Pseudoflavitalea	s__Pseudoflavitalea_rhizosphaerae
L4_TRINITY_DN102787_c0_g1_i1_1	3.2.1.4	endoglucanase [EC:3.2.1.4]	0	0	0	1.17	0	0	0	0	0	0	0	0	0	0	0.51	0	0	0	0	0	-	-	-	-	-	-	-	-
L4_TRINITY_DN110544_c0_g1_i1_1	3.2.1.4	endoglucanase [EC:3.2.1.4]	0	0	0	0	0	0	0	0	0	0	0	0	0	1.57	0	0	0	0	0	0.21	-	-	-	-	-	-	-	-
L4_TRINITY_DN12060_c0_g1_i1_1	3.2.1.4	endoglucanase [EC:3.2.1.4]	0	0	0	2.01	0	0	0	0	0	0	1.5	0	0	0.81	0	0	0	0	0	0	d__Bacteria	k__unclassified_d__Bacteria	p__Bacillota	c__Bacilli	o__Bacillales	f__Paenibacillaceae	g__Cohnella	s__Cohnella_sp.
L4_TRINITY_DN13381_c0_g1_i1_1	3.2.1.4	endoglucanase [EC:3.2.1.4]	0	0	0	0	0.44	0	0	0	0	0	1.47	0	0.88	1.54	0	0	0.44	0	0	0.49	d__Bacteria	k__unclassified_d__Bacteria	p__Pseudomonadota	c__Gammaproteobacteria	o__Aeromonadales	f__Aeromonadaceae	g__Aeromonas	s__Aeromonas_caviae
L4_TRINITY_DN1754_c0_g1_i1_1	3.2.1.4	endoglucanase [EC:3.2.1.4]	0	0	0	0	0	0	0	0	0	0	0	0	0	1.47	0	0	0	0.6	0	0	-	-	-	-	-	-	-	-
L4_TRINITY_DN19986_c0_g1_i2_1	3.2.1.4	endoglucanase [EC:3.2.1.4]	0	0	0	0	0	0	0.52	0	0	0	1.07	0.8	0	2.93	0	0.35	0.12	0	0	0	d__Bacteria	k__unclassified_d__Bacteria	p__Pseudomonadota	c__Gammaproteobacteria	o__Xanthomonadales	f__Xanthomonadaceae	g__Pseudoxanthomonas	s__Pseudoxanthomonas_suwonensis
L4_TRINITY_DN29048_c0_g1_i1_1	3.2.1.4	endoglucanase [EC:3.2.1.4]	0	0	0	0	0	0	0	0	0	0	0.31	0.48	0.98	0.92	0.5	0.22	0	0.07	0.29	0.13	d__Bacteria	k__unclassified_d__Bacteria	p__Bacillota	c__Bacilli	o__Bacillales	f__Paenibacillaceae	g__Paenibacillus	s__Paenibacillus_kobensis
L4_TRINITY_DN56323_c0_g1_i1_1	3.2.1.4	endoglucanase [EC:3.2.1.4]	0	0	0	0	0	1.06	0	0	0	0	0	0	0.81	4.02	0	0.83	0	0	0.52	0	d__Bacteria	k__unclassified_d__Bacteria	p__Pseudomonadota	c__Gammaproteobacteria	o__Aeromonadales	f__Aeromonadaceae	g__Aeromonas	s__Aeromonas_caviae
L4_TRINITY_DN728_c0_g1_i4_2	3.2.1.4	endoglucanase [EC:3.2.1.4]	0	0	0	0.42	0	0	0	0	0	0.31	0	0.92	15.37	9.78	22.29	9.66	0.32	2.06	8.88	12.48	d__Bacteria	k__unclassified_d__Bacteria	p__Bacillota	c__Bacilli	o__Bacillales	f__Paenibacillaceae	g__Paenibacillus	s__Paenibacillus_sp.
[truncated: 443 more rows]
